# Supplementary material for: Expression Profiles of Kidney Mitochondrial Proteome during the Progression of the Unilateral Ureteral Obstruction: Focus on Energy Metabolism Adaptions
Source: Metabolites. 2022 Oct 2;12(10):936. doi: 10.3390/metabo12100936 (PMC9607257; doi:10.3390/metabo12100936)
Supplement: Supplementary file 1 [file metabolites-12-00936-s001.zip]

Archive with 2 entries (2 files):
- metabolites-1903399-Supplementary_Figures.pdf
- metabolites-1903399-Supplementary_Tables.xlsx
