# Supplementary material for: Expression Profiles of Kidney Mitochondrial Proteome during the Progression of the Unilateral Ureteral Obstruction: Focus on Energy Metabolism Adaptions
Source: Metabolites. 2022 Oct 2;12(10):936. doi: 10.3390/metabo12100936 (PMC9607257; doi:10.3390/metabo12100936)
Supplement: Supplementary file 1 [file metabolites-12-00936-s001.zip › metabolites-1903399-Supplementary_Tables.xlsx]

## Sheet: Table S1
Table S1. Proteins identified and quantified by label-free during a time course of 7, 14 and 21 days after UUO in a rat model.
Accession	Peptide count	Unique peptides	Confidence score	Anova (p)	q Value	Max fold change	Power	Highest mean condition	Lowest mean condition	Mass	Description	sham11	sham12	sham21	sham22	sham31	sham32	sham41	sham42	d711	d712	d721	d722	d731	d732	d1411	d1412	d1421	d1422	d1431	d1432	d1441	d1442	d2111	d2112	d2121	d2122	d2131	d2132	d2811	d2812	d2821	d2822	d2831	d2832	d2841	d2842	coinciden
D3ZRC3;D3ZRG7	4	1	17.0124	0.0225418	0.00130111	Infinity	0.74256	28 DAYS	SHAM	112478	RNA-binding motif protein 26 OS=Rattus norvegicus OX=10116 GN=Rbm26 PE=1 SV=2	0	0	0	0	0	0	0	0	0	0	0	0	0	0	0	0	0	0	0	0	0	0	0	0	0	0	0	0	0	0	0	0	0	19.0859	33.7777	250.332	1
A0A0H2UHW7;A0A0H2UHY3;Q62813;Q62813-2	2	1	8.0648	2.00211e-07	6.33477e-08	Infinity	0.999997	28 DAYS	SHAM	34666	Limbic system-associated membrane protein OS=Rattus norvegicus OX=10116 GN=Lsamp PE=4 SV=1	0	0	0	0	0	0	0	0	0	0	0	0	0	0	0	0	0	0	0	0	0	0	0	0	0	0	0	0	274.294	358.206	32.9756	101.638	173.317	102.917	0	0	2
Q6T5E9;Q63662;P08430	10	1	53.8191	0.0152841	0.000934451	Infinity	0.785889	28 DAYS	SHAM	60862.6	UDP-glucuronosyltransferase OS=Rattus norvegicus OX=10116 GN=Ugt1a6 PE=1 SV=1	0	0	0	0	0	0	0	0	0	0	0	0	0	0	0	0	0	0	0	0	0	0	0	0	0	0	0	0	0	0	18.8156	0	1109.86	46.8337	0	0.645694	3
D3Z837	4	1	17.1768	1.70593e-08	7.86681e-09	Infinity	1	28 DAYS	SHAM	173924	Non-specific serine/threonine protein kinase OS=Rattus norvegicus OX=10116 GN=Cdc42bpg PE=3 SV=2	0	0	0	0	0	0	0	0	0	0	0	0	0	0	0	0	0	0	0	0	0	0	0	0	0	0	0	0	0	3412.72	9.05466	25.2819	108.053	22.8255	402.55	365.416	4
D3ZM69;D3ZDT1;A0A0G2K162;D3ZAY2;D3ZAY7	3	1	11.3756	6.01322e-09	3.17876e-09	Infinity	1	7 DAYS	SHAM	111167	Erythrocyte membrane protein band 4.1-like 2 OS=Rattus norvegicus OX=10116 GN=Epb41l2 PE=1 SV=2	0	0	0	0	0	0	0	0	177.598	137.036	866.617	906.834	388.941	377.645	137.051	199.511	208.028	208.651	20.3457	38.605	36.7446	121.12	0	0	58.895	48.5792	100.851	144.485	0	0	0	0	3.7305	0	27.6469	23.0183	5
Q6P7A9;M0R544	4	2	20.3636	4.60343e-12	7.67489e-12	Infinity	1	7 DAYS	SHAM	106948	Lysosomal alpha-glucosidase OS=Rattus norvegicus OX=10116 GN=Gaa PE=2 SV=1	0	0	0	0	0	0	0	0	356.215	222.992	995.978	138.634	382.62	65.0184	45.6263	127.676	92.0164	142.157	241.397	342.818	170.588	163.356	0.782237	1.50819	72.0196	83.0533	134.126	110.72	0	0	0	1.23016	2.69281	5.8211	5.48539	6.71924	6
D3ZDS3	2	1	8.4135	0.119984	0.00538964	Infinity	0.521743	28 DAYS	SHAM	52551.9	Tyrosine-protein kinase OS=Rattus norvegicus OX=10116 GN=Ptk6 PE=3 SV=1	0	0	0	0	0	0	0	0	50.2674	48.0436	4.07242	12.383	9.17533	0	1.37693	0	26.2529	0	42.4069	52.1278	0	0	127.324	5.21521	0	14.5452	0	9.42181	1371.74	473.677	0	0	0	0	5.28003	0	7
P70580;A0A0H2UHK2	9	1	45.1233	0.0076423	0.000512016	Infinity	0.863171	7 DAYS	SHAM	21712.1	Membrane-associated progesterone receptor component 1 OS=Rattus norvegicus OX=10116 GN=Pgrmc1 PE=1 SV=3	0	0	0	0	0	0	0	0	1.49379	0	389.048	233.363	0	75.3006	0	0	4.72491	2.59013	0	0	15.126	20.2497	10.1788	0	11.4601	0	11.2781	0	329.684	391.865	8.05911	13.1552	5.04255	1.61496	1.56729	4.86559	8
A0A0G2K571;D3ZM57;Q5BJK8	2	1	8.8668	0.037261	0.00197937	Infinity	0.778833	21 DAYS	SHAM	80615.2	Golgi integral membrane protein 4 OS=Rattus norvegicus OX=10116 GN=Golim4 PE=1 SV=1	0	0	0	0	0	0	0	0	0	0.618928	0.0854236	0	0	0.486189	0	0	0.0253771	0	0	0	0	0	89.4779	111.182	0	0	0	0	0.128098	0	0	0	0.925498	0	0	0.00455409	9
A0A0G2JT21;D3ZQE7	8	1	31.0245	0.149252	0.00650875	Infinity	0.456833	SHAM	7 DAYS	77518.8	Janus kinase and microtubule-interacting protein 2 OS=Rattus norvegicus OX=10116 GN=Jakmip2 PE=1 SV=1	0	0	0	34.9638	0	0	0	3.76736	0	0	0	0	0	0	0	0	0	0	0	0	0	0	0	0	0	0	0	0	0	0	0	0	0	0	0	0	10
A0A0G2K2V2;G3V9N8;P52303;P52303-2;P62944;P62944-2	2	1	7.7778	0.0329125	0.00178112	Infinity	0.695099	SHAM	7 DAYS	104679	AP complex subunit beta OS=Rattus norvegicus OX=10116 GN=Ap1b1 PE=1 SV=1	0	0	336.495	289.23	0	5.24014	0	0	0	0	0	0	0	0	0	0	0	0	0	0	0	0	0	0	0	0	0	0	0	0	0	0	0	0	0	0	11
D4A7C9;A0A0G2K7M4	4	1	16.5664	0.0323312	0.00175404	Infinity	0.697451	SHAM	7 DAYS	86541.1	Apolipoprotein B receptor OS=Rattus norvegicus OX=10116 GN=Apobr PE=1 SV=1	0	0	4.244	0	99.9636	164.137	0	0	0	0	0	0	0	0	0	0	0	0	0	0	0	0	0	0	0	0	0	0	0	0	0	0	0	0	0	0	12
D4A9Z3	2	1	8.685	0.11764	0.00532269	Infinity	0.498955	SHAM	7 DAYS	56275	Kelch-like family_ member 42 OS=Rattus norvegicus OX=10116 GN=Klhl42 PE=4 SV=1	0	0	0	59.0335	0	0	0	44.97	0	0	0	0	0	0	0	0	0	0	0	0	0	0	0	0	0	0	0	0	0	0	0	0	0	0	0	0	13
D9I2F9	9	1	31.4693	0.855649	0.0299356	6.92324	0.108485	28 DAYS	SHAM	140445	NACHT_ LRR and PYD domains-containing protein 1a allele 1 OS=Rattus norvegicus OX=10116 GN=Nlrp1a PE=1 SV=1	14.8789	12.706	8.5084	0	0	0	0	0	27.2204	0	7.7139	9.82611	0	0	27.3656	0	0	0	0	11.3144	0	5.64744	0	0	28.4715	29.6449	0	10.6685	0	0	0	0	9.08808	13.2957	74.1928	76.0375	14
O70511;A0A0G2K0J3;A0A0G2K1R9;A0A0G2K1Q7;O70511-2;O70511-3;A0A0G2K2B9;A0A0G2K4D0;A0A0G2JUJ5;O70511-4;O70511-5;O70511-6;O70511-7	39	4	148.294	0.31333	0.0123026	98.6324	0.355863	SHAM	14 DAYS	285869	Ankyrin-3 OS=Rattus norvegicus OX=10116 GN=Ank3 PE=1 SV=3	0.0923737	20.6616	0	0	0	0	265.542	0	1.60044	0.510704	0.915045	2.74902	0	0	0	0	1.93995	1.08311	0	1.3743	0	0	94.0155	116.234	2.20889	1.10863	0.958491	0	1.32092	0	34.2439	38.3942	0	0	1.4474	15.382	15
G3V827;Q08415;Q08415-1	5	2	26.9351	0.0182185	0.00108034	3.91093	0.819344	7 DAYS	14 DAYS	52037.8	Cysteine conjugate-beta lyase 1_ isoform CRA_a OS=Rattus norvegicus OX=10116 GN=Kyat1 PE=1 SV=1	0	2.76891	0	0	162.947	179.384	0	0	58.2697	78.7652	252.046	279.754	127.245	152.009	5.57748	2.29106	8.40341	21.5674	85.7973	54.1968	95.9237	115.459	0	0	162.109	149.87	241.306	198.119	223.541	181.775	0	6.72302	2.40518	0	0	0	16
Q63108;A0A0G2K9Y7;A0A0G2JX75;F1LQJ4	5	1	27.3358	1.93746e-07	6.22104e-08	118.4	0.999999	7 DAYS	SHAM	62000	Carboxylesterase 1E OS=Rattus norvegicus OX=10116 GN=Ces1e PE=1 SV=1	0	0	0	0	7.59898	1.40735	0	2.6441	46.809	9.55743	78.7056	257.008	352.364	452.931	171.359	222.586	109.27	109.372	132.182	56.0244	267.58	250.613	0	0	52.2348	44.3281	25.1672	0	0	0	14.2199	0	3.60546	0	8.5791	10.3279	17
A0A0G2JTR6;F1M8J2;Q9Z221	5	1	16.5708	9.91882e-05	1.3029e-05	73.0939	0.995594	7 DAYS	SHAM	120820	Polyamine-modulated factor 1-binding protein 1 OS=Rattus norvegicus OX=10116 GN=Pmfbp1 PE=4 SV=1	37.1729	10.8149	0	0	4.11035	0	0	0	357.45	315.792	775.389	551.482	222.729	247.749	174.151	157.508	73.7334	59.1196	130.211	126.897	157.773	70.8305	0	0	121.667	133.614	304.233	287.114	5.26849	280.153	507.483	444.866	44.791	59.4082	0	175.983	18
D3ZUF9;A0A0G2K6D5	19	2	80.21	0.881483	0.0307155	48.5331	0.107377	SHAM	28 DAYS	109629	Pitrilysin metalloproteinase 1 OS=Rattus norvegicus OX=10116 GN=Pitrm1 PE=1 SV=1	6.22874	0	0	0	347.574	358.476	0	0	5.26617	0	13.9717	1.04109	38.7226	1.65011	3.13959	6.9348	17.1415	6.65502	0	0.456319	0	18.7473	0	0	52.7546	23.3885	12.124	19.0159	3.31219	0	0	2.77881	3.12093	2.1317	2.03036	2.51338	19
P27615	7	2	36.9847	9.68707e-06	1.73517e-06	13.4837	0.999451	14 DAYS	28 DAYS	54547.3	Lysosome membrane protein 2 OS=Rattus norvegicus OX=10116 GN=Scarb2 PE=1 SV=2	22.5412	16.69	0	0	0	0.0627671	0	0	10.2628	25.046	9.51603	20.8577	0	46.7883	99.1561	11.8606	50.7216	53.5837	93.046	62.7935	13.5981	30.8741	40.838	82.0821	13.3127	13.38	16.336	16.7347	0	0	0	0	20.8439	10.1991	0	0	20
P46462	8	4	35.4156	0.0058575	0.00041152	387.546	0.906338	21 DAYS	28 DAYS	90033.3	Transitional endoplasmic reticulum ATPase OS=Rattus norvegicus OX=10116 GN=Vcp PE=1 SV=3	203.128	551.377	0	0	0	0	5.28708	7.78535	5.52369	9.74323	47.0937	25.2479	0	3.74302	25.853	82.7931	17.1373	14.9587	28.4687	0	0.876709	3.70898	672.038	508.72	155.918	136.527	2.25295	4.51805	0	0	0	0	0	0	0	3.87063	21
Q9WVE9;Q9WVE9-1;Q9WVE9-2	4	1	16.6196	0.00161256	0.000132891	253.963	0.947063	14 DAYS	28 DAYS	195110	Intersectin-1 OS=Rattus norvegicus OX=10116 GN=Itsn1 PE=1 SV=2	79.3148	162.623	87.405	38.9139	0	0	0	0	281.535	0	958.332	923.218	87.3032	403.892	41.3045	0	1221.26	1057.14	1887.69	1482.69	58.2023	79.7169	0	48.6105	64.0991	10.0881	170.912	310.195	0	0	4.51007	16.7958	0	0	0	0	22
D4A6X1;A0A0G2K7B6	4	1	19.283	0.000237452	2.77438e-05	211.561	0.992472	21 DAYS	SHAM	233253	Dysferlin OS=Rattus norvegicus OX=10116 GN=Dysf PE=1 SV=2	1.41232	0.720888	0	0	0	0	0.225556	0	18.689	28.9521	0	0.848295	0	2.82166	10.689	36.4728	10.3836	6.65823	11.5225	5.74438	2.68424	5.63489	114.063	71.6496	61.6101	93.6001	12.6659	2.0179	33.6564	6.51175	0	0	32.3898	23.8493	3.11432	0	23
Q9Z2S9;A0A0G2JXA8;Q5XIW9;Q9Z2S9-2;Q9Z2S9-3	15	2	79.8164	2.76412e-11	3.23832e-11	179.211	1	21 DAYS	28 DAYS	47437.3	Flotillin-2 OS=Rattus norvegicus OX=10116 GN=Flot2 PE=1 SV=1	8.71413	8.85151	0	0	0	0	0	3.78903	31.6754	3.7113	21.9447	14.6807	12.8853	17.1871	68.5495	22.0854	34.9815	56.7231	16.1	14.3793	18.1611	42.2187	54.4432	36.1477	107.628	160.964	292.518	264.637	1.53203	0	0	0	0	2.11365	0.271385	1.48748	24
A0A0G2K502;D3ZJH9	12	2	56.6175	0.0159159	0.000963456	15.7375	0.816132	7 DAYS	28 DAYS	66994.3	Malic enzyme OS=Rattus norvegicus OX=10116 GN=Me2 PE=1 SV=1	0	0	0.697161	15.5326	151.063	121.995	0	0	92.7174	134.331	156.177	6.44021	12.9057	154.804	36.349	0	22.6968	41.7113	156.504	133.465	123.266	56.2857	2.29912	0	25.6777	70.3147	8.98016	25.0375	0	6.79642	8.82595	0	30.078	0	2.40656	2.02653	25
B1H284;D3ZC58;D3ZIZ2	4	1	17.6331	0.0746988	0.0036058	32.2775	0.606039	21 DAYS	SHAM	66629.3	TATA-box-binding protein-associated factor 5-like OS=Rattus norvegicus OX=10116 GN=Taf5l PE=1 SV=1	0	0	0	6.01382	12.2437	6.58536	0	0	0	10.8873	118.221	64.8546	51.8227	55.3704	0	17.5749	31.7238	50.5569	29.4803	0	88.0625	101.143	0	515.689	3.44812	19.8956	63.4887	11.6611	0	30.4701	2.21005	16.4844	35.5595	0	6.91962	0	26
D3ZMS5	2	1	12.2225	0.000421698	4.53587e-05	56.1883	0.975438	28 DAYS	SHAM	193844	TIAM Rac1-associated GEF 2 OS=Rattus norvegicus OX=10116 GN=Tiam2 PE=1 SV=2	0	0	0	0	3.85379	3.8411	0	3.99799	0	11.1512	4.38425	1.98052	36.0765	0	4.14035	45.2019	18.592	0	20.0177	0	0	45.1472	4.7319	0	20.935	9.40015	0	9.24056	80.5007	44.914	21.4051	9.87885	50.9365	128.909	95.0591	260.552	27
D3ZZ81;A0A0G2K3L9;A0A1B0GWM2;A0A1B0GWS0;A0A1B0GWW5;D3ZRB1	8	3	33.318	1.21824e-11	1.72017e-11	47.5731	1	28 DAYS	SHAM	135145	PTPRF-interacting protein alpha 1 OS=Rattus norvegicus OX=10116 GN=Ppfia1 PE=1 SV=1	24.4517	1.56111	2.73876	0	0	0	0	0	18.1132	30.3463	28.5233	16.0974	30.7376	4.09387	91.7678	85.6899	116.365	63.8707	153.141	56.4427	156.578	137.471	150.323	119.811	99.241	105.4	28.8495	20.8963	303.636	151.271	57.3893	73.7314	203.058	229.611	117.902	91.038	28
F1LMM8;Q64536	7	3	35.3604	0.00834361	0.000547992	60.0474	0.860244	7 DAYS	SHAM	46525.1	Protein-serine/threonine kinase OS=Rattus norvegicus OX=10116 GN=Pdk2 PE=1 SV=3	1.77317	3.62807	0	0	0	7.34798	0	0	22.2263	3.60103	277.399	195.911	0	37.3586	50.1387	2.4145	22.5161	5.05714	2.49213	23.9821	1.05963	7.43796	2.06973	1.3485	42.9894	50.2058	71.1112	82.2876	0	11.5877	6.33051	7.27851	79.8975	67.1125	18.9175	15.9912	29
M0R5F5	2	2	3.8075	1.18384e-05	2.06089e-06	19.2352	0.999113	28 DAYS	SHAM	51041.4	Cell division cycle-associated 5 OS=Rattus norvegicus OX=10116 GN=Cdca5 PE=1 SV=2	0	3.69093	0	0	35.8655	83.7392	0	0	88.1527	76.655	135.645	3.86658	253.355	71.1521	321.312	226.634	121.909	101.609	194.176	194.731	66.258	90.7926	3.26134	0	6.22742	81.8641	158.565	231.022	825.751	609.606	61.5588	117.895	352.688	543.06	105.955	130.743	30
P68255	2	1	11.7762	0.024387	0.00139163	83.3303	0.755192	21 DAYS	SHAM	28063.5	14-3-3 protein theta OS=Rattus norvegicus OX=10116 GN=Ywhaq PE=1 SV=1	0	0	0.962994	1.27167	0	0	0	0.0815065	0.293398	0	1.44336	1.57745	0.0756731	0.307881	0.831452	4.32556	12.4731	14.5425	13.5933	2.0762	0.587045	6.21995	19.5045	115.555	0.157697	0	0.16161	1.69362	0.199392	0.318651	0	0.0989088	3.18107	10.6761	0.554013	0.638252	31
Q8K3K4	3	1	12.1723	0.00502982	0.000359785	3.49135	0.919057	21 DAYS	14 DAYS	45443.8	Serpin B10 OS=Rattus norvegicus OX=10116 GN=Serpinb10 PE=2 SV=1	1248.26	1225.16	0	0.575209	0	0	0	0	631.331	556.678	436.783	434.086	694.754	730.964	474.218	401.113	97.4511	36.6649	0	0	255.423	390.324	1116.53	954.734	443.598	512.34	1043.86	787.789	485.279	520.506	480.429	541.002	0	45.6323	0	0	32
D3ZTW9	8	1	38.4106	0.0339571	0.00182852	13.1125	0.69333	28 DAYS	14 DAYS	41555	Endonuclease G-like 1 (Predicted)_ isoform CRA_d OS=Rattus norvegicus OX=10116 GN=Exog PE=1 SV=1	0	0	7.00343	0	0	0	6.76467	17.719	3.02533	0	5.91032	4.25082	18.863	9.10254	0	0	0	2.3988	16.9289	0	0	0	6.50146	21.3804	0	1.37565	0	0	37.5997	10.2472	3.00206	2.45021	94.4485	31.0958	27.2925	0	33
P47819;P47819-2;P47819-3;A0A1W2Q6C8	5	2	21.7638	1.7324e-10	1.51844e-10	1836.45	1	28 DAYS	21 DAYS	50014.2	Glial fibrillary acidic protein OS=Rattus norvegicus OX=10116 GN=Gfap PE=1 SV=2	3.52391	9.59919	0	0	4.21947	2.31035	1.51784	3.83232	0	0	2.50323	3.20822	1.26807	2.77824	33.3208	14.0139	3.79008	0	3.48656	11.7127	0	3.93848	0	2.51663	0	3.14252	0	0	6741.44	5959.84	557.2	585.188	219.617	140.105	182.837	146.978	34
Q499N5	9	2	49.656	0.00861758	0.000562576	12.7798	0.866167	28 DAYS	7 DAYS	68685	Medium-chain acyl-CoA ligase ACSF2_ mitochondrial OS=Rattus norvegicus OX=10116 GN=Acsf2 PE=2 SV=1	0	0	38.5459	3.74511	14.7021	31.7058	4.33215	5.03517	15.2998	0	0	0	13.3084	5.5522	2.38141	0	4.27132	53.1145	5.37953	31.5481	106.278	88.2264	0	0	12.0716	15.4502	61.0139	53.7855	40.0391	80.7718	72.7561	43.0501	113.624	111.544	45.1577	42.7746	35
A1A5R9	4	1	23.7576	0.00344419	0.000259196	1000.24	0.943998	SHAM	21 DAYS	63880.5	Sperm-tail PG-rich repeat-containing protein 2 OS=Rattus norvegicus OX=10116 GN=Stpg2 PE=2 SV=1	0	0	2417.73	2310.06	22907.2	20788.7	4409.68	3960.08	0	0	2.87012	4.56476	310.869	220.008	412.498	672.624	308.712	293.766	999.357	910.491	21.1092	20.6912	9.13451	6.13298	17.2621	19.4727	2.71769	0	57.3331	72.6599	170.799	201.067	6947.89	6322.98	9173.96	9796.92	36
A0A0G2K9J2;E9PTI1	4	2	23.7506	0.0149466	0.000916407	96.1405	0.781922	SHAM	14 DAYS	56382.5	V-type proton ATPase subunit H OS=Rattus norvegicus OX=10116 GN=Atp6v1h PE=1 SV=1	103.303	125.36	310.1	207.513	0	0	33.6721	150.093	2.43009	2.27505	0	0	25.9989	20.0315	2.2109	2.80695	0	1.95908	1.47086	1.68585	0	0	124.507	161.459	3.07574	11.8685	0	0	0	0	0	0	0	44.1704	0	6.65316	37
P70615;G3V7U4	7	1	31.2726	0.0494268	0.00251176	24.1168	0.635326	28 DAYS	SHAM	66834.7	Lamin-B1 OS=Rattus norvegicus OX=10116 GN=Lmnb1 PE=1 SV=3	4.82237	6.47308	5.46368	5.15607	0	0	38.2823	14.1155	134.17	5.82138	158.39	70.3934	0	0	0	0	54.9353	95.0878	32.7167	43.6106	13.665	7.20109	0	0	16.7675	23.7241	39.0072	39.0181	413.466	309.703	683.785	572.513	251.026	0	63.8184	77.274	38
Q9QXQ0;A0A0G2K013;A0A0G2K5U9	41	3	176.836	0.00130876	0.000112563	30.5988	0.961253	28 DAYS	7 DAYS	105371	Alpha-actinin-4 OS=Rattus norvegicus OX=10116 GN=Actn4 PE=1 SV=2	0	0	208.663	103.597	455.903	598.296	117.724	42.7824	10.2547	0	45.6964	37.1111	0	0	0	0	17.3162	23.3186	10.5245	26.6577	141.741	172.91	0	0.175531	50.1716	46.0326	21.1292	19.0892	717.461	556.088	391.49	386.186	428.622	258.196	602.546	525.875	39
A2IBE2	2	1	11.3332	0.00600418	0.000418767	87.477	0.879076	SHAM	7 DAYS	39732.3	Carbonic anhydrase OS=Rattus norvegicus OX=10116 GN=Ca12 PE=2 SV=1	152.487	157.683	71.8175	95.9404	0	0	71.327	33.709	4.17354	0	0	1.11714	0	0	0	0	5.88838	7.28586	2.60119	1.78349	0	0	96.4083	59.8505	4.61159	0	0	0	4.10218	1.51895	0	3.95552	4.95171	2.29012	0	0	40
B2RYM3	5	2	16.5594	0.0367544	0.00195726	2229.32	0.723748	SHAM	21 DAYS	101045	Inter-alpha trypsin inhibitor_ heavy chain 1 OS=Rattus norvegicus OX=10116 GN=Itih1 PE=1 SV=1	0	0	6.77692	3.96866	1331.53	1555.38	0	7.918	0.00383738	0	0	0	2.05411	0	0	0	0	0	36.5384	14.1584	0	1.06754	0	0.0111124	0	0	1.3446	0	1.76434	0	0	0	275.513	259.192	265.989	297.384	41
F1M8F6;A0A0G2K0F5;A0A0G2K1V4;A0A0G2K484;F1LMU0;F1LRV9;G3V6E1;G3V885;G3V8B0	9	1	34.4453	0.0241452	0.00138261	47.028	0.798318	28 DAYS	21 DAYS	167547	Myosin-8 OS=Rattus norvegicus OX=10116 GN=Myh8 PE=3 SV=3	0	0	130.47	74.0215	11.1876	88.0717	0	5.76267	42.2059	0	16.3219	6.27525	12.5066	0	4.27348	0	19.5664	26.2272	37.2125	18.4716	63.4562	58.5547	0	0	0	0	25.2856	0	46.1621	215.739	479.793	552.464	4.49478	49.4268	0	37.7787	42
Q5RJR8	3	2	14.7072	0.0874699	0.00408138	38.832	0.585934	21 DAYS	28 DAYS	35325.6	Leucine-rich repeat-containing protein 59 OS=Rattus norvegicus OX=10116 GN=Lrrc59 PE=1 SV=1	6.44519	31.729	21.0864	21.5938	0	0	17.9113	17.1392	4.11208	35.5783	1.83954	5.48608	1.39999	64.0065	44.4961	0	109.322	119.555	1.7821	44.8056	51.3979	25.9158	0	498.839	0	0	0	0	3.34731	2.13068	4.89367	1.64744	6.55007	1.03232	1.13189	0	43
G3V6I1;Q8K4K5	3	1	11.0038	0.100756	0.00464628	11.5214	0.519827	21 DAYS	28 DAYS	117043	Lethal(2) giant larvae protein homolog 1 OS=Rattus norvegicus OX=10116 GN=Llgl1 PE=1 SV=2	104.817	110.364	142.868	106.265	0	0	0	45.7433	43.5707	24.5967	13.6303	5.32965	53.8481	14.0673	74.6922	97.9854	15.7323	22.4724	17.6003	11.1842	115.309	133.826	427.062	449.888	17.3612	29.1903	0	0	0	2.86402	46.3783	76.8384	0	0	0	0	44
P50399	6	1	28.7243	0.0854723	0.00400975	53.5282	0.547284	21 DAYS	28 DAYS	51050.5	Rab GDP dissociation inhibitor beta OS=Rattus norvegicus OX=10116 GN=Gdi2 PE=1 SV=2	14.4847	0	29.8111	20.7362	0	0	10.4672	0	3.94949	0	10.7396	0	9.9147	4.77982	5.31516	28.4129	32.9514	42.8364	60.9357	61.0612	0	3.11371	204.801	181.85	0	8.0127	0	0	0	0	0	0	0	1.82451	6.3721	0	45
Q5EAJ6	4	1	14.7746	0.0242216	0.00138515	28.0278	0.73933	14 DAYS	28 DAYS	42417.7	Inhibitor of nuclear factor kappa-B kinase-interacting protein OS=Rattus norvegicus OX=10116 GN=Ikbip PE=2 SV=1	0	0	71.7466	85.3275	19.6071	43.6115	0	149.068	6.55173	0	0	57.5207	0	13.8744	0	3.31403	175.2	175.134	65.7378	106.173	93.6106	154.517	0	0	0	6.63846	19.6334	10.562	4.11737	0.283691	17.8371	4.43774	0	0	0	0	46
B5DEH2;B1WBY7	5	2	29.9494	0.0476165	0.00243403	70.2783	0.671689	21 DAYS	28 DAYS	37938.5	Erlin-2 OS=Rattus norvegicus OX=10116 GN=Erlin2 PE=1 SV=1	55.7793	62.445	40.1367	17.8227	0	0	0	13.1887	98.0873	37.1695	26.4621	11.9364	18.6529	7.76825	10.4715	21.0511	48.1789	30.8537	7.1828	3.52138	2.56925	28.4106	357.459	292.702	0	0	10.8336	1.80229	0	0	0	0.804895	7.28917	1.08932	1.64732	2.06233	47
M0R9I6	6	2	31.7932	0.0227095	0.00130905	144.001	0.779354	14 DAYS	7 DAYS	44886.9	Aminomethyltransferase OS=Rattus norvegicus OX=10116 GN=Amt PE=1 SV=2	370.692	0.0503234	0	1.7259	0	0	0.472173	0	0.998901	0.603708	0	0.171969	0	0.509198	3.59425	0.33342	2.12511	0.929159	279.896	234.84	0.409915	0.869113	0	0	0.809167	0	0	2.82198	56.0702	81.914	0	0	84.6434	99.3347	11.6124	8.2506	48
O70257;A0A0G2K6Y9;M0R930	7	2	33.3703	0.0861276	0.00403612	35.2857	0.540167	21 DAYS	28 DAYS	29964.8	Syntaxin-7 OS=Rattus norvegicus OX=10116 GN=Stx7 PE=1 SV=4	6.50635	17.768	59.0929	50.5702	0	0	23.9751	36.8674	18.3687	2.10361	21.297	0	47.0465	6.46812	5.85504	84.789	29.9656	2.98265	14.8726	21.3525	29.1803	12.7662	147.873	163.053	0	0	8.72197	0	3.54604	2.46701	4.48706	0	3.81509	0	0	0	49
P01026;M0RBF1;M0RBJ7	10	2	49.9723	0.000191957	2.30495e-05	137.066	0.991869	7 DAYS	28 DAYS	187943	Complement C3 OS=Rattus norvegicus OX=10116 GN=C3 PE=1 SV=3	2.397	0	0	0	308.106	303.736	0	2.40471	145.761	262.098	103.587	302.486	42.9285	58.7663	20.8843	6.97485	101.424	99.9917	149.719	137.908	41.6833	65.3845	0	0	191.604	212.341	116.362	84.8086	7.13436	1.58258	0	1.36252	0.0460725	0	0	0	50
Q63159	5	2	24.8085	0.0127629	0.000794885	202.144	0.825034	14 DAYS	21 DAYS	39107.4	Ubiquinone biosynthesis O-methyltransferase_ mitochondrial OS=Rattus norvegicus OX=10116 GN=Coq3 PE=2 SV=2	0	0	7.42591	6.31706	278.582	247.178	25.543	27.4506	1.61998	1.0356	104.452	131.073	2.15635	0	7.78442	1.33016	610.689	700.949	1839.26	3844.55	105.578	40.4176	0	0	1.11197	4.89619	9.32638	11.4599	2.56094	2.5106	0	0	25.0808	4.59851	35.4959	14.0449	51
Q80W89	5	1	30.2216	0.666883	0.0237532	12.5591	0.175798	28 DAYS	21 DAYS	15139.2	NADH dehydrogenase [ubiquinone] 1 alpha subcomplex subunit 11 OS=Rattus norvegicus OX=10116 GN=Ndufa11 PE=2 SV=1	21.4935	12.2558	55.1655	66.0723	0	0	64.7652	67.9101	8.2861	4.25424	180.37	339.751	0	2.78894	43.2711	6.35018	178.301	191.415	160.596	172.71	0	0.470024	0	0	64.0379	67.2572	16.7298	25.6955	571.329	561.711	0	0	690.216	565.503	17.562	129.01	52
A0A096MK96;A0A0G2K920;D3ZXW7	4	1	15.8208	5.74164e-05	8.0807e-06	42.4492	0.996953	14 DAYS	SHAM	82517.8	Serine/threonine-protein kinase tousled-like 1 (Fragment) OS=Rattus norvegicus OX=10116 GN=LOC103690017 PE=1 SV=1	68.5173	93.0101	0	0	13.5221	4.58254	21.647	2.89908	435.258	405.28	942.853	932.446	1359.61	1135.53	917.541	996.971	1123.7	1071.42	998.281	1163.99	1138.57	1237.63	0	0	684.918	720.113	517.096	696.567	113.895	89.7432	46.0764	24.1521	209.424	218.433	236.261	342.75	53
A0A0G2K1M8;O70196	4	2	14.2772	0.442151	0.0166517	11.8976	0.280477	28 DAYS	7 DAYS	81518.8	Prolyl endopeptidase OS=Rattus norvegicus OX=10116 GN=Prep PE=1 SV=1	79.3219	9.64676	106.721	66.7913	0	0	28.7356	50.9097	6.18655	10.9183	3.28812	3.78868	0	39.9101	41.5625	0	0	11.96	27.2844	0	25.0798	63.7544	63.5596	8.9492	0	1.28786	0	0	590.06	387.34	69.1851	90.081	5.13177	0	0	3.49506	54
D3ZCT5	4	2	17.3657	0.0183448	0.00108634	5.12859	0.808546	7 DAYS	28 DAYS	97677.3	Phosphatase domain-containing_ paladin 1 OS=Rattus norvegicus OX=10116 GN=Pald1 PE=1 SV=1	0	0	359.288	395.461	74.4658	298.204	49.1968	40.452	231.523	120.787	251.779	210.3	86.1366	115.924	69.7705	4.71714	154.75	175.594	200.304	183.724	302.71	364.997	0	0	72.9884	76.5019	45.8613	47.1559	5.14008	2.21751	2.86958	0	143.497	0	86.1587	7.80185	55
F1LN92	26	6	130.827	0.00876225	0.000568595	4.41708	0.859457	14 DAYS	SHAM	89864.9	AFG3-like matrix AAA peptidase subunit 2 OS=Rattus norvegicus OX=10116 GN=Afg3l2 PE=1 SV=1	0	0	78.4508	43.6361	60.9613	42.5351	0	92.9192	130.062	134.412	52.0116	42.4897	104.828	64.2187	43.0964	107.29	78.2586	100.942	633.361	845.161	60.8472	56.1898	123.203	103.73	0	0	54.7827	32.3904	187.867	129.196	187.91	170.825	269.096	209.069	83.7106	89.7501	56
F1M8S9	3	1	12.0204	0.0231265	0.00132954	290.537	0.804826	SHAM	21 DAYS	81551.8	Leucine_ glutamate and lysine-rich 1 OS=Rattus norvegicus OX=10116 GN=Lekr1 PE=4 SV=2	0	0	236.601	259.335	1821.05	1941.95	240.483	275.787	11.6114	0	6.9006	9.22141	45.9324	9.4386	49.1271	56.0435	14.5143	18.3461	84.1568	75.5755	0	5.71829	2.43222	7.77655	0	3.32541	0	0	4.47769	13.6496	24.0241	0	737.171	644.614	563.073	600.04	57
P05371;G3V836;A0A0G2KB42	8	2	41.7046	0.655099	0.0234298	22.7279	0.186244	21 DAYS	28 DAYS	52002.7	Clusterin OS=Rattus norvegicus OX=10116 GN=Clu PE=1 SV=2	8.62868	0	0	0	65.0564	236.296	0	4.27208	701.847	65.3813	0	5.79122	215.57	2.40019	26.2992	132.055	6.93537	0	14.1538	0	20.5092	29.1814	5.0955	1029.16	138.42	14.4928	0	0	4.71547	14.7054	20.7505	37.12	0	0.835876	3.35866	0	58
Q6QI22	3	1	12.1878	0.354591	0.0137238	20.1539	0.302525	SHAM	14 DAYS	107073	LRRGT00186 OS=Rattus norvegicus OX=10116 GN=LOC498236 PE=2 SV=1	564.111	520.322	683.509	703.442	0	0	430.359	343.369	39.9615	50.507	0	4.5715	42.8054	45.1096	24.5332	0	43.5356	58.351	25.0955	7.15094	2.79453	26.59	628.356	507.364	0	0	10.2234	0	39.5544	42.9202	3.24271	10.1254	53.1805	110.662	7.8168	5.3923	59
Q9ERC1	5	3	18.4589	7.63033e-06	1.39559e-06	770.136	0.999898	28 DAYS	21 DAYS	213258	Unconventional myosin-XVI OS=Rattus norvegicus OX=10116 GN=Myo16 PE=1 SV=1	0	0	1210.37	1198.92	106.176	187.04	1989.79	1708.65	0.266256	3.75766	3.54445	1.55815	7.81709	8.61908	39.3352	58.5791	744.669	767.066	1830.9	1897.89	31.1415	33.7179	2.19396	0	2.25441	18.5554	0	0	727.032	1225.78	106.142	114.701	4007.38	4667.56	3721.31	3675.16	60
P69897;P85108;Q3KRE8;P69897-2;Q4QRB4;Q4QQV0;M0R8B6	13	1	69.5431	9.56048e-09	4.81887e-09	Infinity	1	7 DAYS	28 DAYS	50127.2	Tubulin beta-5 chain OS=Rattus norvegicus OX=10116 GN=Tubb5 PE=1 SV=1	8.46469	0	0	3.73181	5.76651	9.54731	0	0	343.982	486.068	34.8794	54.5786	30.2115	13.6915	73.6949	29.1477	6.83585	0	6.77097	22.1476	5.01282	6.48945	38.5576	562.376	83.329	112.172	52.3825	25.9263	0	0	0	0	0	0	0	0	61
D3ZJF9	6	2	26.8446	7.88087e-07	2.12184e-07	71.9764	0.999991	21 DAYS	SHAM	48372.1	Alpha-galactosidase OS=Rattus norvegicus OX=10116 GN=Gla PE=1 SV=2	9.93981	12.8065	0	0	2.66024	0	0	0.994354	28.7109	34.6145	44.3299	109.864	19.6086	0	45.2543	27.4371	68.7205	67.0074	189.079	41.4671	218.337	163.306	275.634	160.329	220.057	267.416	232.161	262.027	0	0	1.99458	0	90.2316	68.4283	0	0	62
D4A1J7;D3ZIT3	9	1	35.7876	0.00133557	0.000114314	66.0775	0.965324	7 DAYS	28 DAYS	237180	Ninein OS=Rattus norvegicus OX=10116 GN=Nin PE=4 SV=2	0	5.25259	0.723646	0	77.8235	63.196	0	0	51.441	290.31	53.1737	56.6698	4.55917	13.1124	50.6692	203.707	21.3913	11.9157	25.7157	0	0	12.9531	71.2947	19.2343	86.2058	4.69157	11.541	23.3894	4.49621	0	0	0	6.00754	0	0	0	63
M0R9I7	2	1	14.7828	0.799181	0.0282105	1.72602	0.126375	SHAM	7 DAYS	27030.4	Synaptonemal complex protein 3-like OS=Rattus norvegicus OX=10116 GN=LOC100366231 PE=3 SV=1	126.322	156.879	28.9755	44.5179	0	0	9.1987	15.5835	33.1874	5.46597	2.64389	43.1899	66.6805	3.67093	31.0943	182.663	0	9.53985	12.4218	8.1153	6.44324	13.4911	48.2302	0	83.0183	47.5386	18.1358	0	0	0	10.9381	14.4664	0	0	175.91	50.6024	64
P04916	13	4	65.6741	0.00138219	0.000117249	12.3181	0.948138	14 DAYS	7 DAYS	23562.3	Retinol-binding protein 4 OS=Rattus norvegicus OX=10116 GN=Rbp4 PE=1 SV=1	137.346	136.313	0	0	30.6836	20.1217	3.1696	0	12.0058	11.2876	8.65317	4.59014	121.086	3.55129	27.5299	6.99332	318.498	292.831	963.409	864.611	243.517	298.612	23.36	24.4683	150.516	125.945	98.8051	66.3943	0	1.35736	209.079	207.018	0	0	0	0	65
P16391;A0A0G2K1E1;A0A0G2K4S5;A0A0G2K8A4;A0A0G2KAJ0;D3ZQG9;E9PSS8;F7EWE4;M0R642;P15978;Q4FZX6;Q4G002;Q6MFZ8;Q6MG01;Q6MG34;Q6MGB9;Q95II0	4	1	16.474	0.0830643	0.00393082	13.7681	0.552874	14 DAYS	28 DAYS	42115.2	RT1 class I histocompatibility antigen_ AA alpha chain OS=Rattus norvegicus OX=10116 PE=1 SV=2	4.88309	52.8115	94.7442	0	0	0	6.12632	7.25662	49.3017	0	14.3701	0	33.4417	4.22272	131.579	105.132	155.327	149.686	0	53.6153	61.7029	115.597	4.28487	430.672	27.1905	18.2024	0	6.70218	4.16835	16.2617	15.4806	14.9931	3.51764	4.60901	0	0	66
P21396;G3V9Z3	17	4	81.8293	8.21507e-05	1.10248e-05	32.5358	0.998107	21 DAYS	28 DAYS	60135.2	Amine oxidase [flavin-containing] A OS=Rattus norvegicus OX=10116 GN=Maoa PE=1 SV=1	72.6985	207.25	0	3.95887	0	0	6.87318	0	210.433	108.602	13.5635	18.6302	85.8289	69.6807	62.0368	22.2233	6.83915	6.49836	3.60833	0.676259	23.0221	26.2964	289.318	311.06	118.905	125.607	121.566	171.648	3.77961	2.70019	27.5831	10.7387	0	0	3.19593	0	67
P21588;Q66HL0	6	2	29.1162	0.000100413	1.31104e-05	136.392	0.993904	21 DAYS	28 DAYS	64425	5'-nucleotidase OS=Rattus norvegicus OX=10116 GN=Nt5e PE=1 SV=1	68.3092	201.878	406.203	261.745	0	0	0	247.945	150.697	116.75	77.0047	46.3293	191.7	187.331	296.718	134.485	359.524	378.292	218.711	180.325	134.556	224.815	1980.03	1952.06	64.7182	39.1586	23.5833	48.9757	0	0	0	3.62935	3.5601	0	1.11913	25.8751	68
Q4KLZ0	3	1	19.5377	0.0831738	0.00393171	23.7089	0.626201	21 DAYS	28 DAYS	57754.7	Vanin 1 OS=Rattus norvegicus OX=10116 GN=Vnn1 PE=1 SV=1	267.636	202.193	46.3429	3.20385	0	0	23.6438	30.2075	21.2136	66.8141	9.51273	0	33.8349	51.7273	19.4109	7.87686	65.1186	70.871	14.4963	0	0	3.67067	693.296	747.226	77.4718	55.071	5.95609	40.1721	0	0	2.65503	0	36.1373	7.50726	36.259	2.75073	69
Q63584	5	2	29.7455	0.0005635	5.74737e-05	93.1452	0.974966	21 DAYS	28 DAYS	25028.9	Transmembrane emp24 domain-containing protein 10 OS=Rattus norvegicus OX=10116 GN=Tmed10 PE=1 SV=2	99.0675	147.867	115.027	83.155	0	0	9.25037	41.7644	216.969	154.698	126.685	125.506	91.415	110.033	164.525	248.661	172.339	181.853	181.196	182.035	41.9383	93.3224	1270.07	1126.92	20.7731	27.1405	1.77638	2.68538	18.5064	13.0239	0	0	2.6274	3.81898	1.94399	0	70
A0A0G2JT68;D3ZGS5	4	2	14.9567	0.194961	0.00817319	37.9214	0.448616	SHAM	14 DAYS	160585	Uveal autoantigen with coiled-coil domains and ankyrin repeats OS=Rattus norvegicus OX=10116 GN=Uaca PE=1 SV=1	254.035	308.802	0	0	12.7517	9.19424	3.40286	0.0588608	5.41203	5.04979	0.319345	1.10465	2.96402	1.26961	1.05639	4.40388	0.257107	1.06279	3.59953	0.110937	2.31979	0.763813	251.727	1.7385	6.43931	17.2672	0.301321	30.7191	8.28549	0.252737	3.60191	1.84004	5.87776	5.4716	1.30043	1.66341	71
A0A0G2JU49;B0BN02	12	2	60.3344	0.00484556	0.000350071	3.50657	0.88053	28 DAYS	SHAM	52724.1	Metaxin 1 OS=Rattus norvegicus OX=10116 GN=Mtx1 PE=1 SV=1	142.056	105.048	0	12.333	9.44076	82.2689	0	0	67.5671	117.598	67.0232	38.0738	121.071	33.0712	58.6574	68.5164	50.1265	47.7852	23.079	30.7469	33.3673	37.8211	109.148	93.0529	45.8153	46.5533	36.896	45.8651	243.108	196.059	32.5147	39.1654	184.432	203.721	171.881	57.9898	72
A0A0G2JVR2	7	1	26.4717	3.38441e-05	5.14756e-06	23.1727	0.998185	21 DAYS	SHAM	98319.1	Epithelial cell-transforming 2-like OS=Rattus norvegicus OX=10116 GN=Ect2l PE=4 SV=1	361.786	328.468	3.53668	0	0	0	55.1733	29.6391	1641.51	1620.5	837.937	859.402	254.465	141.97	1301.09	1241.69	960.209	964.47	1031.05	881.756	1120.31	1406.73	5548.53	4467.53	813.153	738.757	130.13	183.278	551.823	422.17	10.9641	24.6999	45.4608	25.889	4.10678	0	73
B1WC67	22	9	119.523	1.10775e-11	1.6558e-11	171.033	1	14 DAYS	SHAM	53119.2	RCG29001 OS=Rattus norvegicus OX=10116 GN=Slc25a24 PE=1 SV=1	20.9082	37.5116	0.197977	0.0282144	12.6253	22.4392	0	0	1050.27	1081.36	1115.5	951.047	1534.4	1335.24	1670.35	1870.89	2425.81	2284.62	2785.22	2783.64	1056.21	1609.39	3177.91	3103.99	1039.25	913.534	590.522	511.512	2163.9	2060.95	220.02	167.26	1581.7	1528.87	222.268	267.527	74
D3Z802	10	1	43.1968	0.00274677	0.000210859	25.0282	0.910498	28 DAYS	SHAM	193195	Nebulin-related-anchoring protein OS=Rattus norvegicus OX=10116 GN=Nrap PE=1 SV=1	346.086	312.327	41.4131	34.3943	0	0	80.3793	42.501	474.386	435.067	305.755	197.798	438.96	393.49	432.906	559.302	1667.63	1510.3	1589.2	1027.64	224.037	222.591	432.263	288.483	1078.19	973.22	228.888	148.791	401.612	308.959	40.9666	33.6134	3978.59	3867.57	4318.96	4588.85	75
D3ZDS8	2	1	3.9798	3.78573e-06	7.82033e-07	29.2439	0.999837	7 DAYS	SHAM	122937	Zinc finger RANBP2-type-containing 3 OS=Rattus norvegicus OX=10116 GN=Zranb3 PE=1 SV=3	23.7634	58.1717	28.7943	66.8239	56.6545	33.9257	0	0	553.178	504.198	1455.81	1479.44	964.189	798.747	853.1	891.892	884.361	862.222	1660.18	1572.07	279.293	1193.65	64.2363	6.59116	495.329	438.857	562.42	729.133	328.226	230.654	79.9098	45.0433	424.773	353.429	247.608	275.226	76
D3ZHK4	24	4	94.3284	0.0757903	0.0036342	7.08562	0.622229	7 DAYS	SHAM	184167	RB1-inducible coiled-coil 1 OS=Rattus norvegicus OX=10116 GN=Rb1cc1 PE=1 SV=1	8.35764	11.2064	2.66426	0	5.8044	41.6834	0	0	190.242	3.3699	35.6082	17.2231	162.979	0	2.59734	212.361	7.08839	5.89675	13.0478	32.9042	11.022	15.9533	112.473	138.749	14.7606	22.5056	58.2695	12.063	2.41818	0	90.5147	25.1824	9.5173	14.8893	3.2815	0	77
D4A631	7	2	27.1816	2.64832e-09	1.54466e-09	54.7712	1	7 DAYS	SHAM	210171	Brefeldin A-inhibited guanine nucleotide-exchange protein 1 OS=Rattus norvegicus OX=10116 GN=Arfgef1 PE=1 SV=1	98.1166	134.027	7.50537	2.24826	0	0	8.68333	9.18591	869.66	853.373	1685.25	1728.88	2060.24	2124.14	1973.65	1741.55	859.69	892.553	679.61	797.049	1493.39	1325.23	1076.01	377.769	1279.59	1292.18	1155.46	1080.29	87.6294	31.2951	126.647	98.6999	385.853	344.126	679.716	701.909	78
D4ACL8;A0A0G2K3I0	13	2	44.986	0.0904413	0.00420193	3.28175	0.593487	28 DAYS	SHAM	354024	Serine-protein kinase ATM OS=Rattus norvegicus OX=10116 GN=Atm PE=1 SV=1	0	0	16.7951	27.3316	41.937	33.1555	1.46042	3.11798	2.28856	55.9038	23.7496	17.0033	6.5658	0	0	5.06884	54.701	41.6558	131.179	119.355	65.5427	67.6857	27.5379	15.5564	95.5245	116.014	57.1956	47.0517	140.143	149.794	76.8878	77.4986	17.7417	8.29035	8.11101	5.42328	79
F1LZM6	4	1	17.1439	0.346828	0.0134594	25.2342	0.324831	28 DAYS	7 DAYS	69335.6	Zinc finger protein 709-like OS=Rattus norvegicus OX=10116 GN=LOC100910577 PE=4 SV=2	0	0	98.399	60.2904	153.032	33.3992	67.7381	76.0915	8.38184	7.55485	68.1402	14.0486	0.789661	0	39.5902	0	30.8631	69.2086	28.982	51.3669	13.5204	10.2686	0	9.62191	1.27788	8.61726	180.648	290.12	118.484	71.4243	0.491681	0.150769	1050.46	1079.72	537.236	439.383	80
O35094;G3V640	19	4	93.758	0.00110598	9.84603e-05	21.5787	0.949987	28 DAYS	SHAM	51402.6	Mitochondrial import inner membrane translocase subunit TIM44 OS=Rattus norvegicus OX=10116 GN=Timm44 PE=1 SV=1	11.1866	56.1384	0	0	33.6552	38.358	0	1.28682	34.4474	51.0275	18.6911	87.6644	9.62466	4.35537	12.5393	8.28533	10.471	12.7504	55.5013	95.2293	1.28459	47.5247	0	67.4488	254.56	248.728	80.6294	92.3322	682.214	744.22	37.4723	30.8786	510.876	544.16	181.981	278.726	81
P02454	15	1	60.6814	0.985385	0.0341712	2.88248	0.0666794	SHAM	21 DAYS	138980	Collagen alpha-1(I) chain OS=Rattus norvegicus OX=10116 GN=Col1a1 PE=1 SV=5	65.2574	440.037	160.578	45.1417	0	0	0	35.4065	243.994	68.5695	0	12.3929	0	7.26617	211.992	27.478	0	125.316	35.9913	58.8899	13.6331	0	130.644	5.50036	14.133	25.0775	6.07571	0	58.7041	205.691	3.37756	10.0926	137.336	7.17405	0	5.24777	82
P19643	10	4	47.4706	0.0169326	0.00101379	52.5629	0.803587	28 DAYS	14 DAYS	59086.1	Amine oxidase [flavin-containing] B OS=Rattus norvegicus OX=10116 GN=Maob PE=1 SV=3	214.49	2.66876	5.21605	4.84689	0	0	18.0228	41.2295	58.5888	92.3507	32.4558	57.0893	41.8235	25.3491	6.78875	0.0518755	12.9275	7.94349	0	0.489036	4.54338	54.0508	73.817	85.8039	95.697	80.0659	158.229	116.416	0.0501909	0	40.7503	38.9372	287.969	295.053	1282.89	1193.14	83
P38659;G3V6T7	17	2	82.4801	0.0306541	0.00168912	6.28872	0.777392	21 DAYS	14 DAYS	73062.5	Protein disulfide-isomerase A4 OS=Rattus norvegicus OX=10116 GN=Pdia4 PE=1 SV=2	411.691	3.91461	34.9932	98.074	0	0	26.6809	0	41.0958	74.7063	66.5577	60.4664	19.8464	31.2933	13.1235	4.36017	7.73671	13.6891	18.2642	9.91007	26.2401	30.2954	122.895	146.043	58.3399	64.426	63.8085	104.222	3.69609	7.50394	37.3806	40.4421	31.2877	24.8939	0	1.21625	84
P62815;D3ZZS8	17	4	86.3066	0.261544	0.010517	23.2988	0.383116	SHAM	28 DAYS	56893.1	V-type proton ATPase subunit B_ brain isoform OS=Rattus norvegicus OX=10116 GN=Atp6v1b2 PE=1 SV=1	409.287	439.878	1216.13	1330.93	0	0	1.97404	244.674	114.701	76.3499	92.6329	104.6	105.849	101.547	52.1485	60.7202	69.9746	65.1104	55.9459	50.8511	22.3039	30.289	480.911	429.33	78.2419	59.5654	57.6343	55.7423	23.908	6.56951	16.911	23.7256	43.5729	45.2952	4.07039	4.45831	85
Q5BJQ0	3	1	16.6207	0.354539	0.0137238	13.562	0.301557	14 DAYS	21 DAYS	72796	Atypical kinase COQ8A_ mitochondrial OS=Rattus norvegicus OX=10116 GN=Coq8a PE=2 SV=1	11.0131	70.9387	0	0	85.403	115.838	5.64038	0	0	15.3662	80.3588	34.1854	0	26.4836	0	6.2384	47.8489	59.9298	1712.29	1772.65	52.1004	39.5917	5.39898	5.25439	41.1902	16.2017	57.7387	72.643	103.312	11.3926	114.39	141.518	88.2974	295.1	0	15.6969	86
Q5U2V1	3	1	14.3426	0.0120604	0.000756566	5.41384	0.838205	7 DAYS	28 DAYS	65300.1	Peptidylprolyl isomerase OS=Rattus norvegicus OX=10116 GN=Fkbp10 PE=1 SV=1	0	0	0	3.05425	20.3691	556.685	646.871	4.84286	280.404	166.039	245.593	447.882	201.482	165.909	111.952	193.912	76.1079	82.2288	315.145	132.336	82.9856	201.454	6.15887	3.56729	126.664	145.666	298.104	283.785	79.2409	72.5935	157.178	1.73504	40.0179	17.7763	13.6988	16.9305	87
Q63803;M0R9J4;P63095;P63095-2	6	2	31.2479	0.376282	0.0145115	13.4692	0.34694	21 DAYS	7 DAYS	123913	Guanine nucleotide-binding protein G(s) subunit alpha isoforms XLas OS=Rattus norvegicus OX=10116 GN=Gnas PE=1 SV=3	292.144	347.09	164.38	167.885	0	0	4.52826	48.6002	45.5042	43.1263	20.8248	0	3.5976	4.3755	23.8873	38.8426	67.4001	69.2291	59.2934	35.8737	21.739	25.3643	752.153	577.132	46.2801	57.7031	5.71561	10.3288	23.2234	10.9105	25.144	38.2893	33.5272	33.4255	2.36554	11.0868	88
Q68FS4;Q68FS4-2	14	5	70.3437	1.75664e-05	2.93117e-06	12.7367	0.999343	7 DAYS	SHAM	56549.4	Cytosol aminopeptidase OS=Rattus norvegicus OX=10116 GN=Lap3 PE=1 SV=1	23.789	12.1088	3.52862	4.77966	56.8805	15.7244	0	0	251.217	172.15	289.244	196.08	88.6694	150.782	30.6988	21.1809	67.8984	68.456	52.1328	54.215	75.2709	71.231	18.513	8.25337	184.269	189.116	163.275	184.636	125.153	115.008	34.4661	28.7585	93.0994	42.0368	29.8812	26.6013	89
Q6IFW6;A0A0G2K2V6;A0A0G2JXJ9;Q6IFV1;Q6IFW8	16	2	68.1151	0.00029348	3.32158e-05	12.7469	0.98827	14 DAYS	21 DAYS	56733.2	Keratin_ type I cytoskeletal 10 OS=Rattus norvegicus OX=10116 GN=Krt10 PE=3 SV=1	0	0	13.0192	17.98	4.06432	0	5.08393	16.0799	0	2.40479	21.3137	28.7402	31.3079	33.913	39.8219	39.8673	43.7923	39.6845	45.9767	45.0247	28.7799	37.6908	3.12627	0	3.81464	1.91782	9.75391	2.19737	15.0816	22.0756	16.7118	10.8776	109.275	37.1969	30.3491	37.8314	90
Q6P9V9;P68370;A0A0H2UHM7;Q6AYZ1;Q68FR8;Q5XIF6	8	3	45.8526	4.29593e-06	8.69343e-07	14.5427	0.999821	21 DAYS	SHAM	50836	Tubulin alpha-1B chain OS=Rattus norvegicus OX=10116 GN=Tuba1b PE=1 SV=1	93.3244	105.765	12.1693	9.05882	0	0	25.5407	27.6026	271.339	256.006	186.287	141.608	242.227	225.822	230.838	300.022	325.602	293.103	433.441	377.463	173.917	165.963	745.701	686.658	423.961	417.218	371.838	399.171	188.317	205.513	40.5042	46.9716	295.359	294.685	217.137	231.814	91
Q71LX6;F1LMC2	18	3	71.8123	1.51793e-07	5.06143e-08	66.6321	0.999999	7 DAYS	SHAM	376093	Xin actin-binding repeat-containing protein 2 OS=Rattus norvegicus OX=10116 GN=Xirp2 PE=1 SV=1	4.18879	6.12616	10.5149	4.15081	0	0	6.88176	4.91973	85.0547	77.8779	626.072	635.963	253.106	234.191	144.67	95.5627	470.056	509.97	226.943	178.249	531.671	698.435	2.98974	2.74006	211.671	194.768	177.328	143.002	61.2322	50.6006	16.913	12.4838	48.5217	24.4054	2.38622	4.46626	92
Q923M1;Q923M1-3;Q923M1-2;F1LSJ6;M0RCC8;Q923M1-4	5	1	29.423	0.000392728	4.26661e-05	66.7313	0.988169	21 DAYS	14 DAYS	26136.4	Mitochondrial peptide methionine sulfoxide reductase OS=Rattus norvegicus OX=10116 GN=Msra PE=1 SV=1	20.461	87.5296	0	3.31434	108.747	0	0	0	42.6598	0	7.15006	8.69312	4.45413	0	0	3.3718	2.28377	0	0	8.83301	6.02325	0	119.121	4.12521	177.484	154.435	564.358	119.086	166.605	289.527	18.5425	17.5608	83.7706	107.153	7.24443	2.99117	93
Q9R1T3	6	2	41.5988	1.04539e-12	2.38499e-12	183.302	1	7 DAYS	28 DAYS	34878.8	Cathepsin Z OS=Rattus norvegicus OX=10116 GN=Ctsz PE=1 SV=2	4.67303	6.90702	0	0	1.60015	1.03556	0.947387	0	98.9534	69.6116	357.665	354.283	151.686	153.881	234.323	254.922	229.35	178.244	167.075	158.354	139.26	304.988	20.5191	1.19642	192.963	207.895	187.237	186.908	2.10687	0	0.728507	1.69862	1.55202	1.33564	0	1.65201	94
F1M6H4	10	2	43.3282	0.0802582	0.00381051	127.904	0.580741	SHAM	21 DAYS	229928	Collagen_ type VI_ alpha 4 OS=Rattus norvegicus OX=10116 GN=Col6a4 PE=4 SV=3	0	0	31.6144	9.79314	28.3059	2.58945	715.799	776.518	0	3.2976	3.09323	2.93132	7.907	6.86717	2.16319	0	0.726863	1.60856	17.1124	1.0499	0	0	10.0179	0	0	0	2.59714	0	0	6.8678	0	0	92.5498	7.02376	67.6418	0	95
Q6VPP3	6	1	25.6127	0.0156345	0.000949183	Infinity	0.790624	SHAM	28 DAYS	102599	Chloride channel accessory 4 OS=Rattus norvegicus OX=10116 GN=Clca4 PE=2 SV=1	999.448	656.15	520.287	88.4537	0	0	204.026	0	136.146	0	23.9565	57.5346	0	4.92883	0	0	287.338	40.6586	193.487	0	72.9731	117.05	9.60331	0	358.136	264.765	55.8592	186.573	0	0	0	0	0	0	0	0	96
P62963	5	1	26.8127	0.715846	0.0253722	12.013	0.157872	28 DAYS	7 DAYS	15128.3	Profilin-1 OS=Rattus norvegicus OX=10116 GN=Pfn1 PE=1 SV=2	0.119418	1.62503	0	0	3.1261	5.36975	51.1378	152.362	5.56319	16.0458	12.3752	0	0	24.8659	0	0	47.4344	5.2545	37.9727	27.2672	15.9493	6.04292	25.8316	0	13.1561	19.4798	44.9706	41.2976	0	0	31.992	54.4207	376.55	383.812	120.085	0	97
Q68FT1	7	2	34.9688	0.152388	0.0066104	10.966	0.514549	21 DAYS	28 DAYS	35316.8	Ubiquinone biosynthesis protein COQ9_ mitochondrial OS=Rattus norvegicus OX=10116 GN=Coq9 PE=1 SV=2	96.4297	61.4443	0	0	39.6207	0	2.02608	0	4.51953	6.28247	9.21461	6.95131	160.363	17.8126	0	0	18.6091	0	133.313	59.7809	0	186.53	11.235	0	449.736	352.789	27.6651	196.056	0	0	0	1.54624	37.0656	0	51.2594	0	98
A0A0G2K506;P70490;Q1PBJ1	3	2	13.7159	0.00589599	0.000412886	11.8127	0.882511	28 DAYS	14 DAYS	52227.3	Lactadherin OS=Rattus norvegicus OX=10116 GN=Mfge8 PE=1 SV=1	94.3429	67.1155	7.95447	3.03534	44.846	4.37947	0	0	46.8748	70.8119	15.1852	54.1313	39.7025	75.5966	49.1436	60.2106	1.56152	0	0	6.31157	0	0	361.485	378.719	83.683	54.9775	11.6108	20.4647	527.409	470.435	0	8.00309	169.28	118.315	154.724	154.529	99
P21775;F1LPD6;P07871;P21775-2	11	1	56.9642	0.231273	0.00945974	5.61006	0.401441	7 DAYS	SHAM	45352.6	3-ketoacyl-CoA thiolase A_ peroxisomal OS=Rattus norvegicus OX=10116 GN=Acaa1a PE=1 SV=3	9.4544	4.85352	2.43076	0	108.479	0	0	0	0	299.045	8.57788	195.342	0	64.007	0	0	78.7234	56.2686	36.5849	84.729	23.6396	22.7146	25.4181	0	99.1436	116.995	95.9725	169.304	16.8191	13.4207	4.68814	4.44229	78.6972	70.6796	11.4711	0	100
Q05175;A0A0G2K1L8	4	3	22.4631	0.240253	0.00974217	93.9699	0.418484	21 DAYS	28 DAYS	21790.3	Brain acid soluble protein 1 OS=Rattus norvegicus OX=10116 GN=Basp1 PE=1 SV=2	28.5646	0	0	0	0	1.14797e-05	0	3.67528	0	3.66737	0.477396	1.07715	13.0686	5.90124	2.62253	3.08763	8.98646	1.53402	0	0	2.49947	0	52.8205	225.126	3.60466	0	0.713794	0.00985796	0.19168	0	0.0420026	0.174779	0.430677	2.74455	0.105967	0.622682	101
F1LSM8;A0A0G2K2I6	11	2	42.5621	0.000139721	1.7645e-05	187.691	0.996202	21 DAYS	28 DAYS	237086	Dedicator of cytokinesis protein 9 OS=Rattus norvegicus OX=10116 GN=Dock9 PE=1 SV=2	1339.16	1407.39	2.54547	4.00426	30.7472	51.1209	0	0	601.919	529.041	96.7647	44.673	304.797	244.668	227.953	234.608	0	0	0	0	142.88	206.661	904.338	621.423	783.848	711.482	581.262	518.872	0	0	8.92169	19.6534	0	1.03358	0	0	102
P02650;A0A0G2K151	13	2	72.3681	0.0360721	0.00192566	113.406	0.731816	SHAM	28 DAYS	35810.6	Apolipoprotein E OS=Rattus norvegicus OX=10116 GN=Apoe PE=1 SV=2	152.759	174.472	2.40607	0	0	0	2.60026	0.380684	75.4098	18.415	0.895416	5.13016	3.78987	0	0	2.25586	0	0	0	0	5.88936	7.61253	39.4589	63.2106	0.798705	0	65.2509	12.9831	0	2.2879	0.340388	0	0	0	0	0	103
Q9EQV8	3	1	12.8684	4.68684e-05	6.8405e-06	177.659	0.998955	21 DAYS	28 DAYS	52265.7	Carboxypeptidase N catalytic chain OS=Rattus norvegicus OX=10116 GN=Cpn1 PE=2 SV=1	546.821	545.148	3.90897	0	0	0	22.8374	0	105.316	79.7469	19.3059	21.5694	42.7143	48.9565	15.393	9.15147	0	0	0	0	2.7124	14.4128	466.957	383.517	64.7193	77.7336	153.513	79.0848	0	3.37894	6.57867	0	0	0	0	0	104
A0A0G2JZP7	11	2	40.1755	9.89923e-06	1.76587e-06	272.993	0.999391	28 DAYS	14 DAYS	282058	SPG11 vesicle-trafficking-associated_ spatacsin OS=Rattus norvegicus OX=10116 GN=Spg11 PE=4 SV=1	2.36252	1.77576	0	0	300.424	230.394	5.97125	2.53333	5.7429	0	0	2.00956	0	2.58614	0	1.92444	0	0	0	0	1.88432	0	2.99462	9.03673	0	0.564021	4.75003	0	39.6548	309.353	70.5	115.263	272.479	328.783	5.88263	25.1869	105
Q99P39;Q3MHT2;Q99P39-2	11	1	44.8943	5.45043e-05	7.79744e-06	1411.17	0.998746	28 DAYS	21 DAYS	50411.9	Cysteine desulfurase_ mitochondrial OS=Rattus norvegicus OX=10116 GN=Nfs1 PE=2 SV=1	0	8.72772	1524.65	1031.73	659.822	1036.98	902.66	772.592	0	0	10.4516	14.8688	6.76019	2.66444	8.02694	0	42.3154	41.4404	97.691	43.5231	89.6938	166.958	4.99744	0	0	0	0	0	4.57539	6.08105	172.197	196.03	1108.19	947.326	2730.77	2696.34	106
E9PT65;A0A0G2K095	12	1	71.396	1.42826e-06	3.43952e-07	37.446	0.999948	SHAM	7 DAYS	68713.8	Radixin OS=Rattus norvegicus OX=10116 GN=Rdx PE=1 SV=2	24.1206	8.86127	8.98293	22.4528	7.01237	3.29619	2.1431	3.0536	0.037327	1.6115	0	0	0.00640185	0	0	1.68778	0.160236	0.0735236	0	2.16215	0.00757876	0	2.05941	2.03497	0	0	2.04402	0.339047	0	2.03644	0	0	2.04617	5.74095	0	0	107
D3ZXF9	9	2	42.3066	0.078722	0.00374577	4.86696	0.585678	14 DAYS	7 DAYS	29726.6	Mitochondrial ribosomal protein L12 OS=Rattus norvegicus OX=10116 GN=Mrpl12 PE=1 SV=1	0	13.9361	0	1.00484	39.5719	31.3872	0.799369	0	7.83027	24.0867	0	0	2.63851	2.45395	30.1094	68.2141	41.1622	39.9998	0	1.68632	19.9409	26.2531	0	0	40.6578	47.9724	15.1878	1.90135	44.7566	52.3471	30.0145	30.1525	42.9758	33.2489	3.54492	2.04246	108
Q5U4E6;A0A0G2JUE4;A0A0G2K9I3	24	4	95.8099	3.76533e-08	1.51127e-08	101.193	1	28 DAYS	7 DAYS	261617	Golgin subfamily A member 4 OS=Rattus norvegicus OX=10116 GN=Golga4 PE=1 SV=2	66.866	77.0663	17.2936	13.7631	156.974	213.658	22.5479	23.3839	0	0	5.84846	5.94681	9.81082	0	1.00918	9.56163	0	2.89306	14.6941	11.3154	5.28096	11.6752	0	0	32.4485	38.6343	28.0806	33.3804	446.653	433.292	388.222	291.79	342.826	359.483	414.956	243.349	109
D3ZHE5	2	1	8.8913	0.00352371	0.000264263	28.2399	0.910294	SHAM	28 DAYS	72897	RAB11 family-interacting protein 4 OS=Rattus norvegicus OX=10116 GN=Rab11fip4 PE=4 SV=1	0	1.79211	0	88.6157	4.37073	0	46.1328	21.4989	0	3.36665	0	0	10.0077	15.8981	1.75518	17.8312	26.3019	21.5862	54.9573	52.3879	15.5182	3.92258	10.5988	3.98804	13.9149	3.49902	16.5678	15.8004	0	0	4.23477	3.19748	0	0	0	0	110
F1LPT4;O88831	3	1	13.1327	0.0837259	0.00394919	38.2442	0.619423	28 DAYS	21 DAYS	65559.2	Calcium/calmodulin-dependent protein kinase kinase 2 OS=Rattus norvegicus OX=10116 GN=Camkk2 PE=1 SV=3	16.1784	45.2572	28.6196	41.525	4.09362	3.29047	0	1.77875	5.48325	13.444	0	0	12.7472	0	0	9.88254	230.525	172.132	102.511	80.0306	3.00287	0	0	5.07773	6.46269	0	7.65685	0	294.911	259.365	42.495	29.4289	175.609	152.032	0	0	111
D4AB29	11	3	37.8623	0.0719252	0.00348745	7.83	0.624342	SHAM	21 DAYS	261030	ATP-binding cassette subfamily A member 4 OS=Rattus norvegicus OX=10116 GN=Abca4 PE=4 SV=2	17.165	14.1663	124.688	93.9501	1269.47	1015.85	189.42	178.064	15.3437	0	301.951	303.838	0	0	0	79.6242	0	27.5243	15.4826	16.142	348.905	370.249	9.69791	2.15632	150.567	112.715	47.8238	58.6226	44.1864	20.0419	301.082	244.543	589.939	835.687	8.38657	65.1482	112
P07151	2	1	10.7579	0.0123075	0.000769841	10.9743	0.897319	21 DAYS	7 DAYS	13834	Beta-2-microglobulin OS=Rattus norvegicus OX=10116 GN=B2m PE=1 SV=1	421.599	526.316	11.3836	27.4412	56.2703	21.0332	28.0925	42.8723	20.547	0	27.3386	42.3562	0	0	0	0.707274	205.992	153.69	145.414	64.8458	97.6468	37.4382	187.803	342.157	43.9546	43.8146	171.496	291.775	36.152	80.3199	15.2359	3.91699	47.1872	61.3388	19.7197	10.1489	113
P07896	27	8	139.139	0.000211621	2.49273e-05	36.5364	0.98984	SHAM	28 DAYS	79228.4	Peroxisomal bifunctional enzyme OS=Rattus norvegicus OX=10116 GN=Ehhadh PE=1 SV=2	733.416	865.807	219.784	325.38	260.808	331.232	444.582	435.603	136.452	72.2007	0	0	1.45171	0	5.10434	8.31831	89.2708	88.7074	25.7025	30.7131	7.92955	18.7991	510.217	546.706	55.9026	48.0043	1.67143	0	0	0.00460023	30.1763	28.1743	3.37121	12.7918	17.3219	8.69091	114
P48037;Q6IMZ3	4	2	18.8956	0.000231368	2.7106e-05	13.365	0.989629	SHAM	28 DAYS	76153.5	Annexin A6 OS=Rattus norvegicus OX=10116 GN=Anxa6 PE=1 SV=2	34.3974	39.7831	256.905	301.158	62.1436	83.4828	244.701	208.894	4.88403	8.0266	0	0	29.389	40.6942	47.8092	31.9402	106.164	102.176	116.823	158.845	24.3217	29.1936	171.492	156.481	13.5424	17.7368	8.25487	6.94	0	12.0961	12.8814	7.09175	35.9722	42.622	0	1.9221	115
Q5RKI8;A0A0H2UHH3	15	1	65.3306	2.58953e-05	4.0967e-06	21.1925	0.999068	28 DAYS	7 DAYS	78454.9	Mitochondrial potassium channel ATP-binding subunit OS=Rattus norvegicus OX=10116 GN=Abcb8 PE=2 SV=1	12.2439	74.0315	47.799	60.677	61.7052	20.9122	30.5462	49.2229	0	8.66861	5.49109	10.8335	0	0	0	10.7036	13.5814	0	13.4646	12.6035	6.30197	18.6484	0	12.5798	31.5987	23.1858	0	29.9783	81.2121	29.638	142.245	70.474	153.141	103.828	36.3452	116.544	116
Q9JHX4	5	1	24.7089	0.00567216	0.000400446	5.76283	0.891026	SHAM	28 DAYS	56137.5	Caspase-8 OS=Rattus norvegicus OX=10116 GN=Casp8 PE=1 SV=1	223.947	287.252	239.242	269.493	469.855	518.016	103.846	179.423	180.494	197.826	8.33717	142.664	0	0	53.688	91.2316	196.672	184.245	363.3	251.22	249.317	271.019	145.972	124.063	30.5174	11.1333	376.005	281.088	0	45.6768	110.935	142.606	28.6727	122.538	5.90195	0	117
B0BN68	5	1	26.6851	0.0299767	0.0016553	27.5045	0.777282	28 DAYS	7 DAYS	45352.8	Mitochondrial ribosomal protein S9 OS=Rattus norvegicus OX=10116 GN=Mrps9 PE=1 SV=1	47.9709	0	0	65.7921	553.046	701.533	77.2188	0	5.44308	0	0	0	0	45.6997	0	0	80.3793	92.1001	95.174	66.0799	73.7641	424.647	0	0	340.247	332.046	424.699	388.35	87.0324	77.6572	357.277	320.963	496.433	550.985	98.9067	36.7459	118
G3V765	7	2	35.047	1.44178e-05	2.44131e-06	337.484	0.999407	28 DAYS	7 DAYS	232767	Envoplakin OS=Rattus norvegicus OX=10116 GN=Evpl PE=1 SV=1	0	3.26604	101.728	63.9766	78.2721	145.558	150.855	135.556	0.907738	0	0	1.87715	0	0	0	0	1.87506	2.66158	3.96815	0	0	2.75576	12.1731	7.88699	0	0	2.51739	0	6.36617	3.70673	5.94688	16.733	136.982	123.554	353.885	394.58	119
P12785	7	2	26.3642	0.542393	0.0198576	11.6171	0.232295	SHAM	28 DAYS	275274	Fatty acid synthase OS=Rattus norvegicus OX=10116 GN=Fasn PE=1 SV=3	67.5951	124.087	0	58.391	1695.17	857.364	9.67323	0	194.796	0	1.83353	67.1186	0	0	0	0	0	3.87038	21.2767	266.914	39.776	99.7368	0	0	78.1851	86.826	732.634	526.864	130.882	109.298	6.37275	26.3754	0.886841	12.5858	0	4.14598	120
Q68FP1;Q68FP1-2	13	2	62.7171	0.00492712	0.000354781	164.911	0.929526	21 DAYS	7 DAYS	86466.9	Gelsolin OS=Rattus norvegicus OX=10116 GN=Gsn PE=1 SV=1	161.728	111.753	12.8795	22.2232	23.176	13.3909	33.4692	29.7201	0	0	0	4.25525	0.238129	0	4.82999	3.408	22.7052	25.4576	0	0	5.18953	14.009	374.734	328.084	0	2.54018	27.5099	28.8788	117.575	112.709	0	0	18.4752	24.0442	0	0	121
A0A0G2KAB2;Q9Z2A6	4	2	17.1179	3.08425e-05	4.72419e-06	27.7883	0.998118	28 DAYS	14 DAYS	64938.3	Mitogen-activated protein kinase OS=Rattus norvegicus OX=10116 GN=Mapk15 PE=4 SV=1	5.19029	0	15.9311	110.303	13.929	3.56833	0	23.2226	19.02	0	7.86914	0	0	0	0	0	9.95119	0	0	18.3316	5.73997	0.144449	4.22229	57.3952	3.38142	9.68843	0	4.51035	152.392	163.526	97.3967	118.452	75.1958	59.9773	76.3644	80.5338	122
D3ZKC6;A0A0G2JYD4	9	1	28.1439	0.027101	0.00151974	252.263	0.801765	SHAM	7 DAYS	492950	Vacuolar protein sorting 13 homolog D OS=Rattus norvegicus OX=10116 GN=Vps13d PE=1 SV=1	0	6.05214	1.61659	78.7954	607.375	685.115	156.915	92.6803	2.42955	0	1.91415	1.23058	0	0	0	0	1.28789	5.39812	3.27324	204.575	288.807	8.22656	2.6387	0	239.095	399.615	346.726	514.399	0	3.94558	34.9921	107.337	6.85619	2.40024	0	2.50447	123
F1M7T1	9	1	46.5876	0.00354667	0.000265525	9.7916	0.93447	28 DAYS	14 DAYS	15217.5	Complex I-B15 OS=Rattus norvegicus OX=10116 GN=LOC100361934 PE=3 SV=2	134.633	165.717	6.92071	75.5797	0	20.2841	39.6496	21.3463	51.1404	0	8.84097	5.54565	0	0	0	0	0	15.7712	38.5787	22.2782	9.69852	0	49.8328	79.5376	42.6673	37.7184	76.8957	79.7746	180.323	227.876	71.2588	75.7868	42.3314	0	76.8079	40.2226	124
D4A4S7	3	1	15.8771	0.0568435	0.00282571	20.9801	0.630613	SHAM	14 DAYS	95197.1	Ttk protein kinase OS=Rattus norvegicus OX=10116 GN=Ttk PE=1 SV=1	60.6724	22.5646	11.0251	28.529	458.643	219.851	0	66.8169	29.0491	4.7663	8.95449	7.07672	0	0	0	0	0	0	7.1955	11.4421	32.0369	0	0	0	75.3274	126.06	148.284	241.536	68.418	39.9624	33.9362	34.176	0	2.6218	0	4.98166	125
D4A5Q9	19	1	85.146	0.00274837	0.000210859	35.464	0.943089	SHAM	7 DAYS	99575	Glycine decarboxylase OS=Rattus norvegicus OX=10116 GN=Gldc PE=1 SV=1	13.4915	58.6607	54.2139	0	150.566	180.836	21.5632	22.6256	0	6.50027	0	4.9046	0	0	0	0	0	0	16.4764	40.4184	6.02386	0	15.8099	9.71275	13.4433	13.2813	27.9495	56.509	58.4958	25.7746	47.035	7.36615	53.2519	95.0409	0	0	126
Q920F5;Q920F5-2	7	1	37.369	1.99104e-09	1.23922e-09	12172.8	1	28 DAYS	7 DAYS	55332.4	Malonyl-CoA decarboxylase_ mitochondrial OS=Rattus norvegicus OX=10116 GN=Mlycd PE=1 SV=1	36.4591	42.6516	0	4.24939	2.86661	0	23.6552	10.9012	0.250035	0.00147225	0	0.103781	0.0283935	0.363492	0.0315646	4.8219	17.835	24.8465	14.9103	16.3646	14.0661	0	9.16006	0	0	0	0	0	4280.92	4115.45	1919.19	1881.24	440.529	417.214	16.7653	133.415	127
B2RYB8	6	2	30.1982	0.00671242	0.000459663	532.546	0.866869	21 DAYS	28 DAYS	88011.5	Integrin beta OS=Rattus norvegicus OX=10116 GN=Itgb2 PE=1 SV=1	2.24709	0	3.07736	2.54092	0	3.0307	2.87952	1.28883	12.256	6.7847	8.72894	5.0144	9.3981	1.95029	23.7184	2.19006	59.7845	48.9018	61.0742	14.318	0.341497	1.73048	449.241	261.733	3.43935	1.45767	0	0	1.67241	0	0	0	0.199458	0.266414	0	0	128
F1LXD9	7	1	23.822	0.0190149	0.00112143	23.6143	0.795431	SHAM	21 DAYS	194689	Coiled-coil domain-containing 180 OS=Rattus norvegicus OX=10116 GN=Ccdc180 PE=4 SV=3	0	5.74896	24.2592	47.2986	3.75443	61.4907	316.525	43.1116	123.307	0	76.9581	109.464	0	65.8357	16.0668	3.90665	154.072	107.063	26.6719	36.3089	21.9181	110.482	6.44465	7.48976	0	0	0	6.2632	54.5669	0	0	0	0	0	14.8576	12.5807	129
G3V7L0;P24483	2	1	10.8332	0.00141971	0.000119497	15.5918	0.955414	21 DAYS	28 DAYS	20605.2	Adrenodoxin_ mitochondrial OS=Rattus norvegicus OX=10116 GN=Fdx1 PE=1 SV=1	7.67895	0	0	2.9415	99.5419	80.4205	0	10.2026	42.0487	42.2142	69.4573	70.7885	32.6003	44.2682	5.87762	10.3794	69.2581	40.5204	45.2013	44.5205	57.1199	72.3832	0	0	109.432	97.1013	94.6546	93.5082	0	18.7967	0	10.8469	0	0	0	0	130
D3Z8C9	4	1	16.2869	0.00438109	0.000320252	13.5468	0.908018	7 DAYS	SHAM	100608	Phosphodiesterase OS=Rattus norvegicus OX=10116 GN=Pde6a PE=3 SV=1	9.50611	0	4.44876	0	5.47217	5.62158	0	2.49894	35.6675	62.0202	31.3386	59.3442	77.2775	29.2488	3.07306	31.1194	37.2456	20.4591	72.8918	69.9231	50.5893	81.9683	0	0	137.055	109.551	46.7741	56.9037	29.9441	27.2429	20.0344	14.1339	0	0	4.34116	5.92518	131
D3ZUX7	13	3	63.0956	0.190704	0.00801019	3.52519	0.40918	SHAM	7 DAYS	65665.2	Acyl-CoA synthetase family member 3 OS=Rattus norvegicus OX=10116 GN=Acsf3 PE=1 SV=1	26.717	46.0693	3.54604	14.643	470.398	629.716	16.5486	9.65425	72.6192	88.6565	31.4633	40.3611	42.8681	17.4191	34.9352	76.4582	55.0536	60.4971	140.983	194.505	172.832	205.196	0	0	138.783	193.684	154.699	218.283	0	0	158.01	121.973	59.8059	91.0506	0	2.16441	132
P07861;A0A0H2UHX5	14	4	71.1466	0.00445164	0.000323771	7.46709	0.898165	SHAM	7 DAYS	86479.6	Neprilysin OS=Rattus norvegicus OX=10116 GN=Mme PE=1 SV=2	138.854	326.517	228.639	251.972	175.53	214.422	171.571	157.67	10.2301	12.9251	32.3246	29.6474	48.0696	42.097	3.58592	5.85754	175.211	84.6275	22.2514	3.47062	4.47478	12.1255	250.538	184.869	0	0	4.07031	0	0	0	10.0743	3.16329	89.7358	85.0518	0	182.166	133
P38650	8	1	27.5785	0.803539	0.0283413	3.85647	0.141992	28 DAYS	21 DAYS	534990	Cytoplasmic dynein 1 heavy chain 1 OS=Rattus norvegicus OX=10116 GN=Dync1h1 PE=1 SV=1	1301.46	1278.03	135.341	109.318	245.711	227.483	1.73791	0	389.318	620.205	221.043	152.344	0	279.049	403.517	365.637	188.26	579.015	7.33801	95.1876	134.604	158.015	0	0	179.674	99.445	210.081	517.622	1025.65	963.765	488.88	823.676	680.028	667.217	0	0	134
A0A0G2JVM0	26	1	219.662	0.321998	0.0126315	1.7181	0.375078	7 DAYS	14 DAYS	62300.8	Multifunctional fusion protein OS=Rattus norvegicus OX=10116 GN=Aldh4a1 PE=1 SV=1	55.2639	63.0148	35.0449	16.3445	909.702	693.181	20.6893	12.737	597.212	604.584	197.271	192.485	351.136	304.988	103.586	160.589	263.086	276.324	185.117	145.299	315.704	420.487	0	0	634.537	672.537	503.658	473.434	496.081	503.091	425.168	426.965	84.7574	104.23	14.241	4.46636	135
A0A0G2JZJ9;B5DEL8	6	2	30.0452	0.212148	0.00880007	3.55699	0.39988	SHAM	28 DAYS	12957.9	Complex I-15 kDa OS=Rattus norvegicus OX=10116 PE=3 SV=1	211.159	252.576	143.555	77.5264	0	109.283	48.3775	13.5146	34.0698	64.4931	2.2312	4.44701	61.4916	35.2001	46.4427	57.5882	89.3055	69.3676	2.56128	0	29.6426	167.538	190.739	134.227	0	0	11.835	2.01538	19.0604	4.91348	24.7999	205.694	1.22095	0	1.87891	0	136
B0BNK1	6	4	36.3809	0.0427995	0.0022192	48.7347	0.722942	28 DAYS	21 DAYS	23653.7	RAB5C_ member RAS oncogene family OS=Rattus norvegicus OX=10116 GN=Rab5c PE=1 SV=1	0	1.5208	0.912028	0.572154	0	1.86661	108.118	0.85096	1.74818	4.1765	18.0051	17.6154	3.00967	3.30586	6.30047	4.35747	0.630539	1.90432	4.843	3.67311	2.4847	17.4236	2.10563	0	0	2.93007	0	0	20.7727	0	2.43841	0	141.641	45.6598	21.1489	58.2043	137
D3ZSA9	4	1	19.2721	0.43228	0.0163367	4.92273	0.288208	21 DAYS	7 DAYS	134527	Nodal modulator 1 OS=Rattus norvegicus OX=10116 GN=Nomo1 PE=1 SV=1	110.604	106.136	71.6109	83.1898	23.3957	25.6701	3.1849	11.1715	47.3106	1.12845	30.1986	5.88983	20.2171	28.2693	45.4378	0	57.4104	111.478	11.1322	49.8438	10.0059	10.5067	271.791	320.697	7.19666	0	0	0	15.7983	14.2085	26.5064	44.484	76.81	70.3056	8.86254	5.28508	138
E9PSY8	5	1	19.117	0.390728	0.0149621	2.44128	0.282212	21 DAYS	14 DAYS	99421.1	Epidermal growth factor receptor pathway substrate 15 OS=Rattus norvegicus OX=10116 GN=Eps15 PE=1 SV=2	163.236	314.557	50.4675	0	85.6866	14.3849	50.5448	13.2953	114.602	14.0629	288.896	235.928	61.1858	22.9649	6.47726	0	181.98	168.362	101.989	49.5731	0	28.5585	0	0	295.957	245.602	187.377	290.63	327.98	173.868	47.3118	29.5199	231.724	68.104	121.728	70.6258	139
F1LSP2;M0R6F2	4	1	18.267	0.341443	0.0132861	2.96984	0.351467	SHAM	28 DAYS	120102	Acyl-CoA dehydrogenase family_ member 10 OS=Rattus norvegicus OX=10116 GN=Acad10 PE=1 SV=2	2.57536	4.61222	21.9894	6.09804	525.988	507.319	25.7029	0	133.01	60.162	223.53	203.202	53.8234	70.4673	12.8389	13.2165	77.9679	70.8565	175.025	91.4702	106.335	102.237	0	0	411.053	444.839	3.44619	157.591	0	3.8632	154.739	161.013	43.981	54.9407	9.09684	15.3315	140
G3V9X1	10	7	39.9583	0.000521877	5.37196e-05	15.0291	0.981996	28 DAYS	21 DAYS	113949	RCG30786 OS=Rattus norvegicus OX=10116 GN=Zmym1 PE=4 SV=1	0	12.3268	363.327	561.788	1379.44	1511.95	0	390.306	257.791	46.8917	254.735	670.762	414.782	256.365	774.502	537.708	2101.61	2827.5	8762.41	6038.17	2887.44	3756.79	0	0	44.9065	111.626	598.825	803.139	3485.28	3273.83	2949.01	2584.78	3210.88	2778.03	3164.97	3390.39	141
P19468	2	1	8.3014	0.00171803	0.00014078	9.24279	0.966394	28 DAYS	21 DAYS	73417.8	Glutamate--cysteine ligase catalytic subunit OS=Rattus norvegicus OX=10116 GN=Gclc PE=1 SV=2	3.80484	5.45474	348.471	295.622	196.759	161.241	11.0978	287.023	3.06152	0	68.4937	46.3505	283.616	237.749	266.18	257.374	150.351	167.854	142.772	111.449	115.46	103.052	117.653	108.262	0	0	13.5057	0	481.369	484.279	280.619	291.386	301.136	325.801	408.948	426.792	142
P30427;P30427-2;P30427-3;P30427-4;Q6S3A0;F7F9U6;Q6S395;Q6S396;Q6S399;Q6S3A3;Q6S3A4;Q6S3A5;A0A0G2K1J5	203	30	1000.23	5.54517e-08	2.14615e-08	1674.35	1	28 DAYS	7 DAYS	535480	Plectin OS=Rattus norvegicus OX=10116 GN=Plec PE=1 SV=2	69.5044	69.9422	1.59621	3.60247	1563.2	1799.1	12.823	0	0.0250691	0	0	0.0638341	4.57269	0	143.283	31.6279	2.99352	2.41744	0	3.7517	3.73053	0	1.64709	0	0	0	0	12.6209	911.794	1360.1	693.726	705.985	2097.42	2346.69	875.835	819.839	143
Q6IG03;A0A0G2JXH6	32	5	162.669	0.00415322	0.000304622	13.2183	0.902763	28 DAYS	7 DAYS	61014.4	Keratin_ type II cytoskeletal 73 OS=Rattus norvegicus OX=10116 GN=Krt73 PE=1 SV=1	9.42071	12.2963	2.02409	3.55847	0	12.5473	14.1034	7.95606	5.42685	15.0524	1.96882	2.60971	1.24651	3.14569	3.64287	34.4161	12.3405	9.03599	0	44.7607	2.75246	24.51	0	0	39.3719	32.8808	52.2234	31.0084	38.6338	107.059	79.0829	65.9538	28.815	86.2417	40.7736	55.8127	144
Q75Q40;G3V8F5	6	2	25.156	0.163223	0.00701913	2.43688	0.476051	7 DAYS	14 DAYS	38318.5	Mitochondrial import receptor subunit TOM40 homolog OS=Rattus norvegicus OX=10116 GN=Tomm40 PE=1 SV=1	63.7831	564.866	28.013	0	30.463	47.2288	1.52962	10.3388	372.532	193.728	68.3245	52.4638	186.973	60.2658	55.6522	3.93677	15.6923	84.2248	53.5547	131.624	93.042	104.931	0	0	332.114	190.848	247.138	172.814	187.461	141.081	84.7393	55.2242	238.291	179.654	99.6956	86.2794	145
D3Z9L0	2	1	10.6831	0.00130682	0.000112563	11.9147	0.964334	21 DAYS	28 DAYS	54943.4	Acylglycerol kinase OS=Rattus norvegicus OX=10116 GN=Agk PE=1 SV=2	191.185	241.958	83.5752	23.5368	64.632	7.20874	189.956	119.833	88.6609	0	3.49544	30.318	0	58.2263	9.14832	26.2389	102.033	66.5122	125.928	87.9699	126.131	150.593	561.613	617.518	120.158	67.8783	45.8529	47.6158	0	0	43.0831	58.9346	12.0317	66.885	0	0	146
F1LZB7	4	1	17.6285	0.00754331	0.000506166	168.462	0.841812	SHAM	14 DAYS	118776	FERM domain-containing 4B OS=Rattus norvegicus OX=10116 GN=Frmd4b PE=1 SV=2	1384.3	1379.38	307.271	796.207	0	0.40585	739.608	647.695	3.59401	62.2288	12.8943	8.9904	5.53732	0	3.45781	0.0971752	19.4254	0	6.44009	6.74694	0	0.121524	4.64168	47.9504	10.6303	8.97464	0	2.65594	35.6439	27.5611	0	0	38.1606	32.1139	0	0	147
P47858;A0A0G2KBC7;Q52KS1	5	1	24.1859	0.000291202	3.30442e-05	7.01913	0.988532	21 DAYS	28 DAYS	86415.5	ATP-dependent 6-phosphofructokinase_ muscle type OS=Rattus norvegicus OX=10116 GN=Pfkm PE=1 SV=3	1429.77	3264.88	628.091	0	163.79	318.435	110.79	527.149	3218.3	3590.73	2441.34	2149.47	1376.92	1105.96	693.976	862.979	333.09	228.989	471.481	418.354	1574.09	1624.14	278.927	946.27	7104.39	6745.04	5172.69	4981.92	0	0	2329.47	2096.5	12.7418	27.8512	0	0	148
B0BNM1	4	2	21.5883	0.000108541	1.40867e-05	8.36356	0.994025	7 DAYS	28 DAYS	31232.9	NAD(P)H-hydrate epimerase OS=Rattus norvegicus OX=10116 GN=Naxe PE=2 SV=1	133.297	245.926	4.83347	5.69023	111.552	230.507	10.214	2.11484	352.468	271.856	319.178	338.556	350.842	181.097	115.062	102.68	252.832	234.155	442.878	420.905	559.201	477.836	13.1537	3.46883	658.667	498.063	363.033	338.661	0	5.97948	129.43	178.239	3.88234	2.53439	0	0	149
D3ZEV8;A0A0G2K0Q8;A0A0G2K518	9	7	47.3765	0.0113061	0.000714418	31.0242	0.834594	SHAM	28 DAYS	91324.9	Sushi domain containing 2 (Predicted)_ isoform CRA_a OS=Rattus norvegicus OX=10116 GN=Susd2 PE=1 SV=1	1193.82	899.113	655.045	768.974	2.70569	1.30131	338.607	419.862	61.9062	376.264	167.439	157.369	762.29	287.341	236.321	281.727	53.0101	15.5294	27.0962	17.2243	5.30383	12.445	845.083	845.242	25.1545	7.94857	17.9422	10.0658	70.5801	1.37803	25.6653	19.3994	0	0	11.8552	14.1249	150
D3ZJL1	7	1	31.9569	0.000728873	7.05242e-05	3.99089	0.965665	SHAM	28 DAYS	117373	Malignant fibrous histiocytoma amplified sequence 1 (Predicted)_ isoform CRA_a OS=Rattus norvegicus OX=10116 GN=Mfhas1 PE=4 SV=1	3868.84	3853.24	2331.59	3128.29	10250.4	12863.1	2481.43	1364.3	6233.76	7234.63	5615.41	3510.95	4372.77	4298.37	3903.15	3457.08	4325.76	3721.18	6522.49	6061.71	7367.22	5702.22	1262.21	617.636	4570.39	4769.07	10008.5	9790.83	676.966	378.596	5671.13	5065.31	107.91	159.53	0	0	151
D3ZKG1	15	1	69.2146	0.000240212	2.79157e-05	12.6688	0.993556	21 DAYS	28 DAYS	92492.1	Methylmalonyl-CoA isomerase OS=Rattus norvegicus OX=10116 GN=Mmut PE=1 SV=2	13.0809	17.0487	3.60149	0	52.6235	13.7623	0	2.65967	121.24	107.332	15.335	68.2555	25.7159	129.116	80.5079	62.9839	15.4456	15.1437	0	7.18657	15.9229	27.8387	89.5263	103.041	138.979	136.859	65.2123	88.9698	0	0	25.9251	2.89038	1.52653	0.401825	9.2818	14.1547	152
D3ZMY8	9	1	31.9715	0.0422497	0.00219331	3.44274	0.685646	21 DAYS	28 DAYS	326632	Pericentrin OS=Rattus norvegicus OX=10116 GN=Pcnt PE=1 SV=3	298.747	362.826	40.3817	340.701	897.373	593.537	0	41.7896	165.772	93.7163	40.0226	56.8565	139.466	181.132	265.047	187.977	125.47	127.424	313.959	371.749	96.6814	316.033	442.442	375.911	415.855	541.644	369.909	279.692	0	0	371.731	269.219	145.75	110.275	27.4807	0	153
D4A3W7	5	1	24.6478	0.429095	0.0162447	11.4875	0.250399	28 DAYS	14 DAYS	100116	AGBL carboxypeptidase 2 OS=Rattus norvegicus OX=10116 GN=Agbl2 PE=1 SV=3	37.5286	92.5012	9.71472	0	32.849	15.5441	22.8735	1.99713	6.75699	11.7298	4.60751	18.037	21.2614	0	0	7.86952	4.10355	0	28.2701	0	5.43689	17.2583	3.82272	11.5709	53.2925	0	22.8625	14.0265	270.69	241.352	105.68	41.3492	17.6574	5.49457	0	0	154
D4A9P0	15	3	60.2381	0.038227	0.00202325	15.3311	0.747744	7 DAYS	SHAM	151605	Kinesin family member 7 OS=Rattus norvegicus OX=10116 GN=Kif7 PE=1 SV=1	3.23724	5.62466	2.51438	0	2.87681	4.67249	3.87185	3.38017	68.4112	9.24163	103.484	109.276	3.68028	21.6268	1.0412	1.3259	10.8624	34.7363	13.4069	0	12.6589	9.64937	3.61095	2.39826	30.8536	13.6483	87.7707	30.964	0	0	21.4739	22.9305	6.70851	10.7707	19.9173	9.97106	155
D4AE41	2	1	8.2645	0.00211075	0.00016764	26.3107	0.932941	7 DAYS	28 DAYS	42307	RNA binding motif protein_ X-linked-like-1 OS=Rattus norvegicus OX=10116 GN=Rbmxl1 PE=3 SV=1	0	210.724	6.43762	19.4838	6.245	40.8161	0	23.1457	136.712	78.0149	0	18.2461	139.272	26.1779	102.289	103.219	35.8682	36.5294	78.8598	63.7109	3.35751	44.3501	16.131	4.91521	52.958	118.509	32.2905	55.6695	4.13629	7.04164	0	0	4.4653	0	3.44196	0	156
F1M785;Q9QZR8	3	1	7.2329	1.75813e-05	2.93117e-06	19.4874	0.99864	SHAM	28 DAYS	296027	PDZ domain-containing protein 2 OS=Rattus norvegicus OX=10116 GN=Pdzd2 PE=1 SV=2	657.438	775.221	2058.02	1604.6	47.3984	45.8289	1651.34	1797.39	339.015	70.1557	21.7847	20.863	437.371	413.964	1057.35	678.264	2008.43	1648.96	955.174	712.881	845.073	1296.14	684.658	404.055	660.486	635.564	463.452	259.962	51.7272	37.0368	207.604	248.261	0	0	9.2447	0	157
G3V887	5	3	18.2048	0.0103251	0.000658185	9.84472	0.814335	SHAM	28 DAYS	93952.1	V-type proton ATPase subunit a OS=Rattus norvegicus OX=10116 GN=Tcirg1 PE=1 SV=1	601.893	537.908	647.604	384.225	10.5054	120.065	273.981	267.624	200.876	44.4021	66.5179	182.517	98.0362	76.6824	63.2223	28.8028	209.086	185.146	150.562	104.085	50.764	88.3454	964.07	915.706	31.7935	7.38819	109.169	16.5614	126.584	9.54134	45.8016	24.4756	0	0	49.4119	35.0898	158
O88484;A0A0G2JSL7	3	2	13.696	0.00936748	0.000603353	25.1116	0.8447	21 DAYS	28 DAYS	60053.8	[Pyruvate dehydrogenase [acetyl-transferring]]-phosphatase 2_ mitochondrial OS=Rattus norvegicus OX=10116 GN=Pdp2 PE=2 SV=1	6.54484	12.5264	71.8871	74.14	394.598	484.478	10.4244	7.09631	61.9701	41.5249	148.88	177.462	53.9595	79.0347	12.9428	19.7964	60.1353	78.2797	0	136.823	209.397	178.757	3.78261	0.00806538	307.019	291.314	383.788	250.495	1.80902	11.6718	8.79691	34.0733	2.92508	0	0	0	159
P05712;F1LP82;Q3B7V5	12	1	70.6019	3.43059e-14	1.35189e-13	165.62	1	14 DAYS	28 DAYS	23706.7	Ras-related protein Rab-2A OS=Rattus norvegicus OX=10116 GN=Rab2a PE=2 SV=1	1574.16	1608.61	1045.6	882.452	222.545	546.051	1064.31	919.738	1130.34	1202.9	808.129	789.377	906.135	945.765	1304.62	1382.21	1242.47	1133.69	1154.37	1055.95	1149.64	1472.33	1581.17	1300.5	511.851	427.553	964.807	616.291	0	0	21.4727	6.3898	0	8.35736	17.09	0	160
P09527;A0A0G2K930	10	3	45.3804	0.000124787	1.59094e-05	4.40414	0.993257	21 DAYS	SHAM	23788.9	Ras-related protein Rab-7a OS=Rattus norvegicus OX=10116 GN=Rab7a PE=1 SV=2	30.8355	130.495	4.18088	4.54793	3.25109	8.65602	31.1961	26.2827	127.704	41.9467	25.2827	8.72204	150.794	95.3867	127.287	94.956	88.8902	131.844	120.117	60.0037	82.3369	128.324	225.32	233.25	65.0407	46.1088	111.233	119.12	5.55858	1.85728	1.74903	0	177.346	86.3267	0	0	161
P53792;F1LMI6	3	1	10.6552	0.000781428	7.36369e-05	6.33827	0.963096	14 DAYS	28 DAYS	73988.6	Sodium/glucose cotransporter 2 OS=Rattus norvegicus OX=10116 GN=Slc5a2 PE=2 SV=1	1796.14	1903.33	1244.31	1263.75	648.271	948.994	891.126	567.422	1084.89	1026.63	393.381	313.146	1935.18	1516.03	1665.59	2175.01	1254.79	1101.66	1218.96	1269.78	2366.23	2869.79	1617.58	1460.64	1458.53	1221	1626.8	1637.96	312.43	274.435	685.118	642.284	214.949	170.615	0	0	162
P53987	2	1	10.7985	0.000476366	4.98774e-05	36.8129	0.973201	SHAM	28 DAYS	53865.6	Monocarboxylate transporter 1 OS=Rattus norvegicus OX=10116 GN=Slc16a1 PE=1 SV=1	511.446	458.589	483.973	379.146	67.4427	51.7267	13.9143	237.472	99.7655	105.752	5.23895	9.8158	10.7636	23.6419	23.2282	46.7047	80.358	50.2752	18.4471	9.29729	11.5452	0.0284061	672.087	647.86	29.1667	15.9424	22.6225	5.14158	0.110014	6.73332	0	0	15.1811	20.7207	2.02679	12.2853	163
P70496;A0A0G2K5R0;D4A318;F1LMG4;P70496-2	5	2	20.8749	0.0155955	0.000948141	3.20888	0.807925	7 DAYS	28 DAYS	124555	Phospholipase D1 OS=Rattus norvegicus OX=10116 GN=Pld1 PE=1 SV=3	27.3768	85.8747	275.101	334.854	152.494	397.448	157.787	97.2941	349.964	294.218	442.208	305.168	314.167	276.539	178.63	131.318	359.66	226.917	519.155	333.266	427.62	454.047	51.4336	2.52985	98.663	134.771	171.27	371.865	148.781	9.85876	210.857	154.98	222.071	162.264	0	0	164
Q5FVI6	7	1	33.6355	0.00507274	0.000361662	22.0312	0.871342	SHAM	28 DAYS	44071.7	V-type proton ATPase subunit C 1 OS=Rattus norvegicus OX=10116 GN=Atp6v1c1 PE=1 SV=1	1245.87	113.401	378.762	728.173	77.735	12.5662	175.214	538.335	188.553	130.568	45.6107	96.5721	5.6394	22.5077	41.1942	0	27.6226	83.5747	104.254	201.442	230.554	134.884	0	7.63986	375.617	111.515	141.67	361.932	0	0	90.8079	42.1409	0	30.0862	0	4.25397	165
Q5U302;A0A0G2JYF7	16	3	73.2797	0.00159194	0.000131692	79.4761	0.936205	21 DAYS	28 DAYS	100921	Catenin (Cadherin associated protein)_ alpha 1 OS=Rattus norvegicus OX=10116 GN=Ctnna1 PE=1 SV=1	720.464	830.877	118.365	84.8428	2.53583	10.4423	102.302	254.941	38.7107	46.6216	6.945	3.92717	6.93585	12.497	5.94718	18.7886	27.2193	75.6521	39.9321	45.6511	16.4903	32.4378	1069.01	1031.45	9.81393	1.50612	3.92965	6.04419	0	1.83099	0	0	3.68391	0	14.5718	9.80395	166
Q64380;F1LRY5	10	3	35.9943	0.000555947	5.6837e-05	23.685	0.983169	7 DAYS	28 DAYS	102638	Sarcosine dehydrogenase_ mitochondrial OS=Rattus norvegicus OX=10116 GN=Sardh PE=1 SV=2	8.53023	12.0518	57.2739	61.067	1.30951	221.453	75.6591	97.5658	339.827	33.7231	362.114	446.201	480.682	369.54	266.252	194.74	58.0587	1.62967	21.9219	0	40.9354	272.697	180.851	44.1058	193.614	239.66	273.495	85.5989	0	0	74.3476	38.2917	1.84886	0	8.53416	0.761281	167
Q6IG05;A0A0H2UHH5	32	3	143.267	0.0705709	0.0034333	23.8365	0.646108	SHAM	21 DAYS	59254.9	Keratin_ type II cytoskeletal 75 OS=Rattus norvegicus OX=10116 GN=Krt75 PE=3 SV=2	5.46541	0	206.998	127.067	407.302	119.058	24.1773	160.291	2.26141	2.34741	16.0763	10.6816	17.1967	11.4337	50.8793	46.5389	54.073	38.5172	103.215	99.1876	37.2	49.1787	7.37667	11.2357	3.33405	8.10099	4.56718	5.11786	0	0	12.7273	27.8227	132.223	204.912	84.3779	86.8459	168
Q6NYB7;A0A0G2K235;E9PU16;A0A0G2JTT4;A0A0G2K201;A0A1B0GWR3;D4A0G7;P51146;P51156;P70550;D4A376;P35284;P35289;P63012;Q63941;Q63942	12	2	66.3738	0.029379	0.00162853	2.36767	0.72311	28 DAYS	21 DAYS	22905.9	Ras-related protein Rab-1A OS=Rattus norvegicus OX=10116 GN=Rab1A PE=1 SV=3	15.8127	19.2118	9.44102	13.1946	3.90903	2.03681	85.1752	13.0132	16.3671	17.3174	12.0002	19.9802	26.9547	19.2764	23.3722	24.2391	18.0443	20.2137	14.9523	17.3869	14.8139	17.3038	0	41.189	9.79207	8.86728	12.6422	7.28207	0	0	1.76139	0	4.00687	4.65124	171.287	2.25784	169
Q811U3	2	1	8.6797	0.0047692	0.000346286	8.03943	0.889807	SHAM	28 DAYS	108932	ELKS/Rab6-interacting/CAST family member 1 OS=Rattus norvegicus OX=10116 GN=Erc1 PE=1 SV=1	271.252	278.642	43.9694	35.711	18.2477	51.9179	39.8947	5.28095	29.4924	9.10445	35.2413	69.2378	8.9999	26.5863	0	23.2975	42.947	127.481	94.4655	162.798	41.546	145.647	34.8679	38.9685	118.656	133.414	79.6848	55.9871	0	0	21.8957	35.882	23.7761	6.60522	0	4.26764	170
Q9JJ40;A0A0G2K8W0	20	6	101.343	0.00141279	0.000119146	150.32	0.96233	21 DAYS	28 DAYS	57199.1	Na(+)/H(+) exchange regulatory cofactor NHE-RF3 OS=Rattus norvegicus OX=10116 GN=Pdzk1 PE=1 SV=2	386.201	155.516	202.679	60.5989	0.567227	0	2.68275	94.5245	2.22121	0.147513	7.79754	16.5926	11.069	8.07276	0	29.3181	17.6701	2.24411	6.23295	4.77407	14.7748	0.384998	369.624	234.945	87.9614	164.224	24.9029	1.94085	1.34723	0	0.15715	2.90257	1.67587	2.35999	0	0	171
Q9WVB1;A0A0H2UHP9;A0A0G2JT78;F1LVC3	12	3	59.4032	0.658041	0.0235156	6.21706	0.186849	28 DAYS	21 DAYS	23703.9	Ras-related protein Rab-6A OS=Rattus norvegicus OX=10116 GN=Rab6a PE=1 SV=2	89.2876	106.603	105.344	187.067	76.8107	105.736	113.27	118.744	68.9327	83.6842	69.5274	72.8848	41.8402	40.5632	58.9309	110.083	156.25	117.016	135.064	118.74	79.4701	92.8271	2.85635	100.131	57.1675	57.0803	68.9424	45.2449	180.136	145.739	0	0	805.798	767.194	186.49	364.737	172
A0A096MJM1;A0A096MK75;Q32PX6	3	2	20.9683	0.000759398	7.21886e-05	8.01626	0.970917	21 DAYS	SHAM	21021.8	Ras homolog family member G (Fragment) OS=Rattus norvegicus OX=10116 GN=Rhog PE=1 SV=6	36.0943	38.4402	2.48752	2.09033	51.3907	68.4636	3.50012	0	41.2258	72.4384	14.0608	31.7197	74.5336	50.8857	56.5988	96.0828	304.033	256.65	327.918	188.049	93.4609	150.293	354.306	460.074	151.099	130.47	64.7919	94.4104	86.3884	71.7539	12.4913	10.5715	91.6532	74.5583	1.8178	0	173
A0A096MK30;A0A1W2Q6E9	44	1	283.68	0.323399	0.0126635	5.47844	0.32356	21 DAYS	28 DAYS	67941.2	Moesin OS=Rattus norvegicus OX=10116 GN=Msn PE=1 SV=1	709.356	661.864	651.325	701.09	6.71987	15.687	152.343	506.635	295.963	260.766	147.539	156.352	349.095	313.776	181.548	143.934	200.968	187.28	150.585	163.795	106.95	144.013	1159.94	1114.77	79.5228	75.9184	104.689	73.1197	82.2142	75.2563	52.0778	46.9872	132.987	124.308	63.0802	74.8363	174
A0A0G2JSG6	15	1	95.9108	0.829887	0.0291048	2.60675	0.119952	21 DAYS	7 DAYS	25757.6	Adenylate kinase 2_ mitochondrial OS=Rattus norvegicus OX=10116 GN=Ak2 PE=1 SV=1	59.2246	47.1803	7.19392	47.8095	300.933	340.987	1.8007	39.4954	20.6517	4.22768	87.3779	59.401	44.9917	59.8774	8.82979	11.6908	15.5994	16.5305	132.301	114.638	159.29	219.206	3.08184	2.65874	305.585	298.302	116.124	174.333	67.0072	42.3798	190.246	169.362	40.9376	11.1147	200.342	183.509	175
A0A0G2JSH5	31	2	187.929	2.21745e-12	4.80604e-12	5.9904	1	7 DAYS	SHAM	70754.9	Albumin OS=Rattus norvegicus OX=10116 GN=Alb PE=1 SV=1	445.727	431.802	218.095	223.468	297.278	321.858	351.66	245.699	2070.72	2030.8	2491.49	2440.41	1618.02	1423.68	1632.98	1790.77	1546.14	1503.85	1484.37	1433.52	1475.95	1375.23	1906.3	1705.19	2268.51	2240.09	887.076	901.181	750.786	665.866	627.163	641.748	872.474	752.279	620.306	714.636	176
A0A0G2JSQ6;P97588	3	1	11.8634	3.20654e-06	6.88393e-07	18.1796	0.999929	28 DAYS	7 DAYS	53346.8	Mothers against decapentaplegic homolog OS=Rattus norvegicus OX=10116 GN=Smad1 PE=1 SV=1	135.792	231.806	444.614	309.764	317.271	342.884	229.459	231.313	440.09	492.474	93.5685	101.867	86.9902	96.2155	117.546	57.1487	5070.37	4607.71	4020.38	3771.82	2603.45	2756.33	58.4847	48.807	420.024	403.081	419.747	417.486	6465.26	5941.52	3822.39	3819.38	5516.87	5388.53	836.188	775.859	177
A0A0G2JSW3	13	1	115.337	3.78861e-06	7.82033e-07	12.3396	0.999865	14 DAYS	SHAM	16079.4	Globin a4 OS=Rattus norvegicus OX=10116 GN=Hbb PE=1 SV=1	6.65022	6.82641	3.31481	2.79639	0.511774	0.431348	4.48844	6.19602	27.7306	30.8082	26.1771	28.8705	20.0638	16.1118	115.407	126.922	18.6705	17.2963	12.051	11.3233	46.1494	36.5981	22.8107	26.9155	78.2268	79.7472	15.0861	11.2437	4.17748	6.19837	1.46083	1.29617	4.30768	6.18909	6.91494	7.11033	178
A0A0G2JU96;A0A0G2JUA5	5	1	20.3256	8.09134e-07	2.16506e-07	6.35139	0.999996	7 DAYS	28 DAYS	572598	AHNAK nucleoprotein OS=Rattus norvegicus OX=10116 GN=Ahnak PE=1 SV=1	344.588	383.547	82.111	86.3833	94.1593	278.154	275.107	96.1761	923.634	912.339	525.817	605.538	768.483	1005.62	895.742	802.727	162.937	101.525	251.521	257.66	311.914	481.225	969.173	822.615	724.82	645.965	778.174	732.475	180.1	136.202	188.899	196.035	106.662	135.672	36.7173	56.4395	179
A0A0G2JUF1;A0A0G2JVG4;A0A0G2K6H4;Q9WVK3	3	1	15.3073	0.00161132	0.000132891	5.72324	0.937192	28 DAYS	SHAM	30532.7	Peroxisomal trans-2-enoyl-CoA reductase OS=Rattus norvegicus OX=10116 GN=Pecr PE=1 SV=1	8.86978	0	4.7955	5.8667	389.339	0	48.0185	1.92174	216.679	44.3414	227.765	269.015	120.608	44.8813	17.3446	13.0276	130.557	66.3558	627.037	502.924	319.197	400.932	0	3.66498	613.44	539.679	299.557	147.178	487.505	597.37	372.671	446.083	487.373	241.255	175.369	265.14	180
A0A0G2JUG8	5	1	17.5214	0.0518121	0.00260851	4.63515	0.642866	14 DAYS	28 DAYS	113481	Coiled-coil domain-containing 191 OS=Rattus norvegicus OX=10116 GN=Ccdc191 PE=4 SV=1	675.23	668.97	295.198	273.208	0	444.441	7.12302	311.76	474.744	454.397	137.026	137.021	539.998	479.571	405.555	480.392	589.34	590.338	428.012	442.67	514.257	566.926	443.605	406.663	332.606	363.537	512.003	489.077	108.486	124.119	199.19	210.264	142.121	52.364	14.391	20.4704	181
A0A0G2JVH4	46	4	337.722	8.77076e-15	4.75238e-14	6.05483	1	21 DAYS	28 DAYS	86742.9	MICOS complex subunit MIC60 OS=Rattus norvegicus OX=10116 GN=Immt PE=1 SV=1	2256.12	2221.99	1559.9	1441.48	827.136	932.743	993.428	1369.87	1500.6	1356.91	932.944	909.406	1838.84	1645.58	1614.16	1947.63	1613.66	1512.82	1272.08	1223.81	1318.1	1632.84	1802.84	1712.93	1801.94	1862.64	1514.8	1443.76	319.261	275.628	400.425	419.289	217.119	188.868	133.129	142.862	182
A0A0G2JVL6;F7EXQ7	13	4	70.9659	0.37941	0.0146061	1.3496	0.295791	28 DAYS	14 DAYS	20421.3	NADH dehydrogenase [ubiquinone] 1 alpha subcomplex subunit 8 OS=Rattus norvegicus OX=10116 GN=Ndufa8 PE=1 SV=1	11596.4	11934.7	10061.7	9901	2942.39	3270.42	3841.83	4706.21	6570.46	6549.56	3988.6	3876.19	8341.33	7136.22	6548.01	7556.31	5826.33	5252.12	5698.64	5598.83	5630.19	5915.48	10432.9	10286.3	2688.58	2764.6	7009.72	6639.65	7303.37	7493.87	8415.24	7795.16	8087.04	7691.76	7119.67	6807.42	183
A0A0G2JVM2	5	1	16.2391	0.000847696	7.91929e-05	7.17643	0.959461	28 DAYS	SHAM	153925	MIA SH3 domain ER export factor 3 OS=Rattus norvegicus OX=10116 GN=Mia3 PE=1 SV=1	644.47	755.422	1887.12	1915.12	172.442	109.572	0	940.834	1225.57	1457.5	4466.75	4505.65	1540.4	1588.74	1346.39	1519.69	9208.89	8386.61	6547.87	5904.72	7248.98	5199.75	1179.67	1050.39	1251.7	1440.7	958.258	719.256	12398.8	11801.9	4687.5	4479.81	5690.6	5355.17	2795.95	2829.54	184
A0A0G2JXD6;F1LSN6	32	6	136.4	2.22045e-15	1.92502e-14	2.51918	1	28 DAYS	21 DAYS	583007	Hydin_ axonemal central pair apparatus protein OS=Rattus norvegicus OX=10116 GN=Hydin PE=1 SV=1	1880.08	2067.61	2139.53	2015.44	1940.93	2067.92	1378.87	1177.33	2110.11	2215.8	1732.68	1896.41	2161.86	1333.92	1918.52	2046.29	2342.31	2186.45	2595.03	2258.73	2394.16	2583.77	1826.23	1563.45	2002.44	2181.38	1734.25	2468.65	5127.67	3967.04	5084.28	4877.95	5395.46	5033.68	2991.19	3228.42	185
A0A0G2JY22	9	2	29.9709	0.154038	0.00666384	2.42034	0.505401	28 DAYS	14 DAYS	173145	Disco-interacting protein 2 homolog B OS=Rattus norvegicus OX=10116 GN=Dip2b PE=1 SV=1	9708.95	7049.83	94.8843	74.4762	2533.08	9006.28	67.2997	49.2453	3003.55	8526.7	4466.27	2084.83	379.11	2451.78	503.852	213.419	69.7041	64.05	18.6228	14.1613	8742.99	5699.1	750.933	5336.47	4462.86	5005.61	6236.68	5454.33	8830.78	8501.05	6136.41	13800.1	21.2154	36.3764	195.266	6.09908	186
A0A0G2JYL5	3	1	7.9664	0.0166895	0.00100201	129.657	0.827892	SHAM	21 DAYS	521082	Dynein_ axonemal_ heavy chain 2 OS=Rattus norvegicus OX=10116 GN=Dnah2 PE=3 SV=1	0	3.23782	1110.88	1105.51	622.427	653.975	453.536	476.843	3.02486	198.803	38.8938	24.9194	309.486	12.1569	27.6386	94.5626	4.41611	9.53943	0.598674	46.9105	27.613	8.81938	2.45466	0	0.927391	14.5688	11.4306	5.07472	41.8989	36.8408	53.2152	30.2566	66.2979	73.8944	0	34.0599	187
A0A0G2JZ48;A0A0G2JYB3;A0A0G2K8G1	10	3	37.5186	4.33947e-05	6.41997e-06	88.4578	0.998994	21 DAYS	7 DAYS	122243	RCG56136_ isoform CRA_a OS=Rattus norvegicus OX=10116 GN=Tmf1 PE=1 SV=1	153.314	172.489	14.6296	35.2552	6.0122	4.0586	399.906	14.7939	26.8319	4.36945	6.65906	11.8053	4.82089	6.07508	8.10055	2.492	7.69455	22.7871	421.59	1188.64	214.706	38.4593	375.732	293.932	950.453	1006.31	11.4196	3482.92	884.652	832.348	248.384	399.412	863.096	844.603	610.189	641.192	188
A0A0G2JZH8;Q7TQ85	10	3	47.8464	0.34842	0.0135091	6.09133	0.312339	21 DAYS	14 DAYS	54454.8	Dihydrolipoamide acetyltransferase component of pyruvate dehydrogenase complex OS=Rattus norvegicus OX=10116 GN=Pdhx PE=1 SV=1	120.104	111.416	15.9681	12.7912	237.181	302.968	19.9835	18.967	114.472	114.362	79.7203	77.8255	36.9493	65.0962	40.6718	35.4906	60.5599	58.1172	22.5901	22.0677	79.7924	71.4912	16.0988	17.9658	833.701	877.272	102.064	158.94	94.6904	322.128	140.397	115.434	165.114	121.806	21.2571	32.2348	189
A0A0G2K047;D3ZGU2	18	6	92.6987	6.54448e-05	9.00592e-06	4.49555	0.998534	7 DAYS	SHAM	75302.6	Acyl-CoA synthetase short-chain family member 3_ mitochondrial OS=Rattus norvegicus OX=10116 GN=Acss3 PE=1 SV=1	144.553	173.108	129.974	84.8429	263.838	358.51	201.968	130.067	881.486	864.802	1265.12	1089.09	477.826	870.493	431.482	252.02	555.173	509.452	539.191	412.34	295.894	756.236	97.0015	82.8159	636.393	708.089	803.424	592.21	365.907	291.942	270.822	310.567	359.067	458.123	212.862	306.322	190
A0A0G2K1P8;A0A0G2K6B2	12	1	39.6565	0.184946	0.00779101	2.34215	0.518601	7 DAYS	21 DAYS	225805	TRIO and F-actin-binding protein OS=Rattus norvegicus OX=10116 GN=Triobp PE=1 SV=1	661.13	693.844	952.03	1093.05	1496.32	1078.2	35.4577	1092.27	1117.87	1050.44	1781.4	1708.42	1049.88	1010.54	390.399	449.427	796.849	806.257	1342	1266.12	622.171	791.846	427.202	424.209	819.853	892.098	606.085	626.513	532.961	398.056	623.371	567.633	623.883	542.099	852.198	814.529	191
A0A0G2K1W9;Q7TPJ4	9	1	45.1707	0.0749317	0.00361302	8.46794	0.597449	SHAM	14 DAYS	52527.5	Lactate dehydrogenase D OS=Rattus norvegicus OX=10116 GN=Ldhd PE=1 SV=1	233.736	147.404	209.571	259.576	1464.92	1273.62	400.89	256.387	70.977	98.5813	0	213.983	208.345	20.7998	49.2148	120.837	45.8162	15.5216	141.978	98.5252	67.0925	65.2321	178.677	157.129	155.005	169.557	58.3587	0	48.5225	37.4865	11.5728	10.4943	247.25	305.212	410.327	525.015	192
A0A0G2K212;D3ZAR2	6	2	25.4285	5.21844e-07	1.45939e-07	66.211	0.99998	28 DAYS	SHAM	200164	Non-specific serine/threonine protein kinase OS=Rattus norvegicus OX=10116 GN=Mast2 PE=1 SV=1	0	119.171	46.1103	54.8047	0	2.28842	0	24.6619	236.985	168.911	100.862	192.586	131.452	41.8253	65.4088	97.3585	1590.76	1442.49	1865.73	1645.01	845.542	958.447	38.8574	4.05892	413.758	376.786	237.441	177.577	3832.43	3885.57	1159.73	707.244	3021.2	3184.97	412.71	484.005	193
A0A0G2K309;Q7TPA1	5	1	25.1072	0.0754685	0.0036268	4.62159	0.607026	28 DAYS	SHAM	33367.7	Mitochondrial ornithine transporter 1 OS=Rattus norvegicus OX=10116 GN=Slc25a15 PE=1 SV=1	213.077	81.5848	199.672	135.848	100.274	100.067	101.358	84.0868	199.221	434.412	358.589	534.447	534.477	540.732	150.579	34.8153	135.201	138.186	158.843	904.932	2.86954	170.464	325.587	290.494	1004.59	166.497	333.692	281.9	99.9858	657.726	111.824	15.429	502.523	1104.99	900.285	1039.27	194
A0A0G2K3K7;Q4G050	3	1	14.3359	0.0348876	0.00187165	4.05143	0.688153	28 DAYS	SHAM	47653.8	MAP kinase-interacting serine/threonine-protein kinase 1 OS=Rattus norvegicus OX=10116 GN=Mknk1 PE=3 SV=1	70.6162	113.907	44.7833	68.2969	501.699	542.913	65.6318	67.1142	237.974	263.43	768.592	821.391	231.892	196.125	230.584	222.511	668.288	521.508	796.919	645.951	509.583	498.432	14.5984	4.03572	599.949	557.716	2437.55	1999.66	838.351	581.132	834.661	740.721	951.731	753.135	850.301	836.22	195
A0A0G2K459;A0A0G2K7P7	7	3	34.3398	0.213878	0.00886336	2.40174	0.384358	28 DAYS	7 DAYS	34442.1	Mitochondrial carrier 2 OS=Rattus norvegicus OX=10116 GN=Mtch2 PE=1 SV=1	334.979	377.661	359.648	417.347	360.343	456.242	0	227.935	395.603	301.916	197.055	199.716	296.215	315.193	374.41	409.08	400.8	381.103	565.398	470.129	112.796	505.329	310.381	321.994	514.639	491.431	446.601	465.856	733.992	771.517	713.97	687.364	876.568	918.73	377.81	408.977	196
A0A0G2K4A8	6	1	23.4127	0.712102	0.0252601	1.76968	0.158029	21 DAYS	7 DAYS	116277	Large tumor suppressor 2 (Predicted) OS=Rattus norvegicus OX=10116 GN=Lats2 PE=4 SV=1	4963.75	5008.26	4614.01	4860.23	681.05	738.292	4462.4	2838.84	2917.75	2605.49	1723.35	1560.54	2736.4	2210.96	2760.39	2739.08	2933.23	2719.32	3453.65	3070.57	1315.31	2112.84	9295.83	8017.22	2074.25	2015.95	1378.66	1180.42	3344.98	3266.59	2895.61	2874.47	5364.73	5111.64	2315.68	2245.51	197
A0A0G2K548;F1LPB4	39	5	137.388	1.90665e-07	6.16781e-08	13.4511	0.999996	SHAM	28 DAYS	444643	A-kinase-anchoring protein 9 OS=Rattus norvegicus OX=10116 GN=Akap9 PE=1 SV=1	1696.83	1240.11	679.913	627.107	1568.34	1639.25	870.2	589.664	766.688	293.553	45.6599	59.645	550.529	539.218	360.378	562.191	659.07	725.642	226.347	170.703	426.368	475.762	814.725	456.059	649.734	564.117	509.947	347.102	30.9077	27.9534	93.1756	29.9538	110.165	78.9536	99.1781	168.167	198
A0A0G2K5E4;G3V6I5;A0A0G2K4Y1	20	5	96.6511	2.07636e-10	1.76481e-10	5.6848	1	28 DAYS	14 DAYS	53087.8	DnaJ heat shock protein family (Hsp40) member A3 OS=Rattus norvegicus OX=10116 GN=Dnaja3 PE=1 SV=1	477.373	505.338	327.202	298.773	312.773	474.924	270.345	237.277	337.243	289.739	197.075	226.196	182.626	169.169	122.052	108.694	239.371	228.79	286.578	220.363	232.006	230.365	295.101	332.527	180.005	191.647	434.083	451.017	1275	1391.48	555.619	501.144	1684.35	1612.57	634.725	887.956	199
A0A0G2K677	14	2	58.9673	0.034313	0.00184539	2.2367	0.716969	21 DAYS	SHAM	290072	Spectrin beta chain OS=Rattus norvegicus OX=10116 GN=Sptbn4 PE=1 SV=1	146.055	162.777	18.8035	21.6438	133.084	128.787	0.0568724	25.5698	156.908	178.176	131.599	118.723	187.424	150.952	76.2222	91.2774	135.253	97.3427	104.171	88.6389	30.1941	135.232	235.167	216.474	150.824	119.08	249.872	182.276	272.226	195.084	189.452	152.101	171.57	107.561	43.4267	51.7855	200
A0A0G2K695;D4ACN7	28	11	146.491	0.899201	0.0312575	28.9672	0.0994025	21 DAYS	SHAM	236158	Myoferlin OS=Rattus norvegicus OX=10116 GN=Myof PE=1 SV=1	7.32343	12.9925	6.82176	14.1377	1.31482	0.0952162	10.8294	9.3062	17.2244	16.5709	1.62705	2.25915	31.5809	21.4648	66.8611	56.2263	26.7446	32.357	8.45414	2.57694	0	7.85618	465.756	873.157	2.93035	0.373997	7.43218	0.771841	0	0.0143323	2.51002	0.26025	82.9691	84.8837	25.0616	8.01547	201
A0A0G2K6E2;F1M6X5;Q9Z0J5;Q9Z0J5-2	6	4	32.148	3.61975e-06	7.61685e-07	18.9213	0.999759	28 DAYS	SHAM	56995.1	Thioredoxin-disulfide reductase OS=Rattus norvegicus OX=10116 GN=Txnrd2 PE=1 SV=1	7.93448	7.05614	0.499707	4.14221	4.6522	17.9023	25.0323	5.27773	16.4486	17.4317	375.469	229.011	101.074	28.8808	53.5546	35.957	148.993	114.509	323.109	32.06	218.782	280.236	13.5446	304.334	53.9372	28.6876	15.4898	15.083	169.018	121.993	235.164	205.931	181.547	171.381	283.752	151.477	202
A0A0G2K6U1;F1LQ81;Q9QUL6	3	1	11.5929	0.000199061	2.37055e-05	13.7256	0.988064	21 DAYS	SHAM	83271	Vesicle-fusing ATPase OS=Rattus norvegicus OX=10116 GN=Nsf PE=1 SV=1	317.016	336.868	170.489	167.693	3.37402	6.17636	0	86.0948	558.449	503.844	2595.84	2574.86	1190.57	1191.9	1139.44	1252.16	1023.05	1074.18	1174.93	1041.23	803.245	946.942	60.3597	71.9327	1638.66	1610.08	4962.58	4583.06	764.675	713.3	1265.71	1352.8	423.171	388.657	877.229	726.615	203
A0A0G2K715	45	1	194.538	0.000161306	1.98642e-05	9.70375	0.991501	21 DAYS	28 DAYS	290024	Centrosomal protein 290 OS=Rattus norvegicus OX=10116 GN=Cep290 PE=4 SV=1	27.5418	19.9497	1.79238	3.66845	2.46218	1.34115	8.2829	14.0394	28.1705	15.5096	10.7942	16.0124	140.692	65.1989	76.8012	277.064	63.1345	29.7743	75.032	60.4816	29.6124	24.4157	252.089	131.012	28.4797	22.028	27.9728	42.6141	23.797	10.8188	0.505878	0.318292	18.8294	6.75705	6.40014	3.88186	204
A0A0G2K7W1;Q5XIK7	2	1	9.1706	0.0146163	0.000899971	23.7374	0.819602	28 DAYS	21 DAYS	46433.1	Katanin p60 ATPase-containing subunit A1 OS=Rattus norvegicus OX=10116 GN=Katnal1 PE=1 SV=1	16.998	0	185.578	17.611	2.48828	7.25592	60.2906	308.353	4.14795	0	75.9151	11.5548	86.3819	28.3429	0	50.8931	794.975	1165.67	325.76	91.8551	0	75.6804	118.907	69.7486	4.25	0	0	5.8894	1343.9	1291.35	50.1621	30.5907	866.129	549.479	620.202	1455.04	205
A0A0G2K8H2	4	1	17.9863	0.0502687	0.00254856	27.658	0.661542	SHAM	7 DAYS	249036	Similar to BC067074 protein OS=Rattus norvegicus OX=10116 GN=RGD1561161 PE=4 SV=1	145.437	135.866	39.6888	35.6019	7458.48	9354.89	238.503	182.187	80.8771	83.0974	109.504	112.464	70.7502	72.698	60.865	75.2107	116.053	121.981	109.706	130.473	101.13	104.31	62.9001	22.0028	157.159	141.112	216.551	205.216	170.827	164.349	145.982	139.432	731.593	686.861	711.289	677.838	206
A0A0G2K8V1	2	1	3.8798	0.00094061	8.60191e-05	2.37695	0.970949	7 DAYS	28 DAYS	132478	Phospholipid-transporting ATPase OS=Rattus norvegicus OX=10116 GN=Atp11a PE=1 SV=1	614.49	1428.62	526.042	483.648	237.926	340.571	1862.45	427.66	1228.68	1186.25	1007.73	1017.7	913.823	1034.93	1034.51	1183.05	1089.41	1382.85	1027.42	975.065	740.03	1007.41	984.744	763.51	563.663	551.834	558.354	575.09	660.285	601.894	493.96	503.543	438.137	446.221	191.304	325.48	207
A0A0G2K8W9;G3V6S0;A0A0G2JZY6	91	36	472.664	0.824082	0.0289246	2.69956	0.119142	28 DAYS	7 DAYS	274390	Spectrin beta chain OS=Rattus norvegicus OX=10116 GN=Sptbn1 PE=1 SV=1	1198.14	1200.68	850.384	710.997	262.873	267.462	688.742	644.548	590.132	608.777	437.985	477.497	220.248	168.723	450.96	382.594	756.992	762.255	810.545	765.674	80.7993	123.594	483.832	397.439	498.402	481.793	484.967	481.273	1200.6	1128.1	10.7879	28.585	2179.89	1906.59	1084.67	1110.79	208
A0A0G2K929	39	3	181.393	0.0384167	0.00202873	2.2711	0.705481	14 DAYS	SHAM	321304	Centrosomal protein 290 OS=Rattus norvegicus OX=10116 GN=Cep290 PE=4 SV=1	125.029	91.1469	26.3393	59.5261	83.2607	146.672	225.686	72.8684	211.217	127.486	150.851	170.088	460.393	265.259	240.543	849.954	193.993	95.7851	130.541	135.183	163.759	265.224	235.629	87.8008	307.94	313.487	266.66	312.876	299.561	257.371	183.086	185.12	71.4998	23.1849	19.1279	12.4004	209
A0A0G2K9E0;E2RUH2;P29315	3	1	14.5747	0.00360731	0.000268673	33.0013	0.928717	21 DAYS	SHAM	55901.3	Ribonuclease inhibitor OS=Rattus norvegicus OX=10116 GN=Rnh1 PE=1 SV=1	17.8712	20.9552	5.74973	18.1174	15.0851	67.4581	0.497061	0	30.0625	90.5369	220.964	370.032	311.125	48.0834	38.2486	51.2531	23.7592	24.4051	267.69	346.98	19.0045	39.4455	1.60783	52.2901	494.994	596.068	1588.17	1780.84	45.3391	29.0815	45.2465	41.0749	50.889	59.6918	16.9448	22.7158	210
A0A0G2K9N2;D3ZYG0	2	1	10.0966	0.00681415	0.000465159	4.89487	0.889502	28 DAYS	21 DAYS	90426	Vav guanine nucleotide exchange factor 2 OS=Rattus norvegicus OX=10116 GN=Vav2 PE=1 SV=1	133.109	140.915	332.877	271.317	132.325	222.682	7.91057	647.289	51.515	56.024	137.526	91.0875	232.533	118.295	96.2542	146.008	379.636	126.039	1715.4	1471.04	46.8266	249.391	43.5293	190.576	149.444	125.927	69.6373	143.749	854.8	686.147	448.905	453.373	652.783	382.447	485.895	362.853	211
A0A0G2KA48;Q6AXT0	6	3	28.4746	1.84373e-08	8.32513e-09	2.52113	1	28 DAYS	SHAM	47085.2	39S ribosomal protein L37_ mitochondrial OS=Rattus norvegicus OX=10116 GN=Mrpl37 PE=1 SV=1	2963.22	2933.71	2650.39	2443.74	2068.94	2464.23	1249.46	1121.7	3482.73	3415.25	1422.92	1643.39	2675.9	2462	2969.89	3523.37	3729.79	3449.82	2719.57	2644.31	3083.86	3441.57	2831.59	2577.6	2704.78	2465.14	3674.93	3429.24	7290.68	6659.22	5467.05	5547.79	8918.67	7187.19	3367.98	3406.06	212
A0A0G2KAJ7	13	4	44.1792	0.00118461	0.00010437	4.23423	0.961694	14 DAYS	21 DAYS	343724	Collagen alpha-1(XII) chain OS=Rattus norvegicus OX=10116 GN=Col12a1 PE=1 SV=1	6.53705	8.97768	133.541	37.0904	7.75752	158.555	0.864644	73.3263	90.499	129.798	87.4064	106.627	148.993	93.2105	176.831	308.845	252.865	215.032	368.576	254.563	107.786	99.8937	112.618	112.508	12.1464	6.10547	22.7541	24.2369	149.464	118.314	150.918	129.108	234.534	145.545	25.8333	27.6525	213
A0A0G2QC06	21	1	102.441	0.517016	0.0190558	64.8345	0.218917	SHAM	14 DAYS	109576	Signal recognition particle receptor subunit beta OS=Rattus norvegicus OX=10116 GN=Tf PE=1 SV=1	1.11295	0.111007	6.16617	64.7684	3046.35	4322.05	41.4035	29.3061	42.1429	27.287	50.0289	46.8233	12.7389	29.7264	16.0937	15.3591	14.7778	13.3168	21.3921	15.3957	24.8562	17.912	27.8887	19.9869	26.7748	26.4004	26.7623	16.3508	5.49607	2.22558	0.251835	0	16.1649	26.968	118.739	87.6822	214
A0A0H2UHG1;P14137	3	1	11.7709	3.60612e-05	5.44655e-06	34.7572	0.999493	21 DAYS	SHAM	57214	Cholesterol side-chain cleavage enzyme_ mitochondrial OS=Rattus norvegicus OX=10116 GN=Cyp11a1 PE=3 SV=1	5.51407	16.5592	4.88238	5.18234	7.26873	5.03464	2.60844	3.16322	151.39	1.11249	0	1.51275	3.55338	0	9.44989	1.48075	4.15108	1.55104	2.49574	103.535	11.2177	16.028	342.814	272.485	204.676	209.5	190.06	195.195	300.721	293.808	3.04439	1.3437	344.82	346.41	51.4763	50.4564	215
A0A0H2UI21;Q704S8	15	2	74.1188	0.00375533	0.000277789	5.71589	0.90083	SHAM	28 DAYS	71470.2	Carnitine O-acetyltransferase OS=Rattus norvegicus OX=10116 GN=Crat PE=1 SV=1	496.266	393.24	296.085	202.35	36.492	106.77	230.279	171.628	174.574	105.432	137.064	135.944	178.362	135.873	41.7827	2.13657	119.736	81.2213	125.888	55.4105	156.949	204.066	84.169	65.3325	97.3668	90.0036	143.3	330.8	14.2381	8.86294	86.1634	100.539	0	16.8808	54.9475	49.4369	216
A2VCW9;D4ACE9	30	6	142.573	0.000584768	5.9132e-05	19.2754	0.976093	21 DAYS	28 DAYS	103649	Alpha-aminoadipic semialdehyde synthase_ mitochondrial OS=Rattus norvegicus OX=10116 GN=Aass PE=2 SV=1	404.148	446.278	250.162	91.5688	2175.46	2361.13	466.058	377.11	1708.38	1321.59	1278.19	1138.37	547.72	535.945	131.487	132.088	669.417	659.773	420.826	482.708	1242.24	1251.36	24.6808	67.1698	2573.27	2463.89	2843.86	2820.52	117.598	76.7813	151.28	137.334	76.003	7.4025	51.7812	25.7887	217
A2VD13;D4AA10	4	1	10.6827	5.54209e-05	7.85084e-06	12.7417	0.997508	21 DAYS	28 DAYS	77862.6	Pentatricopeptide repeat-containing protein 1_ mitochondrial OS=Rattus norvegicus OX=10116 GN=Ptcd1 PE=2 SV=1	1708.57	1611.51	727.18	1024.98	13.6434	18.6757	381.165	421.752	818.236	846.605	529.434	534.737	865.252	819.88	689.848	467.372	511.249	508.482	387.906	482.283	561.913	472.039	1252.2	1150.78	1034.41	913.778	917.035	930.142	117.624	74.3872	141.757	135.305	48.0202	49.311	37.9765	22.7524	218
A9UMV9	12	8	43.6324	0.00332142	0.000250392	2.06698	0.938086	28 DAYS	21 DAYS	12557.5	Complex I-B14.5a OS=Rattus norvegicus OX=10116 GN=Ndufa7 PE=1 SV=1	666.772	562.613	416.971	538.461	239.371	280.711	127.037	347.43	230.694	272.343	215.806	185.082	492.84	516.517	503.216	590.015	563.445	537.698	641.312	533.339	296.178	460.942	443.979	388.064	132.708	141.547	458.443	359.938	896.969	886.452	542.447	788.588	679.557	574.15	330.919	349.504	219
B0BMT9;Q7TP12	26	7	127.669	1.19762e-10	1.12856e-10	4.00928	1	28 DAYS	7 DAYS	50601.2	Sqrdl protein OS=Rattus norvegicus OX=10116 GN=Sqor PE=1 SV=1	339.865	344.755	519.372	537.108	292.487	309.702	240.058	178.214	199.633	75.0377	58.2299	57.4487	82.3237	92.3103	156.301	104.96	203.063	213.937	226.461	228.539	167.341	219.29	307.88	236.208	157.778	158.762	205.435	183.637	482.42	334.711	336.195	379.751	420.088	364.271	312.383	296.289	220
B0BNE6	13	7	75.4734	0.87333	0.0304559	6.02405	0.103888	28 DAYS	14 DAYS	24426.6	Complex I-23kD OS=Rattus norvegicus OX=10116 GN=Ndufs8 PE=1 SV=1	738.317	908.08	197.631	157.416	52.0499	42.6769	0	236.861	248.419	52.254	91.6314	42.1421	352.844	181.63	64.7077	294.63	14.9343	10.8959	43.2256	40.1799	136.069	128.184	25.1705	41.0696	176.096	63.8489	329.332	338.538	0	599.316	146.284	106.05	125.575	107.501	1358.16	1211.26	221
B0BNI6	12	2	66.5123	1.88778e-06	4.38671e-07	32.067	0.999894	SHAM	28 DAYS	32662.8	Similar to solute carrier family 25_ member 35_ isoform CRA_a OS=Rattus norvegicus OX=10116 GN=Slc25a35 PE=1 SV=1	313.568	278.665	342.421	340.59	2331	2116.79	552.47	527.179	79.6931	74.2311	78.6955	65.7237	44.8029	27.5908	55.7403	33.4172	39.2756	82.6344	134.143	52.7039	19.6703	47.4737	238.67	149.765	181.596	216.223	95.0175	92.0721	15.3427	0	83.9092	88.3463	31.1574	0	11.723	19.9697	222
B0BNJ4;F1M392	25	10	107.364	0.00230689	0.000181485	1.9456	0.924623	SHAM	28 DAYS	28190	ETHE1_ persulfide dioxygenase OS=Rattus norvegicus OX=10116 GN=Ethe1 PE=1 SV=1	993.484	1092.86	1657.39	1757.76	1413.2	2105.28	1647.4	1726.51	1453.81	1334.84	1697.99	1841.01	1224.56	1576.78	1140.29	529.451	1864.38	1947.15	2106.82	2234.27	1608.76	1695.13	929.835	920.942	1648.24	1794.77	1623.34	1730.39	907.696	914.053	823.706	1184.58	1232.96	1196.35	497.639	503.19	223
B0K020	15	8	38.1596	0.239745	0.00973067	2.7556	0.371032	SHAM	14 DAYS	12268.1	CDGSH iron-sulfur domain-containing protein 1 OS=Rattus norvegicus OX=10116 GN=Cisd1 PE=3 SV=1	3840.62	3921.14	1702.01	1675.11	1032.8	854.584	1397.56	1448.83	1610.33	1256.01	801.841	751.047	1289.61	1536.86	878.323	129.451	956.269	1089.81	800.443	693.406	828.262	1005.14	1486.56	1342.05	1281.33	1241.61	2094.8	2059.19	929.353	794.085	1294.02	1356.37	1175.42	0	1130.34	1165.46	224
B1A2U8;D2XRB8;Q6IMY1-2	6	2	24.864	0.000384833	4.19134e-05	13.7163	0.989969	21 DAYS	SHAM	135618	Growth factor inhibitor OS=Rattus norvegicus OX=10116 GN=Mtus1 PE=1 SV=1	2812.74	2896.4	165.147	146.161	24.1617	44.4185	0	105.442	7874.12	7821.14	7548.7	7269.32	5339.97	4330.29	1616.78	2062.17	237.682	244.858	222.293	254.848	3350.86	3611.83	1140.67	867.327	16361.6	18241.6	14569.2	15361.2	446.199	379.236	4795.24	4670.7	60.4625	65.9758	14.3284	20.0708	225
B1WC61	32	11	136.334	0.000500033	5.18545e-05	3.18873	0.981878	14 DAYS	28 DAYS	69299.6	Complex I assembly factor ACAD9_ mitochondrial OS=Rattus norvegicus OX=10116 GN=Acad9 PE=1 SV=1	1339.42	1310.75	1363.59	1955.22	5733.89	5631.73	2115.02	2045.57	2053.74	1792.38	3005.91	2878.11	3403.14	3092.02	2549.88	2917.13	3241.5	3077.38	3782.23	3785.15	3426.51	3485.98	215.618	186.076	2551.05	2393.34	2315.85	2359.53	773.526	693.359	485.578	506.527	970.869	931.579	1319.64	1337.56	226
B2GV06	32	12	148.181	0.000121931	1.55912e-05	4.3843	0.993707	28 DAYS	7 DAYS	56660.2	Succinyl-CoA:3-ketoacid coenzyme A transferase 1_ mitochondrial OS=Rattus norvegicus OX=10116 GN=Oxct1 PE=1 SV=1	828.794	930.783	771.055	1414.25	4719.93	4618.96	1175.94	889.195	1206.59	959.067	1029.55	980.723	1011.56	960.373	656.561	707.986	1119.71	1076.96	2205.59	2211.83	1042.06	1261.83	177.578	204.272	2143.44	2106.66	2346.79	2219.97	6412.96	6299.74	3861.01	3956.75	4480.86	5296.29	2883.42	3033.05	227
B2GV15	21	6	103.836	3.23161e-09	1.81925e-09	5.6129	1	SHAM	28 DAYS	53558.7	Dihydrolipoamide acetyltransferase component of pyruvate dehydrogenase complex OS=Rattus norvegicus OX=10116 GN=Dbt PE=1 SV=1	173.348	211.305	527.745	410.418	514.355	470.099	257.403	316.649	171.075	177.656	161.842	177.548	275.285	294.844	235.208	279.836	533.023	555.019	605.934	312.117	215.243	446.952	256.411	190.544	297.03	305.779	265.336	343.001	74.8174	67.4319	42.1067	38.4873	98.6785	32.4623	120.335	59.8179	228
B2GV39	3	1	8.5561	0.00154725	0.000128492	2.69891	0.93809	SHAM	28 DAYS	63590.9	Alpha-1_3-mannosyl-glycoprotein 4-beta-N-acetylglucosaminyltransferase B OS=Rattus norvegicus OX=10116 GN=Mgat4b PE=1 SV=1	2526.3	2786.69	2277.2	2160.19	1421.54	1165.43	2173.6	2198.79	895.054	1018.36	563.923	579.703	1715.46	1498.51	1085.57	1033.61	936.937	847.886	1569.68	1324.19	1015.57	1188.88	1703.79	1568.54	534.434	549.871	1355.57	1276.85	957.272	855.425	1145.11	1185.33	218.183	195.948	944.546	910.596	229
B2RYS2	24	16	113.944	0.000127483	1.62054e-05	1.7457	0.994645	28 DAYS	21 DAYS	13558.6	Cytochrome b-c1 complex subunit 7 OS=Rattus norvegicus OX=10116 GN=Uqcrb PE=1 SV=1	5703.24	7371.03	7176.13	6891.72	3172.51	3288.75	3192.28	4195.38	4854.39	4904.57	4250.08	4381.21	6113.62	5600.85	5320.97	5544.93	6855.06	6728.97	7844.38	7268.02	4791.97	5377.85	7144.61	4472.53	3890.7	3958.53	5005.38	5159.76	10415.3	10263.3	8157.91	7945.31	8570.69	7951.12	5150.77	5452.98	230
B2RYS8	9	4	41.2649	7.04039e-06	1.32114e-06	3.30381	0.999683	28 DAYS	7 DAYS	22073	NADH dehydrogenase [ubiquinone] 1 beta subcomplex subunit 8_ mitochondrial OS=Rattus norvegicus OX=10116 GN=Ndufb8 PE=1 SV=1	533.746	509.475	383.436	340.05	243.306	216.826	193.21	148.679	362.585	343.91	125.435	116.881	192.306	169.448	282.07	308.997	335.328	337.649	213.194	164.856	152.628	187.055	344.331	360.951	354.727	342.65	297.676	282.976	946.396	912.441	841.489	805.343	1046.49	892.722	227.076	238.413	231
B2RYW9	12	4	63.7396	0.000181307	2.18919e-05	11.3234	0.992295	28 DAYS	7 DAYS	34980.5	Fumarylacetoacetate hydrolase domain-containing protein 2 OS=Rattus norvegicus OX=10116 GN=Fahd2 PE=1 SV=1	14.1254	27.4944	69.4796	32.263	13.1688	6.31232	45.9983	17.6735	4.51117	12.7676	28.4825	5.40084	49.2048	27.0565	9.26332	14.7378	971.1	103.539	77.3419	69.8984	116.265	148.832	12.9042	22.1126	30.3041	32.6801	74.4368	23.6106	111.701	150.66	92.3663	108.106	67.9195	679.522	287.08	287.473	232
B2RZD6	22	14	89.7722	6.94274e-05	9.51547e-06	1.65096	0.9961	28 DAYS	7 DAYS	9326.81	NDUFA4_ mitochondrial complex-associated OS=Rattus norvegicus OX=10116 GN=Ndufa4 PE=1 SV=1	29585.1	30510.5	14525.6	14886	12275.3	14638.6	10012.7	15899.5	16432.5	15589.4	10117.1	10112.7	20028.6	17949.7	11676.2	12786.5	18660	17856.4	21543	20266.1	9726.87	19942	17407.8	15062.4	14921.3	15232.2	19372.2	18368	31675.6	29425.4	30203.8	28650.4	22791.5	21738.9	16666.7	17363.8	233
C0JPT7	30	7	120.71	5.05598e-11	5.34546e-11	45.2292	1	14 DAYS	SHAM	283232	Filamin A OS=Rattus norvegicus OX=10116 GN=Flna PE=1 SV=1	2.82044	2.6768	22.3997	15.1205	31.8569	45.3907	5.35393	0.841736	310.033	293.068	1075.76	1126.08	840.542	765.39	604.661	708.284	1074.03	1025.64	1122.18	991.218	529.181	814.739	166.901	173.711	158.645	180.066	571.347	522.923	81.4171	78.9605	18.2973	21.4891	122.975	133.521	122.568	112.946	234
D3Z861;A0A0G2JVU8	6	1	22.7496	3.12794e-07	9.2237e-08	19.6082	0.999995	14 DAYS	SHAM	55379.6	Malate dehydrogenase 1B OS=Rattus norvegicus OX=10116 GN=Mdh1b PE=3 SV=1	282.883	439.311	2.33819	8.43224	48.8918	39.1702	101.945	86.0516	1191.28	1178.2	2244.51	2277.45	2835.24	2667.62	2187.87	2271.37	2726.7	2646.19	2581.54	2646.19	2665.91	2792.12	110.705	108.314	1772.93	1748.93	1492.32	1497.96	411.333	392.648	221.406	190.287	675.597	650.917	1022	1059.29	235
D3Z8C7;A0A0G2KAW5	3	1	15.0637	1.40346e-08	6.61264e-09	12.9299	1	SHAM	28 DAYS	76934.9	USP1-associated factor 1 OS=Rattus norvegicus OX=10116 GN=Wdr48 PE=1 SV=1	2730.7	3032.98	3239.51	2839.82	1715.94	1683.74	2650.71	2682.83	1408.86	1512.99	908.874	897.722	2710.33	2524.02	2183.7	2420.15	2295.17	2069.75	1970.96	1442.73	1980.58	2544.73	2268.27	1979.53	1733.81	1737.39	2346.35	2094.02	20.8741	70.4631	298.49	250.418	20.5707	630.416	5.05313	372.694	236
D3Z941	3	1	11.1	0.235116	0.00956067	1.88935	0.411456	21 DAYS	28 DAYS	102836	Methionine--tRNA ligase_ cytoplasmic OS=Rattus norvegicus OX=10116 GN=Mars PE=1 SV=1	564.557	613.138	189.143	177.396	188.454	178.918	244.079	235.051	489.71	444.395	57.3376	57.5089	553.581	517.02	449.829	514.272	259.103	256.5	203.613	222.919	469.354	415.549	390.311	328.787	393.448	404.418	532.606	548.85	363.905	249.075	238.545	286.191	190.354	207.228	82.3931	89.4283	237
D3Z991;A0A0G2KB60	3	1	9.5357	1.25079e-10	1.15359e-10	8.32907	1	28 DAYS	21 DAYS	111433	Non-specific serine/threonine protein kinase OS=Rattus norvegicus OX=10116 GN=Rps6kc1 PE=1 SV=1	5279.46	5574.43	1438.08	1582.54	1060.5	597.36	677.419	1497.8	1600.28	1966.77	1614.72	1551.9	3599.6	2858.08	2965.56	3211.88	4125.08	3642.21	6050.64	4968.37	2530.79	3707.46	853.047	842.515	1822.86	1903.66	4934.86	3799.79	27193.7	24701	13912.6	14544.1	17765.2	17178.3	10241.3	10433.3	238
D3Z9I1	8	3	41.2407	0.104296	0.00478918	2.48169	0.506817	28 DAYS	SHAM	11928.6	Cytochrome c oxidase assembly factor 3 OS=Rattus norvegicus OX=10116 GN=Coa3 PE=1 SV=1	255.608	248.25	395.067	399.601	180.271	0	196.256	199.238	326.267	227.872	242.968	299.467	375.588	265.253	236.113	283.244	303.068	304.169	373.829	441.738	428.548	441.325	269.111	254.641	332.72	345.039	340.61	337.025	839.98	808.34	447.184	495.359	545.207	672.034	536.918	528.329	239
D3ZAF6	16	8	40.1372	1.13998e-06	2.86242e-07	2.35999	0.999956	28 DAYS	14 DAYS	10509.4	ATP synthase subunit f_ mitochondrial OS=Rattus norvegicus OX=10116 GN=Atp5mf PE=1 SV=1	8604.11	8884.6	10839.6	10566.1	7036.08	7738.51	6218.89	7313.56	7507.44	7501.48	5329.69	5212.35	10360.5	9173.37	8920.07	9918.95	5447.83	5175.59	8212.18	7999.14	5830.42	6621.52	9279.53	8826.02	8917.74	9074.75	9229.2	9046.57	16266.5	15568.5	12362.4	12813.8	17251.5	16934.6	17526.3	17680.7	240
D3ZB81;A0A1W2Q605	8	1	69.1265	1.67868e-11	2.27395e-11	5.45825	1	28 DAYS	7 DAYS	35512.1	ADP/ATP translocase OS=Rattus norvegicus OX=10116 GN=Slc25a31 PE=3 SV=3	27.6185	29.0052	22.4075	28.6522	18.3005	21.7562	26.3883	21.2777	16.3659	15.9932	16.1608	10.004	17.0893	15.2264	15.9031	18.8843	15.5775	15.7912	20.988	19.5043	8.43273	19.4459	17.4159	16.3389	27.6161	43.5685	21.461	19.6313	148.015	149.284	94.0115	96.997	48.3085	63.7452	32.4963	47.4382	241
D3ZBM3	7	2	28.5941	0.00133885	0.000114314	6.85492	0.958556	21 DAYS	28 DAYS	48122.1	Ferrochelatase OS=Rattus norvegicus OX=10116 GN=Fech PE=1 SV=1	311.431	94.5894	91.9628	87.0092	19.0908	4.47446	31.1217	76.1174	30.5906	52.948	111.951	92.6635	141.651	103.927	34.4633	50.1934	91.4173	17.8334	90.041	98.9642	46.8422	72.7372	260.931	225.593	64.165	76.9129	99.1104	143.561	14.6112	0	37.2629	25.7034	8.12593	68.2102	12.2212	2.05832	242
D3ZCC5	3	1	11.8309	0.000244352	2.83209e-05	2.27994	0.994249	28 DAYS	7 DAYS	97008.4	Ankyrin repeat domain 24 OS=Rattus norvegicus OX=10116 GN=Ankrd24 PE=4 SV=1	17978.9	20218.2	18928.5	20719.6	18008.5	19907.7	8453.65	18441.1	14711.6	15356.1	8365.63	9714.37	2420.32	12298.3	14242.6	15540.2	15435.2	17264.4	22007.7	21300.8	16131.7	20328.2	13598.6	10413	16897.5	16037	17011.4	16118.5	23917	25410.1	34170.4	34918.3	27797.2	28270.7	10932	11647.3	243
D3ZCM3	4	1	14.9183	1.38479e-09	9.37924e-10	45.4259	1	28 DAYS	21 DAYS	73632.2	ATP-binding cassette subfamily G member 4 OS=Rattus norvegicus OX=10116 GN=Abcg4 PE=2 SV=1	23.1555	24.3681	321.524	200.159	43.7768	301.592	116.887	196.117	4.88293	4.95788	5.93493	5.9923	22.7606	12.4043	12.3288	27.3895	9.34791	3.89315	1.04258	1.86717	17.5786	14.5103	16.0037	9.76727	2.45617	1.31447	1.03782	1.16045	163.972	146.372	393.695	421.151	183.827	295.179	143.741	215.035	244
D3ZCZ9	11	4	56.8928	0.0050515	0.000360741	1.63417	0.890864	28 DAYS	14 DAYS	13210.9	NADH dehydrogenase [ubiquinone] iron-sulfur protein 6_ mitochondrial OS=Rattus norvegicus OX=10116 GN=LOC100912599 PE=1 SV=1	1835.56	1728.22	1506.48	1535.21	839.676	734.335	1130.33	1246.45	1023.79	977.525	644.305	597.988	1347.21	1210.41	1056.18	1284.4	1012.18	1015.03	798.519	695.86	979.429	934.058	1748.43	1684.31	957.717	1101.76	1238.44	1196.79	2346.26	2008.19	1341.51	1287.39	1414.82	1395.86	1157.37	1218.44	245
D3ZD09	13	3	68.6593	7.2792e-05	9.92248e-06	4.51469	0.997583	28 DAYS	7 DAYS	10299.6	Cytochrome c oxidase subunit OS=Rattus norvegicus OX=10116 GN=Cox6b1 PE=1 SV=1	2798.41	3038.67	2508.91	3938.94	2465.96	2582.58	1922.14	1787.05	2054.16	1793.52	949.569	838.32	1887.66	1849.46	1556.81	1799.14	5792.29	5479.04	6168.13	5790.22	979.654	2114.96	2585.88	2441.23	821.343	841.234	2249.86	2219.07	14041.9	12963.1	4541.89	4751.43	8897.58	8793.64	2147.42	2171.94	246
D3ZE15;F1LZC5	22	10	85.1105	1.35839e-08	6.47064e-09	2.55634	1	28 DAYS	14 DAYS	16776.6	NADH dehydrogenase [ubiquinone] 1 alpha subcomplex subunit 13 OS=Rattus norvegicus OX=10116 GN=Ndufa13 PE=1 SV=1	1351.94	1402.56	1247.47	1243.97	723.394	767.102	791.646	756.975	767.736	747.513	567.374	568.776	1010.3	950.433	907.479	994.213	733.05	725.76	672.956	712.058	558.715	727.748	923.981	858.392	807.166	822.031	929.8	869.162	2138.42	2148.95	1325.01	1348.96	2184.04	2051.34	1657.57	1653.78	247
D3ZEB1	8	1	25.4523	0.80777	0.0284673	67.1973	0.124136	SHAM	28 DAYS	252958	Coagulation factor VIII OS=Rattus norvegicus OX=10116 GN=F8 PE=3 SV=3	23.3771	23.7899	5.58849	5.46337	50.8925	4.90146	8509.05	38.2146	42.0011	17.8094	64.4995	15.837	208.901	8.34917	36.84	54.1579	110.343	32.9307	22.5562	10.7198	10.4749	5.0774	213.046	28.0306	29.324	6.64512	18.2224	46.2864	3.49068	74.2441	20.6897	15.5036	11.1749	30.7353	11.6941	7.44226	248
D3ZF13	14	8	47.3007	2.58638e-10	2.15602e-10	2.61482	1	28 DAYS	14 DAYS	17799.6	Acyl carrier protein OS=Rattus norvegicus OX=10116 GN=Ndufab1 PE=1 SV=1	8820.21	8814.67	7016.18	5630.51	4631.57	4424.62	4821.72	5393.89	6556.8	5778.23	4273.6	4600.75	5531.79	5560.71	6250.31	5929.5	5456.92	5129.58	4298.7	3924.09	4624.49	5988.85	6386.74	5993.23	7169.93	7770.41	8259.18	7150.81	13640.3	13184.6	11733.9	11910.3	13166.4	11768.9	12843.5	12763.8	249
D3ZFJ6	33	14	152.581	1.62543e-07	5.3785e-08	4.64512	0.999998	14 DAYS	28 DAYS	60648.5	Lactamase_ beta OS=Rattus norvegicus OX=10116 GN=Lactb PE=1 SV=1	587.782	549.962	976.968	937.407	1367.33	1337.3	911.292	801.163	1681.51	864.453	759.773	1012.36	1791.22	1256.68	1210.41	1666.41	1475.02	1399.33	1145.74	1113.59	1506.19	1711.14	1699.43	1348.08	1160.36	1131.16	1341.09	1298.31	575.066	866.734	276.327	387.425	90.152	85.608	89.8683	47.5593	250
D3ZFQ8	21	7	107.788	9.25148e-10	6.68381e-10	2.08518	1	28 DAYS	14 DAYS	35663	Cytochrome c-1 OS=Rattus norvegicus OX=10116 GN=Cyc1 PE=1 SV=3	15947.1	16289.2	9009.55	12233.3	10372	11079	11124.4	9556.13	9862.33	9462.45	7243.09	7300.03	11962.6	11066.5	8518.56	7712.27	10525.8	9490.55	11426.2	10909.7	10219.5	10767	11224.8	9649	12357	11951.3	10654.9	11549.7	18230.6	17709	17987.1	18021.4	17933.6	17062.1	20494	20222.6	251
D3ZG43	27	16	112.107	0.00036858	4.04482e-05	1.74027	0.982648	SHAM	28 DAYS	30397.6	Complex I-30kD OS=Rattus norvegicus OX=10116 GN=Ndufs3 PE=1 SV=1	5884.63	5965.92	4568.34	4075.04	2121.16	2526.37	3438.23	3262.65	3109.01	3271.96	1788.33	1584.46	3547.48	3002.3	2506.43	3264.54	3468.78	3015.92	3459.99	3182.45	3167.81	3406.61	4845.63	4220.28	3451.82	3318.67	3725.13	3663.95	2211.74	2492.38	2788.81	2819.34	2340.83	2308	1993.16	2016.84	252
D3ZH41	14	5	83.2953	0.421997	0.016018	1.34873	0.261198	28 DAYS	7 DAYS	36315.8	Cytoskeleton-associated protein 4 OS=Rattus norvegicus OX=10116 GN=Ckap4 PE=1 SV=2	582.148	979.528	843.114	1027.65	3542.18	4044.22	2321.89	888.544	2347.31	1783.19	2033.92	1915.52	1328.28	1067.22	976.448	1236.77	2546.15	2397.46	3125.1	3500.04	1386.11	2479.73	2670.49	1241.86	2310.76	2488.08	2920.73	2267.82	2241.13	2233.77	2654.54	2781.99	2000.55	1930.46	2245.08	2292.86	253
D3ZHI1	3	2	12.5354	0.0014687	0.000122792	14.8459	0.947661	14 DAYS	28 DAYS	90125.9	MIA SH3 domain ER export factor 2 OS=Rattus norvegicus OX=10116 GN=Mia2 PE=1 SV=2	10.6217	27.2116	153.664	153.163	8.25282	0	0.554355	98.8245	21.0092	9.18474	90.4966	98.3353	77.338	81.9493	49.6159	75.1504	641.331	624.796	380.286	297.781	109.272	147.97	2.16452	36.6349	10.6849	29.1791	17.8495	16.3144	48.3685	39.3065	10.3818	8.56341	21.2693	8.23597	2.08662	7.31071	254
D3ZHZ3	3	1	13.5813	1.149e-06	2.86242e-07	63.0657	0.999947	28 DAYS	14 DAYS	101430	Oxysterol-binding protein OS=Rattus norvegicus OX=10116 GN=Osbpl3 PE=1 SV=2	225.297	227.287	192.129	134.768	9.77815	19.0455	502.221	24.8496	112.495	118.728	41.6784	71.1523	66.863	120.812	165.155	139.431	10.9958	26.4517	53.0586	27.658	0	51.6899	785.843	409.188	14.1331	3.11736	111.033	97.1592	6961.43	6553.27	3325.21	3373.59	3986.21	3771	2050.95	2331.27	255
D3ZJD2	3	2	12.6517	0.0050221	0.000359785	2.00731	0.872052	28 DAYS	14 DAYS	157426	ATPase family_ AAA domain-containing 2 OS=Rattus norvegicus OX=10116 GN=Atad2 PE=1 SV=2	496.12	675.354	370.696	462.922	229.79	279.619	477.037	521.877	571.516	679.584	275.318	260.65	648.332	533.444	404.51	491.712	396.227	335.186	409.724	257.833	338.268	425.961	985.564	783.022	410.245	494.159	466.802	398.469	1012.21	696.222	743.119	559.198	1012.92	800.82	490.794	562.264	256
D3ZJX5	22	5	118.332	0.607581	0.0219111	1.73578	0.224362	28 DAYS	7 DAYS	40082.7	Mitochondrial import inner membrane translocase subunit TIM50 OS=Rattus norvegicus OX=10116 GN=Timm50 PE=1 SV=2	1487.23	1361.76	1480.39	1310.52	1587.63	1870.71	902.305	1059.16	1298.66	1362.97	776.082	705.059	1370.12	1018.85	1288.71	1596.44	2004.58	1788.69	1925.99	1665.92	1354.29	1435.94	2105.46	1861.88	1845.34	1667.36	1316.78	1342.23	1206.4	1112.4	1817.21	1910.41	3148.64	3224.61	164.235	2395.33	257
D3ZK96;A0A0G2K0C9;A0A0G2K821	4	2	13.8821	0.00277471	0.000212326	2.86379	0.913032	28 DAYS	SHAM	82557.2	Poly(A) polymerase OS=Rattus norvegicus OX=10116 GN=Papola PE=1 SV=1	1394.47	1452.57	533.621	507.503	2985.9	3075.54	735.226	611.193	1513.81	1389.24	2366.96	2363.62	1297.95	1108.39	997.437	1239.36	1930.03	1798.71	2178	1855.85	1790.13	2049.07	382.72	268.228	3066.95	3299.59	4056.82	3862.65	5497.4	6182.8	3504.36	3556.93	3325.45	3025.33	4170.65	4467.67	258
D3ZL04	3	2	10.3925	0.175131	0.00744993	2.67349	0.453515	28 DAYS	21 DAYS	31970.8	RCG47981_ isoform CRA_a OS=Rattus norvegicus OX=10116 GN=Slc25a45 PE=1 SV=2	1.55726	219.416	187.588	172.091	111.685	164.446	0	121.68	192.541	86.6753	9.82034	55.1104	146.198	122.367	125.074	99.7942	36.206	72.2666	92.2674	80.4799	137.013	186.185	270.741	7.44133	15.3249	26.2668	30.6007	89.4197	221.952	200.48	211.945	205.589	233.215	195.922	125.452	117.458	259
D3ZL10	15	3	61.3765	0.218077	0.00902011	6.76599	0.408261	28 DAYS	7 DAYS	248507	Collagen type VI alpha 6 chain OS=Rattus norvegicus OX=10116 GN=Col6a6 PE=1 SV=3	9.62128	10.2711	25.83	25.5626	277.285	289.875	10.2603	9.65421	42.188	27.3762	18.8351	32.2317	23.8204	16.2869	11.9825	9.30402	43.0056	24.1341	97.9178	62.8731	78.3731	58.1657	8.49612	9.50843	84.3061	26.8192	11.457	79.286	33.0247	14.1195	29.9983	17.4624	348.98	387.305	215.063	270.613	260
D3ZLT1	9	4	54.2473	4.08882e-05	6.06986e-06	1.75737	0.996643	28 DAYS	14 DAYS	16796.1	Complex I-B18 OS=Rattus norvegicus OX=10116 GN=Ndufb7 PE=1 SV=1	2786.04	2558.55	1243.43	1312.82	1267.86	1685.05	991.571	695.996	1780.89	1880.21	1395.94	1275.48	2060.84	1909.6	1454.39	1536.77	2041.72	1852.7	1738.18	1715.99	1544.98	1655	2212.43	2174.42	1558.23	1168.26	2111.92	2102.48	3542.18	3286.35	2962.94	2879.43	2945.63	3146.91	1781.75	1837.87	261
D3ZN27	18	4	81.6374	0.279266	0.0111059	6.91441	0.40512	SHAM	21 DAYS	256790	DnaJ heat shock protein family (Hsp40) member C13 OS=Rattus norvegicus OX=10116 GN=Dnajc13 PE=1 SV=2	55.8052	606.63	155.496	219.887	7895.5	9070.55	324.559	185.714	723.31	949.535	1032.73	1250.74	2376.89	1798.54	834.346	2235.38	303.287	308.363	432.144	302.13	519.537	298.044	544.015	415.488	278.898	295.73	442.003	461.867	494.462	416.489	339.537	339.892	1843.89	1874.57	2177.55	2148.03	262
D3ZN30	4	2	13.6931	0.121305	0.00543773	6.57467	0.577909	SHAM	21 DAYS	90517.3	Family with sequence similarity 83_ member G OS=Rattus norvegicus OX=10116 GN=Fam83g PE=1 SV=1	27.6794	26.9405	162.362	131.896	2486.72	2085.19	182.659	156.394	146.638	135.134	296.854	323.172	146.493	162.383	50.3435	36.9746	196.097	207.709	229.308	252.05	213.657	200.275	5.06924	2.58744	170.232	141.902	289.795	213.939	201.267	254.662	172.331	211.661	216.642	252.986	512.728	432.488	263
D3ZNS7	15	5	53.9058	0.00124106	0.000108243	11.3081	0.95814	14 DAYS	28 DAYS	109951	Similar to 4933427D14Rik protein OS=Rattus norvegicus OX=10116 GN=RGD1304728 PE=1 SV=1	62.7498	58.7699	34.9757	47.0135	8.92728	2.68197	5.11503	8.70946	248.99	254.661	20.4976	51.5473	170.121	154.06	192.705	147.604	480.587	407.334	419.009	358.1	204.261	165.155	419.467	375.294	0	1.08443	24.5456	21.2666	31.7822	28.6804	54.7963	50.2809	13.1946	21.5213	2.97341	1.91745	264
D3ZQD3	24	2	102.776	0.000836865	7.83499e-05	2.10726	0.95993	28 DAYS	SHAM	115492	2-oxoglutarate dehydrogenase-like_ mitochondrial OS=Rattus norvegicus OX=10116 GN=Ogdhl PE=1 SV=2	306.804	283.551	138.396	140.874	344.824	397.713	113.387	90.9075	429.455	342.851	515.002	523.036	250.224	267.61	251.084	179.116	310.021	402.308	419.012	383.157	343.879	396.882	130.653	298.214	478.459	508.822	455.112	361.803	598.752	630.587	404.866	403.218	561.337	510.418	403.791	444.825	265
D3ZQG8	3	1	9.5496	0.00708772	0.000481832	18.237	0.871015	21 DAYS	28 DAYS	81850.6	Kinesin-like protein OS=Rattus norvegicus OX=10116 GN=Kif2c PE=3 SV=1	6689.18	6066.86	4933.82	4742.22	3132.67	3170.41	0	2966.29	4192.12	3742.3	2187.48	1906.91	5654.81	4512.2	4016.45	4080.99	4475.35	4388.28	2526.67	2453.81	3111.06	3150.11	5801.4	5723.14	5257.98	5043.5	4673.86	4532.3	491.112	380.747	192.533	66.9961	282.911	322.068	152.329	206.076	266
D3ZS58	23	12	113.093	6.2744e-05	8.66177e-06	1.70843	0.997932	28 DAYS	7 DAYS	10958.7	NADH dehydrogenase [ubiquinone] 1 alpha subcomplex subunit 2 OS=Rattus norvegicus OX=10116 GN=Ndufa2 PE=1 SV=1	4688.95	4969.44	4546.24	5250.16	3819.9	2919.36	2266.54	3112.96	2935.12	2684.23	1997.68	1918.95	3458.27	3271.5	2757.8	3029.55	3124.64	3131.28	4401.23	4502.17	2575.12	3668.67	4001.1	3341.56	1766.38	1786.53	3521.1	3584.95	5782.73	5393.46	5086.11	5029.54	4885.64	4714.64	2877.28	3362.53	267
D3ZT90	25	5	127.372	0.0078058	0.000520557	2.83516	0.838997	28 DAYS	SHAM	50226.6	Glutaryl-CoA dehydrogenase OS=Rattus norvegicus OX=10116 GN=Gcdh PE=1 SV=1	304.318	381.183	327.038	269.126	1203.46	1597.62	44.4234	488.323	1022.06	943.767	1191.84	1206.39	875.185	747.357	383.448	470.658	991.405	983.19	1841.59	1671.78	737.34	1321.51	277.487	293.739	1530.32	1725.55	1833.22	1659.76	1144.09	1102.29	1312.9	1342.49	1852.36	1588.25	2454.59	2499.74	268
D3ZTX4	17	9	65.8902	0.00282652	0.000215709	87.7021	0.913605	SHAM	14 DAYS	206139	Maltase-glucoamylase OS=Rattus norvegicus OX=10116 GN=Mgam PE=1 SV=3	1173.48	1236.45	802.161	669.388	4.64454	0	679.128	466.781	26.5918	55.1651	21.364	28.3776	26.8299	16.8328	13.5218	1.21487	20.813	12.3527	4.67941	3.68123	4.116	1.30446	820.252	515.454	19.4278	21.586	13.0856	16.765	2.85258	0	1.67292	0	47.1169	32.5097	17.9748	5.59115	269
D3ZUE3	3	1	6.7737	1.83243e-08	8.32513e-09	164.343	1	28 DAYS	21 DAYS	31319.7	UBX domain containing 6 (Predicted)_ isoform CRA_a OS=Rattus norvegicus OX=10116 GN=Ubxn8 PE=4 SV=1	371.726	401.882	4.35551	14.4216	184.06	182.804	9.34667	3.1856	131.407	57.7108	55.3496	65.5089	643.963	496.74	74.0981	418.862	82.2224	57.7945	53.1406	72.8195	84.4284	62.6504	11.3788	20.8655	110.105	51.2306	112.839	122.328	31526.5	29588.7	7268.13	7179.98	2654.84	2521.69	1969.48	2026.53	270
D3ZUM4	13	6	63.0646	6.95275e-08	2.57771e-08	7.19248	1	14 DAYS	SHAM	73684.3	Beta-galactosidase OS=Rattus norvegicus OX=10116 GN=Glb1 PE=1 SV=1	97.0041	103.307	229.889	143.897	139.124	166.81	567.782	187.838	859.304	889.868	1913.1	2043.71	1306.12	1021.44	1164.3	1416.22	1985.38	1609.54	3047.72	2857.66	1406.32	1853.32	317.359	277.821	827.117	807.232	1528.97	1421.86	519.138	432.245	139.499	137.914	635.685	214.069	594.47	523.874	271
D3ZUX5	12	5	49.6742	0.00785583	0.000522286	2.48207	0.90919	SHAM	7 DAYS	26662.8	Coiled-coil-helix-coiled-coil-helix domain containing 3 (Predicted)_ isoform CRA_a OS=Rattus norvegicus OX=10116 GN=Chchd3 PE=1 SV=1	1219.36	1303.76	608.768	486.304	661.391	777.707	169.178	593.695	418.163	438.313	158.969	134.863	351.088	330.36	573.483	725.567	671.919	669.363	511.067	455.013	415.166	674.585	913.56	567.768	444.565	498.473	543.928	485.007	867.013	784.997	607.954	636.814	668.57	585.396	187.311	203.752	272
D3ZV60	61	6	225.438	3.96406e-05	5.90488e-06	3.28557	0.997429	28 DAYS	21 DAYS	283623	Centromere protein E OS=Rattus norvegicus OX=10116 GN=Cenpe PE=3 SV=3	245.46	278.097	170.628	264.988	204.498	215.869	174.222	136.872	451.457	383	418.341	380.897	211.465	175.394	294.377	304.693	233.639	222.074	202.963	184.234	126.015	171.804	160.821	155.307	210.212	157.634	334.594	375.267	1154.06	1167.34	672.396	693.179	852.036	141.18	418.892	399.612	273
D3ZVS2	16	4	86.0292	0.517361	0.0190558	1.3264	0.21964	SHAM	14 DAYS	51417	L-2-hydroxyglutarate dehydrogenase OS=Rattus norvegicus OX=10116 GN=L2hgdh PE=1 SV=1	116.062	59.8823	83.3659	38.3614	50.9401	40.6021	51.0026	84.7955	73.6527	89.7255	61.4485	35.8309	89.1604	65.475	37.7222	61.8784	43.7665	55.7963	55.5657	26.8129	63.9648	114.68	46.781	57.3924	75.333	57.7639	92.231	100.358	52.5037	61.907	133.014	128	44.8279	57.3492	39.0025	35.9977	274
D3ZWW3	5	2	20.3153	0.00648634	0.000447006	2.14652	0.885957	28 DAYS	7 DAYS	113001	RAS protein activator-like 3 OS=Rattus norvegicus OX=10116 GN=Rasal3 PE=1 SV=1	382.976	465.79	294.416	300.697	155.294	71.4239	217.185	202.181	148.475	206.701	48.9053	68.7772	238.975	177.419	185.188	241.076	73.2357	219.74	147.471	153.833	172.852	151.974	356.888	287.13	157.566	91.4583	273.655	192.016	362.952	343.079	314.651	331.771	352.504	310.907	209.206	267.119	275
D3ZX13;A0A0G2K7C2	29	3	106.801	5.54426e-06	1.0729e-06	24.6393	0.999946	14 DAYS	7 DAYS	204298	Kinesin family member 20B OS=Rattus norvegicus OX=10116 GN=Kif20b PE=1 SV=1	137.685	121.056	511.228	618.061	79.8147	104.318	182.973	204.767	18.969	2.40605	19.3769	20.2575	0	4.80659	34.0163	2.24071	575.766	848.571	419.773	372.038	147.779	158.903	43.8391	42.8414	0	2.70418	3.81246	5.86789	244.508	239.376	301.478	267.202	253.157	215.016	36.2245	61.9798	276
D3ZXK4	6	3	29.2471	3.03443e-05	4.66542e-06	6.80698	0.998635	7 DAYS	28 DAYS	33273	Abhydrolase domain-containing 11 OS=Rattus norvegicus OX=10116 GN=Abhd11 PE=1 SV=1	57.2331	52.7278	5.75056	5.2916	2.84636	17.1351	7.31556	1.0034	142.805	11.6747	142.107	59.3362	48.8308	126.814	12.9179	55.6992	113.972	46.6279	67.1769	84.3487	113.176	105.86	16.0624	82.7571	99.5855	80.7512	106.701	80.3462	9.28327	13.9038	21.6477	20.3374	16.2854	11.2582	10.2738	4.42767	277
D3ZYX8	5	3	30.0474	0.00112569	9.94396e-05	3.11227	0.96531	28 DAYS	21 DAYS	13387.7	Cytochrome c oxidase subunit 7A2-like OS=Rattus norvegicus OX=10116 GN=Cox7a2l PE=1 SV=1	263.109	211.689	446.389	105.336	253.514	282.513	196.773	128.953	376.408	304.925	173.621	124.028	286.167	561.016	693.383	288.72	752.446	504.555	379.229	274.489	111.743	249.571	244.554	202.075	197.712	193.823	154.052	208.536	680.884	640.657	366.071	407.647	814.532	813.615	427.438	407.444	278
D3ZZB2	4	1	16.4807	0.000195127	2.33524e-05	19.7721	0.98795	28 DAYS	21 DAYS	142484	Peroxin-1 OS=Rattus norvegicus OX=10116 GN=Pex1 PE=1 SV=1	0	2.87579	376.543	531.1	3.3877	0	294.134	165.655	59.9617	32.2795	3755.95	3307.06	236.799	120.672	404.135	725.978	682.29	423.332	563.631	397.371	1943.19	2021.55	71.8415	15.9926	330.775	348.299	23.8897	50.5378	1636.9	1859.37	2645.9	2872.72	1876.67	1106.44	3042.37	2830.98	279
D3ZZN3	37	19	160.714	0.00177398	0.000144273	5.08921	0.96237	7 DAYS	SHAM	75576	Acetyl-coenzyme A synthetase OS=Rattus norvegicus OX=10116 GN=Acss1 PE=3 SV=1	212.004	223.069	185.632	215.894	598.041	641.11	240.159	187.729	1326.3	1217.44	2397.36	2365.77	1498.83	1521.63	665.705	526.672	1146.28	1143.27	1998.45	1788.73	1364.92	1625.7	49.3096	27.7296	1502.93	1452.81	1516.51	1489.73	587.658	493.474	744.191	749.445	620.024	562.612	552.197	510.197	280
D3ZZZ9	15	3	64.0335	0.00305643	0.000231623	21.5152	0.939309	7 DAYS	28 DAYS	104642	Catenin (Cadherin associated protein)_ delta 1 (Predicted)_ isoform CRA_a OS=Rattus norvegicus OX=10116 GN=Ctnnd1 PE=1 SV=1	118.777	82.5038	58.9234	37.0791	20.3443	9.70026	14.4089	35.5812	6.37022	254.448	128.175	76.0504	497.343	258.463	106.466	354.662	7.03299	6.10175	6.70409	7.74915	21.5241	38.2282	113.183	123.398	37.5284	39.7315	53.8404	16.8091	7.98049	7.44947	9.20157	28.6544	7.57092	7.19259	5.38729	4.18791	281
D4A030	2	2	9.4074	0.0374133	0.00198503	15.9701	0.779588	21 DAYS	14 DAYS	60675.9	Upstream-binding protein 1 OS=Rattus norvegicus OX=10116 GN=Ubp1 PE=1 SV=1	1250.89	1032.67	0	25.5939	306.55	232.42	26.2136	2.99467	767.891	10.4054	87.0259	102.049	5.36296	1.8412	10.5479	6.71796	3.70762	4.47443	53.3014	98.9936	127.517	219.424	448.277	417.484	1054.15	1016.65	2152.6	1278.47	363.146	381.407	116.757	244.078	170.44	0	78.7949	8.458	282
D4A054;M0R3M4	28	3	98.3026	0.00745946	0.000501316	7.79658	0.897098	21 DAYS	28 DAYS	345166	RAN-binding protein 2 OS=Rattus norvegicus OX=10116 GN=Ranbp2 PE=1 SV=2	7198.82	7415.52	131.038	181.255	149.407	188.157	319.481	7.42073	4477.96	4182.42	724.31	686.327	3776.52	3155.87	2321.81	2284.01	4.04266	8.99655	0.240704	1.00674	1221.31	1292.18	4635.24	3967.77	4918.81	5214.78	4530.29	4274.45	64.119	28.2038	839.463	872.29	228.358	194.406	792.344	853.984	283
D4A0T0	27	19	92.758	5.9973e-07	1.66646e-07	1.94073	0.999982	28 DAYS	14 DAYS	21143.8	Complex I-PDSW OS=Rattus norvegicus OX=10116 GN=Ndufb10 PE=1 SV=1	11326	11831.4	7214.33	7424.38	4490.63	4820.23	5079.23	5219.3	6814.48	6643.03	4897.43	4688.74	8104.33	7193.93	5105.42	6295.49	6449.09	6456.47	6436	6227.36	6752.05	6159.6	8445.76	7868.28	7734.06	7269.82	7902.27	7392.22	9851.17	12553.4	10486.4	10391.7	13605.1	13339.8	9465.76	9507.85	284
D4A133;A0A1W2Q6N0	29	13	159.892	0.0192139	0.00112855	9.2738	0.762635	SHAM	28 DAYS	68607.4	H(+)-transporting two-sector ATPase OS=Rattus norvegicus OX=10116 GN=Atp6v1a PE=1 SV=1	304.689	306.235	512.277	1154.71	24.7058	11.688	611.867	497.394	143.27	43.839	46.1745	64.0262	119.372	42.7331	37.4167	92.6278	58.2356	87.2293	120.51	113.083	44.5677	47.3041	600.95	579.915	50.564	61.0064	91.4294	98.9575	19.1524	36.6339	41.9136	22.9326	128.973	98.5119	21.2592	42.0208	285
D4A1D3	21	2	68.9191	0.0416781	0.00217144	1.84769	0.650396	28 DAYS	SHAM	527128	Sacsin molecular chaperone OS=Rattus norvegicus OX=10116 GN=Sacs PE=1 SV=2	2153.59	2098.76	527.177	1067.18	532.552	748.799	52.4671	769.881	1568.34	1172.86	896.558	898.502	1567.45	1406.05	1218.41	1285.71	1315.78	1390.25	1444.74	1495.35	572.416	1753.69	999.847	847.139	1744.47	1713.29	1724.69	1656.87	2231.88	2195.1	2115.37	2366.49	2082.63	2029.13	843.56	1003.91	286
D4A1V8	15	5	67.8971	0.00798069	0.000528157	2.53858	0.901377	28 DAYS	7 DAYS	135428	RING-type E3 ubiquitin transferase OS=Rattus norvegicus OX=10116 GN=Dzip3 PE=1 SV=3	2236.41	1745.37	4536.26	4485.8	1903.51	2287.55	349.92	4243.24	2177.41	1143.59	643.553	503.204	1547.27	1208.69	2688.91	3202.28	2656.98	2805.71	2793.54	2710.72	3060.98	3402.92	1546.85	4619.4	1149.91	1100.52	629.989	1330.23	4376.56	3011.61	4603.7	4196.81	3249.01	3101.81	1225.6	1123.67	287
D4A2K1	10	4	55.51	0.525572	0.0192906	1.79846	0.238771	21 DAYS	28 DAYS	34807	4-hydroxy-2-oxoglutarate aldolase_ mitochondrial OS=Rattus norvegicus OX=10116 GN=Hoga1 PE=1 SV=1	1617.07	962.915	1340.83	1928.97	5637.85	4860.9	1982.61	720.592	2538.46	2695.46	3635.33	3199.62	2264.95	2396.68	779.09	998.278	2176.79	1596.55	3519.57	3315.95	3242.25	4115.13	654.105	696.671	5083.96	4403.27	6183.29	4649.75	2035.89	1767.16	2862.02	3051.85	1117.69	1009.21	960.88	1025.33	288
D4A3K3	10	2	39.0873	0.761885	0.0269159	4.7388	0.139463	28 DAYS	21 DAYS	204892	Discs large MAGUK scaffold protein 5 OS=Rattus norvegicus OX=10116 GN=Dlg5 PE=1 SV=3	515.166	493.642	925.614	882.472	823.488	770.401	546.186	442.393	1195.24	1482.45	476.801	485.21	195.997	162.496	359.626	441.588	1369.28	1258.2	800.036	815.097	21.924	25.6259	188.695	136.613	668.794	609.771	392.136	445.854	1589.27	1611.07	7.25844	16.9686	3240.43	3330.25	1495.79	1533.94	289
D4A3V2	6	3	33.4025	0.00647749	0.000447006	2.50363	0.920233	SHAM	21 DAYS	15223.8	NADH dehydrogenase [ubiquinone] 1 alpha subcomplex subunit 6 OS=Rattus norvegicus OX=10116 GN=Ndufa6 PE=1 SV=1	2048.56	2125.97	2121.36	2143.06	1049.37	1317.42	1481.42	1177.42	1154.53	988.642	494.359	514.495	824.119	827.989	1194.75	1038.15	1060.65	1101.75	1001.14	1017.93	1461.79	1346.8	1362.19	1282.82	22.2234	12.9427	671.499	1029.86	780.015	811.385	1586.1	1613.09	1165.59	1109.28	1364.75	1391.32	290
D4A4P3;M0RA24	9	5	36.8564	5.53333e-05	7.85084e-06	2.094	0.996643	28 DAYS	21 DAYS	11266.9	Complex I-B12 OS=Rattus norvegicus OX=10116 GN=Ndufb3 PE=1 SV=1	1763.65	1690.51	1740.19	1617.24	477.308	550.932	853.585	959.486	1375.28	1302.36	797.084	928.768	1757.81	1466.21	1299.2	1494.51	1503.19	1501.82	1743.28	1674.08	1235.85	1618.09	1813.18	1615.98	836.119	798.409	1091.98	1547.14	2810.46	2743.08	2849.69	2769.59	2630.22	2593.5	1905.08	1821.64	291
D4A565	12	7	59.3634	1.54654e-09	1.01573e-09	2.33657	1	28 DAYS	14 DAYS	21664.2	Complex I-SGDH OS=Rattus norvegicus OX=10116 GN=Ndufb5 PE=1 SV=1	2840.29	2885.94	1528.29	1808.51	1457.94	1465.27	992.356	1193.48	1662.81	1620.59	1021.19	965.708	2167.96	1823.81	1429.71	1746.46	1657.16	1547.17	1555.89	1402.79	1078.96	1690.31	1688.94	1382.46	1946.52	1912.68	1905.71	1784.42	4171.62	3875.84	3585.17	3576.19	3876.49	3797.27	2068.24	2049.87	292
D4A5I9	13	3	60.453	0.0269384	0.00151454	8.04059	0.781094	21 DAYS	28 DAYS	149614	Unconventional myosin-6 OS=Rattus norvegicus OX=10116 GN=Myo6 PE=1 SV=3	826.604	1224.64	60.2574	18.0243	362.165	426.848	5.92213	6.01986	195.69	185.128	97.6903	64.768	310.18	123.485	346.072	9.493	135.137	85.161	126.398	95.7249	246.332	208.895	190.025	749.124	601.701	703.505	412.798	378.215	127.84	56.6037	70.2913	152.584	52.6483	23.2414	14.6329	1.98852	293
D4A646	5	2	24.7508	3.70579e-06	7.72293e-07	12.1655	0.999863	14 DAYS	SHAM	99343.9	Rho guanine nucleotide exchange factor (GEF) 19 (Predicted)_ isoform CRA_a OS=Rattus norvegicus OX=10116 GN=Arhgef19 PE=4 SV=3	283.029	295.191	17.3155	20.0063	252.999	178.461	184.221	167.049	1128.57	1157.73	2055.64	2087.26	2334.87	2288.57	1915.87	2010.96	2747.15	2670.7	2868.62	2888.38	2020.52	2594.03	34.8645	42.7325	1517.47	1538.83	1250.13	1311.73	436.149	380.826	364.626	377.505	781.938	699.108	410.579	448.186	294
D4A678	63	2	285.039	4.96066e-05	7.16774e-06	3.05409	0.998002	7 DAYS	28 DAYS	281329	Spectrin_ alpha_ erythrocytic 1 OS=Rattus norvegicus OX=10116 GN=Spta1 PE=1 SV=3	319.152	390.759	344.235	374.772	1151.49	1328.51	337.757	342.951	916.342	867.895	1064.51	1022.08	903.52	775.397	449.218	565.175	671.922	659.609	953.679	853.811	737.189	887.851	402.51	356.908	893.651	903.231	995.213	959.296	217.951	206.773	367.787	366.039	255.324	256.973	331.983	337.124	295
D4A7L4	11	6	64.5407	0.00133984	0.000114314	2.203	0.953789	28 DAYS	14 DAYS	17634	Complex I-ESSS OS=Rattus norvegicus OX=10116 GN=Ndufb11 PE=1 SV=1	2509.35	2384.28	800.603	837.88	447.735	459.881	355.309	583.891	1564.03	1496.99	496.409	468.438	676.453	575.387	774.341	980.74	1384.44	1285.47	763.522	695.72	372.939	549.85	1325.97	1333.44	1468.5	1384.13	1602.83	1294.07	2138.18	1990.59	1806.58	1938.79	2336.81	2260.77	984.166	971.267	296
D4A830	14	6	87.4383	0.0599683	0.00295731	6.99573	0.68871	21 DAYS	SHAM	35503	Inorganic diphosphatase OS=Rattus norvegicus OX=10116 GN=Ppa2 PE=1 SV=2	70.0398	85.8403	5.25108	5.00597	58.3273	35.0555	4.57266	5.0465	358.572	333.398	146.432	166.995	55.1317	51.235	19.859	2.38085	5.32379	17.6824	37.9459	80.8441	93.6679	83.2406	3.72931	2.24548	493.224	483.281	325.98	344.767	68.1238	53.2986	69.2449	48.4284	20.1684	24.2112	1.6256	12.3475	297
D4AA47	5	2	22.7746	0.00368546	0.000274023	29.0643	0.938147	14 DAYS	7 DAYS	145032	Phospholipid-transporting ATPase IC OS=Rattus norvegicus OX=10116 GN=Atp8b1 PE=1 SV=2	28.2446	31.9765	89.7231	65.8321	4.42489	11.2572	17.4941	59.125	23.479	1.44055	11.6015	12.35	0	10.2893	4.76682	5.90693	509.885	580.033	724.054	582.542	189.948	106.62	15.4308	33.2796	43.757	54.7807	114.402	1.54165	10.7017	23.5631	126.341	84.0964	826.057	246.218	111.614	182.146	298
D4AAG8	7	1	28.1861	0.0281026	0.00156982	7.3801	0.710815	28 DAYS	14 DAYS	227928	Structural maintenance of chromosomes flexible hinge domain-containing 1 OS=Rattus norvegicus OX=10116 GN=Smchd1 PE=4 SV=2	66.5744	69.4196	0	56.6539	55.4716	30.3693	6.86829	0	83.7715	36.6646	104.044	64.5977	0	38.902	48.6178	0	42.3553	35.504	48.2229	52.4535	34.4418	4.27194	15.024	7.01141	172.404	215.749	168.003	119.462	418.331	311.125	76.4666	49.3839	223.901	204.016	135.077	332.34	299
D4AAL4;Q9Z173;Q9Z173-3;Q9Z173-4;Q9Z173-6;D3ZH59;Q9Z173-2;Q9Z173-5;Q9Z173-7	3	2	11.954	3.8393e-08	1.52683e-08	43.2584	1	SHAM	21 DAYS	174506	Adhesion G protein-coupled receptor L3 OS=Rattus norvegicus OX=10116 GN=Adgrl3 PE=1 SV=3	51.3461	111.885	1643.85	2276.42	133.799	95.5818	1452.54	858.092	4.94185	2.65128	20.4051	18.5259	77.744	35.0908	109.433	121.723	1610.79	1690.06	1459.46	1725.13	457.715	303.19	39.0985	22.8669	22.3677	23.3829	14.8904	19.0379	1142.86	1035.11	311.682	407.477	1460.92	957.533	531.345	668.21	300
D4ACW0	4	2	15.1886	0.0838839	0.00395235	5.53298	0.562073	21 DAYS	28 DAYS	129036	RNA-binding motif protein 6 OS=Rattus norvegicus OX=10116 GN=Rbm6 PE=1 SV=1	15.6191	98.9903	102.348	67.6365	1.61934	0	5.96223	6.71837	93.0062	21.0847	117.303	24.5875	16.4663	33.5115	38.0846	25.7323	95.2535	107.748	64.235	61.5459	94.9558	121.063	58.6437	0	145.508	163.664	137.062	167.278	0	9.74724	36.9266	26.2256	2.00575	10.7292	15.4688	27.5145	301
D4AD05;F1M6Q2	42	7	172.298	6.18083e-12	9.9231e-12	2.44656	1	28 DAYS	14 DAYS	209373	Ciliary rootlet coiled-coil_ rootletin OS=Rattus norvegicus OX=10116 GN=Crocc PE=1 SV=2	1056	1052.71	767.511	737.444	702.097	721.193	907.497	541.894	787.882	625.873	424.493	483.308	748.908	705.702	550.082	610.512	560.855	527.498	618.675	579.037	562.52	757.315	723.543	582.311	729.503	710.962	770.227	708.883	1627.44	1542.03	1252.43	1182.36	1415.21	1324.35	1186.99	1210.3	302
D4ADC2	13	3	54.7687	0.000289302	3.2977e-05	7.51717	0.988369	28 DAYS	7 DAYS	306960	Helicase with zinc finger 2 OS=Rattus norvegicus OX=10116 GN=Helz2 PE=1 SV=2	288.152	353.905	140.613	351.053	726.893	562.401	287.039	174.934	422.182	424.421	192.729	191.494	251.201	155.641	387.609	454.426	1872.01	1746.1	2081.73	1999.46	158.355	359.192	169.843	134.551	555.433	527.593	462.797	402.407	3573.07	3466.24	513.381	471.882	3970	3622.45	579.645	618.359	303
D4ADD7	3	1	17.6636	0.40505	0.0154559	1.33654	0.264703	28 DAYS	14 DAYS	16545.8	Glutaredoxin 5 OS=Rattus norvegicus OX=10116 GN=Glrx5 PE=1 SV=1	6589.81	6819.06	6481.24	6053.14	19810.5	20290.5	3727.09	3664.28	11078.8	10904.3	10693.8	10904.3	11624.9	10413.1	6219.87	6703.2	10923.3	10266.3	12322.5	11707.3	11380.3	13476.6	3591.36	3155.11	17155.6	17864	23260.6	21832.7	17343.9	15845.5	15056.4	15119	11519.9	10384.8	8397.08	8309.8	304
D4AEL8	5	2	15.0757	9.96273e-08	3.38387e-08	16.1537	1	SHAM	7 DAYS	122358	5-azacytidine induced gene 1 (Predicted)_ isoform CRA_a OS=Rattus norvegicus OX=10116 GN=Cep131 PE=1 SV=1	146.72	166.959	368.104	499.346	389.361	470.955	442.333	509.786	25.8169	36.3068	5.50299	20.733	32.5246	39.74	57.6655	77.6113	54.8853	47.5329	146.128	158.329	78.3877	239.882	82.528	39.0052	269.627	277.677	98.935	199.427	60.8345	116.31	217.381	234.452	399.227	288.825	214.389	339.981	305
F1LM47	26	10	116.08	0.20284	0.00846716	1.58854	0.409147	21 DAYS	14 DAYS	50648.4	Succinate--CoA ligase [ADP-forming] subunit beta_ mitochondrial OS=Rattus norvegicus OX=10116 GN=Sucla2 PE=1 SV=1	870.893	891.563	819.149	917.222	1714.73	1586.53	221.607	476.66	1089.55	1012.63	850.001	922.506	940.533	865.127	461.795	569.71	729.34	686.897	936.326	831.959	577.465	922.381	478.36	500.397	1681.05	1669.67	1438.98	1443.37	1105.62	1041.12	1464.53	1432	947.599	782.348	542.36	559.325	306
F1LMH7	4	2	19.311	0.0197105	0.00115304	2.21686	0.788885	28 DAYS	14 DAYS	88399.8	Fibroblast activation protein_ alpha OS=Rattus norvegicus OX=10116 GN=Fap PE=4 SV=3	416.507	434.981	947.389	861.299	2933.53	2940.39	770.544	675.976	1319.12	1257.82	1927.98	1819.5	1385.52	1113.97	639.159	663.775	1124.51	1123.78	1402.2	1361.75	1312.08	1581.35	268.356	132.59	1813.33	1783.63	1913.98	1686.47	3606.77	3249.94	2190.17	2070.99	2311.06	2147.02	1510.83	1546.23	307
F1LN88	32	3	226.218	0.0207344	0.0012048	2.94965	0.809386	7 DAYS	28 DAYS	57029.8	Aldehyde dehydrogenase_ mitochondrial OS=Rattus norvegicus OX=10116 GN=Aldh2 PE=1 SV=2	28.4803	27.5137	25.7796	27.8161	130.172	154.818	17.3505	13.6886	122.441	133.722	173.081	172.982	73.0262	107.914	49.4293	76.4115	67.038	61.4877	108.673	122.517	104.926	122.824	12.1607	10.9419	132.662	136.524	173.572	165.162	55.2151	62.8292	44.0392	42.0777	38.6464	39.2922	34.607	39.4106	308
F1LNF0	49	5	208.019	0.00147019	0.000122792	3.05541	0.948955	28 DAYS	SHAM	229770	Myosin heavy chain 14 OS=Rattus norvegicus OX=10116 GN=Myh14 PE=1 SV=1	65.2241	44.7618	217.757	175.072	88.8689	114.758	193.712	123.191	116.368	95.7356	410.1	409.479	218.435	143.772	134.828	334.634	573.786	567.307	745.768	705.455	316.133	353.194	65.1745	46.3952	637.481	645.888	107.239	105.633	737.454	725.766	282.471	328.849	525.963	429.09	279.058	284.064	309
F1LPV8	32	18	172.844	0.0703665	0.0034272	1.85434	0.606067	SHAM	28 DAYS	46923.9	Succinate--CoA ligase [GDP-forming] subunit beta_ mitochondrial OS=Rattus norvegicus OX=10116 GN=Suclg2 PE=1 SV=2	6673.82	6912.28	4517.6	3910.88	9638.57	10330.2	4632.1	4364.79	7205.35	6919.29	5907.77	5915.17	6261.59	5354.24	4029.97	4532.48	6803	6438.87	6821.41	6208.6	6573.41	6830.18	1475.83	1020.61	10817.8	11484.1	8436.58	8073.31	4753.9	4428.14	4513.34	4557.93	3658.37	3540.26	2334.08	2313.94	310
F1LQ12	4	1	15.0806	0.0465098	0.00238308	2.13973	0.73742	28 DAYS	14 DAYS	94436.8	Vomeronasal 2 receptor_ 46 OS=Rattus norvegicus OX=10116 GN=Vom2r46 PE=4 SV=3	491.756	531.403	692.893	678.888	1384.06	1435.87	374.126	381.644	1139.16	1220.64	1366.63	1540.73	1097.53	1099.55	511.491	481.136	756.948	609.153	978.917	834.882	1067.25	1167.57	20.3016	2.46948	1662.2	1682.79	1559.1	1295.01	2154.53	2071.5	1691.88	1680.52	1468.28	1427.62	1095.61	996.12	311
F1LQJ7	15	5	74.205	2.17737e-07	6.7902e-08	20.1377	0.999997	7 DAYS	28 DAYS	72005.2	Phosphoenolpyruvate carboxykinase (GTP) OS=Rattus norvegicus OX=10116 GN=Pck2 PE=1 SV=2	31.3931	24.4326	87.6581	142.796	169.98	202.383	106.718	41.4219	317.314	238.169	380.667	396.945	161.573	338.988	208.635	106.272	396.268	349.47	352.163	393.996	301.999	320.881	16.2486	10.6533	363.472	383.229	312.964	247.555	28.1945	15.6766	42.2623	22.2294	10.293	8.2367	3.75164	2.45042	312
F1LQP8;P55280	3	1	14.1298	0.22112	0.00911988	1.93267	0.417816	SHAM	7 DAYS	88735.8	Cadherin-6 OS=Rattus norvegicus OX=10116 GN=Cdh6 PE=1 SV=3	11552.8	11805.5	5502.21	5391.48	2407.43	2513.01	1488.35	5955.55	3831.08	3429.46	2620.07	2737.37	2664.16	2970.95	3472.83	3264.22	5346.41	5301.87	5399.35	4868.59	3089.13	4755.26	8735.38	7121.52	1680.05	1716.92	2870.41	2698.52	4566.75	4444.62	4234.64	4243.58	4165.12	3998.78	1723.58	2047.32	313
F1LW90	11	1	43.6162	0.189546	0.00796931	2.39001	0.440535	28 DAYS	21 DAYS	126111	Family with sequence similarity 184_ member A OS=Rattus norvegicus OX=10116 GN=Fam184a PE=4 SV=3	575.382	483.767	185.419	139.37	257.492	0.266641	0	303.007	242.974	177.603	105.131	116.102	293.392	237.558	207.523	244.572	200.385	195.074	373.761	346.373	326.083	551.742	44.0937	0	165.471	243.738	213.27	280.691	371.401	308.222	470.082	413.243	185.341	200.508	284.463	263.484	314
F1LX07;A0A0G2K2J7	33	6	206.8	0.000119747	1.53572e-05	2.43804	0.996576	28 DAYS	7 DAYS	72315.9	Solute carrier family 25 member 12 OS=Rattus norvegicus OX=10116 GN=Slc25a12 PE=1 SV=3	1616.15	1873.57	1573.58	1275.48	960.492	2609.84	1018.1	980.052	871.248	888.082	352.687	404.261	1172.55	806.188	1107.54	1374.91	1019.56	870.662	1388.92	1224.61	926.022	948.601	1796.9	1706.85	1364.65	1540.68	736.539	810.771	1473.96	1424.44	1870.82	1756.64	2433.17	2305.06	1378.18	1551.36	315
F1LXA0	16	8	79.9454	0.14923	0.00650875	1.272	0.48243	21 DAYS	28 DAYS	17234.7	NADH dehydrogenase [ubiquinone] 1 alpha subcomplex subunit 12 OS=Rattus norvegicus OX=10116 GN=Ndufa12 PE=1 SV=2	14514.6	15963.2	11508.2	11821	7530.2	7031.78	7182.89	7307.01	9694	10128.6	7311.42	7170.13	9105.05	9235.54	7600.33	8391.6	10077.5	9770.02	10421.9	10717.9	10924.5	12646.3	11911.6	11406.5	11934.8	11107.2	13686.7	12571.3	8243.92	8416.89	15774.8	15646.9	9913.81	9601.11	2034.52	3098.19	316
F1LXT0;A0A0G2K5J9	9	3	33.826	0.0289541	0.00160909	2.63589	0.741475	21 DAYS	SHAM	216869	Exophilin 5 OS=Rattus norvegicus OX=10116 GN=Exph5 PE=1 SV=2	69.9541	95.4369	14.379	17.1427	27.0307	27.3351	36.7088	11.1482	44.3463	53.9962	25.3749	19.7779	50.3782	58.0396	22.4082	21.3936	48.7783	45.7877	41.7217	59.6126	78.0518	34.587	245.773	149.285	50.7474	59.9184	60.6499	34.4574	106.7	19.5387	73.8565	60.8359	118.321	96.5715	85.5571	68.3451	317
F1LZW6	51	31	219.987	7.27745e-10	5.6332e-10	1.88751	1	28 DAYS	7 DAYS	54327.5	Solute carrier family 25 member 13 OS=Rattus norvegicus OX=10116 GN=Slc25a13 PE=1 SV=2	4124.62	4468.91	3825.69	3722.4	3213.28	3372.82	3509.41	3019.15	2838.03	2893.7	1726.68	1776.69	3223.95	2211.05	2547.15	2408.44	2610.12	2635.03	2712.76	2519.22	2906.39	3307.28	3193.28	3228.05	3604.32	3373.03	3024.44	3656.38	4487.52	3860.15	5175.89	4866.74	4932.15	4354.59	4028.68	4166.64	318
F1M0R1	17	5	80.2672	0.836776	0.0293227	1.26359	0.126116	21 DAYS	28 DAYS	590795	Ring finger protein 213 OS=Rattus norvegicus OX=10116 GN=Rnf213 PE=1 SV=3	598.959	604.259	664.982	585.405	1096.19	1615.34	201.126	389.361	761.74	806.495	728.456	813.438	820.74	685.276	404.879	445.434	721.956	645.581	995.314	920.315	1036.36	1120.34	426.961	393.549	1331.52	1123.55	1506.05	1269.9	663.481	569.083	1044.13	1152.57	693.553	631.633	354.722	479.593	319
F1M0Z1;A0A1P0PBZ6	6	4	28.7721	0.148678	0.0064968	3.67314	0.46213	28 DAYS	14 DAYS	351054	Triple functional domain protein OS=Rattus norvegicus OX=10116 GN=Trio PE=1 SV=4	114.559	112.407	76.8081	43.2226	48.5507	39.308	36.6499	51.6496	72.559	51.9926	19.5774	13.6925	51.0851	62.8374	34.7572	36.4961	58.1711	44.0141	25.1594	25.4157	33.5342	40.2513	58.774	36.4877	60.2558	18.1465	66.3178	74.9829	425.707	379.348	51.5437	44.6901	94.9103	79.3226	22.0851	10.4062	320
F1M2K0	14	1	53.4634	0.0319621	0.00173837	2.83925	0.708809	SHAM	14 DAYS	306317	Immunoglobulin-like and fibronectin type III domain-containing 1 OS=Rattus norvegicus OX=10116 GN=Igfn1 PE=4 SV=3	807.946	792.051	802.195	864.52	114.972	86.7027	41.4169	612.118	241.298	239.225	199.472	167.582	216.042	177.65	172.662	175.037	248.072	186.133	245.923	225.039	156.822	194.317	768.582	757.58	293.68	297.247	168.913	181.624	563.361	492.949	405.764	415.513	760.916	804.115	359.024	392.341	321
F1M446	8	3	32.1556	0.000933689	8.55667e-05	5.16445	0.956035	28 DAYS	SHAM	205803	Ecm29 proteasome adaptor and scaffold OS=Rattus norvegicus OX=10116 GN=Ecpas PE=1 SV=3	485.186	495.596	50.0257	45.6235	9.54697	4.51881	13.969	28.3577	277.818	247.654	91.4979	115.691	201.413	173.39	202.311	2.35778	155.839	306.672	297.031	262.04	97.7544	99.3541	357.412	330.084	169.718	169.135	315.737	289.848	1361.35	1301.32	506.158	517.111	552.282	479.271	320.598	318.477	322
F1M4X5	3	2	13.0591	0.182352	0.00770252	9.79312	0.4309	SHAM	14 DAYS	68129.6	AXH domain-containing protein OS=Rattus norvegicus OX=10116 PE=3 SV=3	246.438	236.755	458.86	205.676	0	29.4396	4.73422	342.575	47.2645	41.5964	12.8921	65.7419	10.4771	12.5211	6.08786	0	32.1406	28.7759	26.8089	76.2971	4.77792	17.8055	132.207	63.9283	53.2146	44.058	61.1743	27.6327	12.6512	15.3603	51.8322	37.8057	53.0267	37.9649	0	3.81943	323
F1M6Y6;A0A096MIX6	10	1	84.543	0.132933	0.00589193	6.43694	0.528238	SHAM	7 DAYS	20657.8	Lipocln_cytosolic_FA-bd_dom domain-containing protein OS=Rattus norvegicus OX=10116 PE=3 SV=3	31.8139	59.2051	126.676	150.889	1696.59	1471.92	0.104749	132.061	16.427	0	75.179	71.3267	233.884	80.4736	155.303	130.795	116.777	107.496	248.867	288.201	76.1563	69.0028	35.0881	17.8945	60.4314	73.802	261.285	283.243	156.891	145.457	182.388	197.411	567.816	527.522	642.362	724.64	324
F1M702	3	1	14.1682	9.38071e-06	1.68726e-06	43.9926	0.999271	14 DAYS	28 DAYS	88572.8	Cadherin 18 OS=Rattus norvegicus OX=10116 GN=Cdh18 PE=4 SV=1	618.962	464.469	71.1111	479.192	217.264	451.142	92.998	43.8254	1003.93	48.4217	0	38.848	458.64	103.349	322.024	224.277	309.57	235.109	258.948	194.288	852.166	746.794	105.552	26.2476	568.769	496.787	251.065	108.776	4.98798	0	16.4077	0	6.15285	4.2223	18.2597	9.54843	325
F1M7J7	28	3	118.182	0.000744067	7.15153e-05	3.03973	0.978698	21 DAYS	28 DAYS	265335	Centrosomal protein 250 OS=Rattus norvegicus OX=10116 GN=Cep250 PE=4 SV=3	497.525	433.913	238.472	198.666	605.401	665.854	208.706	163.561	528.775	475.468	446.115	468.853	393.026	302.406	243.867	405.764	522.91	310.662	344.192	387.247	357.515	447.734	1264.33	938.423	490.2	491.716	578.153	534.724	275.102	246.326	411.965	481.56	168.132	165.062	75.3676	68.2329	326
F1M897	4	2	14.7949	0.00929298	0.000599972	33.5974	0.879435	28 DAYS	7 DAYS	160908	Collagen type XXII alpha 1 chain OS=Rattus norvegicus OX=10116 GN=Col22a1 PE=1 SV=3	51.0767	11.5382	54.114	56.1227	144.516	77.9111	102.594	92.1125	3.84846	28.3716	28.4179	5.76104	8.71236	8.46241	2.92393	2.96837	79.0653	71.6589	432.847	354.586	47.608	70.2966	69.9713	83.0622	12.1544	28.4982	12.3159	0	69.5732	65.7125	23.1663	28.4303	517.594	483.8	952.956	1029.67	327
F1M949	5	2	9.422	0.0308796	0.00169437	22.4278	0.744238	28 DAYS	21 DAYS	189403	Cytoskeleton-associated protein 5 OS=Rattus norvegicus OX=10116 GN=Ckap5 PE=1 SV=3	125.109	149.788	29.5714	0	21.5657	7.94776	6.12968	21.1593	34.0133	21.6502	11.9291	12.2737	4.47974	1.83257	16.0826	38.4268	240.983	209.482	55.3685	50.2694	22.6855	35.7573	22.1491	12.0442	21.771	26.463	1.80098	5.18321	974.067	913.015	265.85	177.455	116.39	102.04	0	94.2108	328
F6Q5K7;A0A0G2JUQ9;A0A0G2JXL3	3	1	13.7186	0.00125627	0.000109131	5.72947	0.953325	14 DAYS	SHAM	29558.4	28S ribosomal protein S18-2_ mitochondrial OS=Rattus norvegicus OX=10116 GN=Mrps18b PE=1 SV=1	321.774	211.058	57.5767	58.744	78.5763	53.4213	0	142.672	536.604	486.235	480.652	501.155	652.334	469.152	499.786	607.117	759.226	729.921	1234.58	1111.73	334.049	538.078	421.552	900.244	160.069	164.173	152.361	113.528	575.193	483.181	136.166	127.344	304.051	201.728	99.8358	63.1045	329
F7F2F3	7	2	31.6537	0.0277549	0.0015524	9.33316	0.773519	21 DAYS	14 DAYS	115163	Heat shock 70 kDa protein 4L OS=Rattus norvegicus OX=10116 GN=Hspa4l PE=1 SV=1	149.752	163.116	43.817	7.46787	1.52425	0	0	17.8744	127.58	17.5076	2.91408	21.5447	65.2702	21.456	5.26583	0.109801	18.2348	21.4514	9.71951	6.06399	8.6239	13.7113	150.323	150.53	50.3062	56.1911	67.7657	58.48	30.1846	37.8628	23.5966	44.6303	51.3893	31.1575	9.34901	7.15973	330
G3V6L4;A0A0G2K070	7	2	36.1797	0.0389444	0.00204872	23.5946	0.732644	28 DAYS	7 DAYS	109711	Kinesin-like protein OS=Rattus norvegicus OX=10116 GN=Kif5c PE=1 SV=3	44.2466	11.8022	42.0543	36.1744	516.429	1051.15	0	15.4364	33.0672	7.62944	2.29439	1.3332	24.1447	12.0288	30.0838	182.428	23.2484	2.75189	30.9638	40.1374	387.034	230.593	27.5111	29.4704	6.0916	15.0212	7.14287	16.3868	932.409	487.834	773.04	329.448	28.8862	32.2282	41.0367	12.6722	331
G3V6P7	124	3	798.877	2.0537e-06	4.71021e-07	111.803	0.999941	21 DAYS	28 DAYS	227668	Myosin_ heavy polypeptide 9_ non-muscle OS=Rattus norvegicus OX=10116 GN=Myh9 PE=1 SV=1	503.155	271.363	246.493	222.14	23.0747	12.3184	115.224	108.626	449.885	301.639	234.464	198.652	197.213	171.329	248.246	147.887	285.694	256.012	175.447	204.672	118.479	104.473	5090.09	2358.95	171.035	186.688	79.8489	83.3552	19.9341	31.7001	11.1592	3.76322	17.5247	6.8324	9.6229	1.54823	332
G3V6P8	3	1	20.416	0.757434	0.0267805	6.33864	0.136666	21 DAYS	7 DAYS	8099.25	Guanine nucleotide-binding protein subunit gamma OS=Rattus norvegicus OX=10116 GN=Gng12 PE=1 SV=1	1743.31	1387.75	2856.42	2998.09	0	2.38176	1972.4	1726.42	214.271	279.093	158.25	102.076	363.595	549.006	634.284	521.183	1161.16	1016.1	681.244	674.858	504.628	385.324	5245.93	4406.16	103.612	56.3153	23.5628	50.0496	328.187	363.147	43.1289	26.191	790.787	804.13	5.1024	470.439	333
G3V728	20	9	102.241	1.4879e-07	4.99974e-08	2.06023	0.999998	SHAM	7 DAYS	33631.5	4-nitrophenylphosphatase domain and non-neuronal SNAP25-like protein homolog 1 (C. elegans)_ isoform CRA_b OS=Rattus norvegicus OX=10116 GN=Nipsnap1 PE=1 SV=1	6234.75	6121.81	4506.45	4489.09	3328.37	3746.71	2880.88	3319.15	2464.78	2582.48	1929.23	1681.01	2489.27	2122.95	1323.55	1591.81	2769.67	2574.11	3307.9	3252.44	2216.91	2504.49	2677.92	2690.35	2442.9	2342.98	3226.17	3249.56	3672.89	3466.01	3205.44	3395.3	3235.11	1324.9	1467.39	1907.87	334
G3V7L1;A0A0G2JW60	23	2	90.0023	0.0010999	9.83047e-05	2.1659	0.953751	28 DAYS	SHAM	393479	Utrophin OS=Rattus norvegicus OX=10116 GN=Utrn PE=1 SV=3	757.468	606.398	460.124	438.828	1246.81	1284.9	288.778	443.044	1052.36	1002.23	1378.22	1285.87	2638.17	1247.84	704.029	1423.35	997.918	946.776	2038.53	2023.96	1333.68	1580.05	876.156	686.282	2290.26	2347.6	1906.99	1902.23	2511.51	2317.74	1574.69	1471.74	1537.12	1498.94	1469.03	623.516	335
G3V7N5	22	1	119.263	2.26153e-06	5.11703e-07	4.93896	0.999901	SHAM	14 DAYS	74648.7	Carnitine O-palmitoyltransferase 2_ mitochondrial OS=Rattus norvegicus OX=10116 GN=Cpt2 PE=1 SV=1	47.1683	44.8654	29.919	28.6818	17.4346	22.111	31.93	26.2106	18.5017	12.0123	8.41718	6.88526	3.67224	11.1383	7.41532	3.54118	2.90448	4.3452	9.43903	12.0871	7.69894	10.7291	25.1092	21.9034	27.4459	22.572	15.5272	23.2483	1.43599	0.774794	4.24759	5.83483	1.43404	2.18902	1.15368	41.6189	336
G3V8V8;Q8K1Q4	4	3	16.4405	0.0779228	0.00371182	4.08618	0.615408	21 DAYS	28 DAYS	75692.1	Leucine zipper putative tumor suppressor 3 OS=Rattus norvegicus OX=10116 GN=Lzts3 PE=1 SV=1	1788.54	1723.24	1119.8	843.157	55.0823	0.00812984	0	368.409	1503.78	1628.6	814.425	735.537	2045.28	1804.47	1668.14	1722.2	1524.46	1414.24	261.558	36.9195	329.673	780.225	869.713	2161.65	896.565	1000.94	2390.06	2050.71	26.0595	358.448	494.954	880.112	396.043	402.21	152.946	163.352	337
G3V9G6	4	2	10.9192	0.271703	0.010845	1.79393	0.338202	21 DAYS	28 DAYS	87950.8	Zinc finger protein 111 OS=Rattus norvegicus OX=10116 GN=Zfp111 PE=4 SV=3	254.22	304.61	113.155	109.693	393.743	348.303	38.0443	146.431	165.299	164.547	110.006	126.128	189.057	181.009	72.0702	88.827	246.71	250.605	448.294	423.788	314.953	329.895	48.1769	21.8199	520.615	506.092	403.303	460.542	451.784	471.511	84.2687	80.2033	103.152	97.8994	11.423	11.8425	338
G3V9W9;A0A0G2K5L1	10	1	36.2258	0.528819	0.019377	3.82832	0.235353	21 DAYS	14 DAYS	509501	FAT atypical cadherin 1 OS=Rattus norvegicus OX=10116 GN=Fat1 PE=1 SV=1	275.927	284.414	7.93909	28.8972	597.198	328.357	4.81686	0	313.464	252.959	276.684	244.755	0	111.685	37.8097	0.570226	32.5766	70.5704	117.573	136.582	188.999	36.8065	40.1441	52.3838	392.514	351.337	523.441	548.669	276.091	238.246	148.746	198.037	241.215	237.419	4.58557	19.4181	339
M0R501	4	1	17.3731	0.0153453	0.000936873	4.48263	0.799496	SHAM	14 DAYS	84756.4	Family with sequence similarity 83_ member C OS=Rattus norvegicus OX=10116 GN=Fam83c PE=3 SV=1	2974.52	3211.27	4612.34	4457.18	269.354	297.526	3059.28	2920.26	774.679	833.039	542.311	575.209	640.411	604.46	859.218	225.648	842.816	796.557	849.16	715.79	653.169	729.067	3089.04	3345.86	1010.92	1104.01	455.892	573.099	881.146	760.206	1516.43	1469.66	2604.69	2367.55	1507.56	1516.38	340
M0R609;D4A0T9	2	1	6.4998	5.51184e-10	4.34408e-10	9.07268	1	28 DAYS	21 DAYS	112239	ADAM metallopeptidase with thrombospondin type 1 motif_ 13 OS=Rattus norvegicus OX=10116 GN=Adamts13 PE=4 SV=2	253.084	223.211	1048.55	1264.71	358.852	407.792	447.558	576.335	192.586	76.6436	121.148	161.366	330.448	124.589	222.744	294.501	804.102	766.138	402.706	355.153	600.156	460.103	160.54	98.56	108.992	84.475	245.681	147.671	1239.08	1218.48	1156.82	1104.1	1379.78	1212.24	951.496	847.375	341
M0R6Z9	16	2	66.8386	0.542884	0.0198588	3.1448	0.209602	28 DAYS	SHAM	286425	Myosin XVIIIb OS=Rattus norvegicus OX=10116 GN=Myo18b PE=1 SV=2	69.5055	66.1361	77.839	72.0744	34.6771	85.8936	0	57.9519	101.978	107.339	68.5369	81.8913	105.803	69.5418	73.2853	155.044	106.68	134.708	124.873	118.13	8.18303	13.8238	27.5052	26.9461	102.273	104.081	106.025	106.116	198.716	213.282	5.95421	13.182	256.196	218.503	243.452	263.932	342
M0R7G4;M0R7V3	9	6	46.0725	0.0112063	0.000709148	1.68666	0.874153	SHAM	7 DAYS	22483.7	MICOS complex subunit OS=Rattus norvegicus OX=10116 GN=Apoo PE=1 SV=2	3258.55	2984.14	1913.22	1885.15	688.2	1449.85	1651.9	1298.7	1319.49	1378.93	528.936	526.478	1511.49	1793.3	1288.81	1416.74	1815.21	1752.44	1485.13	1417.26	1471.37	1609.92	2208.85	1964.9	1913.61	1918.68	1783.59	1720.75	1275.65	1202.85	1640.71	1594.29	1383.21	1293.5	962.945	967.003	343
O08701;G3V7H6	5	2	27.0118	0.000174444	2.12407e-05	13.9396	0.995748	21 DAYS	14 DAYS	38982.3	Arginase-2_ mitochondrial OS=Rattus norvegicus OX=10116 GN=Arg2 PE=1 SV=1	30.247	20.3357	0	1.17836	0	30.6159	1.34188	7.55911	40.926	27.131	114.355	15.5426	74.9358	82.6565	0	0.134124	0.136755	0	32.7147	0	2.65211	13.5212	7.63279	9.18341	62.7405	148.731	124.764	139.601	8.32412	3.34784	28.0087	16.0416	0.505205	7.21021	0	1.60861	344
O35078;A0A0G2JUK6	10	5	40.6919	6.4824e-06	1.23787e-06	14.2036	0.999979	7 DAYS	21 DAYS	39162.6	D-amino-acid oxidase OS=Rattus norvegicus OX=10116 GN=Dao PE=2 SV=1	75.086	91.307	199.124	144.723	56.1307	46.3116	100.887	73.0761	335.082	395.262	127.173	84.2144	318.824	136.523	34.9195	85.534	116.273	102.448	52.1559	31.3438	28.875	24.7564	0	6.19243	1.72826	65.4313	22.3072	16.8938	42.9097	57.462	38.6478	20.0967	38.1911	49.2335	127.444	143.909	345
O35509;A0A0G2JZR4;P62494	8	3	46.8314	0.0159363	0.000963456	4.95831	0.829846	SHAM	7 DAYS	24602.6	Ras-related protein Rab-11B OS=Rattus norvegicus OX=10116 GN=Rab11b PE=1 SV=4	232.81	204.554	851.225	1394.81	117.679	144.35	1281.84	865.891	106.085	160.967	98.5644	116.717	306.608	114.66	96.6054	398.261	413.559	461.619	822.291	761.023	130.425	276.525	286.665	244.151	151.633	116.841	74.9625	98.8765	119.124	75.4326	362.228	358.675	370.766	335.115	199.019	181.373	346
O35763	45	1	275.13	0.322948	0.0126573	5.47844	0.323826	21 DAYS	28 DAYS	67910.1	Moesin OS=Rattus norvegicus OX=10116 GN=Msn PE=1 SV=3	496.785	463.524	456.144	490.996	4.70614	10.9861	106.691	354.812	207.272	182.622	103.326	109.498	244.482	219.747	127.144	100.801	140.744	131.158	105.459	114.711	74.9003	100.857	812.34	780.711	55.6923	53.1681	73.3172	51.208	57.5772	52.7044	36.4717	32.9066	93.1347	87.0572	44.1771	52.4102	347
O35796	13	8	57.1711	5.44054e-06	1.06231e-06	2.28725	0.999689	28 DAYS	SHAM	31339.1	Complement component 1 Q subcomponent-binding protein_ mitochondrial OS=Rattus norvegicus OX=10116 GN=C1qbp PE=1 SV=2	968.103	1025.4	763.123	708.519	1084.68	962.308	507.743	496.146	1670.03	1752.84	1797.06	1642.23	1902	1674.88	884.091	959.887	1453.49	1431.5	1949.73	1923.78	1787.21	1748.5	819.819	851.825	2458.73	2496.9	2064.59	1937.27	1833.4	1841.33	1605.37	1661.69	1701.4	1818.56	2255.03	2265.73	348
O35952;F1LQI1;O35952-2	10	2	54.7957	0.00792425	0.000525224	2.61433	0.887463	7 DAYS	SHAM	34565.5	Hydroxyacylglutathione hydrolase_ mitochondrial OS=Rattus norvegicus OX=10116 GN=Hagh PE=1 SV=2	1003.47	1106.73	872.825	778.536	1761.07	1968.85	236.436	656.177	2374.6	2431.98	3499.99	3236.74	3142.46	2617.31	1669.24	1845.59	1925.5	1936.48	3406.68	3328.91	2504.4	2829.66	473.849	177.722	2648.96	2414.03	4172.31	3785.18	1546.24	1405.34	1572.37	1557.19	1163.52	1092.83	1257.74	1300.01	349
O55159	4	3	29.4574	0.398989	0.0152649	7.43357	0.308937	21 DAYS	14 DAYS	35891.8	Epithelial cell adhesion molecule OS=Rattus norvegicus OX=10116 GN=Epcam PE=1 SV=1	569.239	1040.86	361.858	370.503	0.878924	0.0417373	57.0263	173.93	153.004	147.126	55.8463	68.2932	96.8818	96.5225	100.621	86.5419	57.2908	52.7652	52.5509	62.2529	38.1326	48.5735	1180.12	880.649	179.4	202.983	92.4018	156.427	141.249	142.329	139.28	119.946	238.35	217.065	54.7107	44.3954	350
O55171;Q6IMX8;O88267;A0A0G2K7Z3;D3ZIQ1;D3ZSE3	18	9	109.608	0.058941	0.00291994	2.95234	0.652387	7 DAYS	28 DAYS	49986.4	Acyl-coenzyme A thioesterase 2_ mitochondrial OS=Rattus norvegicus OX=10116 GN=Acot2 PE=1 SV=1	166.219	163.464	164.458	90.6201	808.251	972.881	116.737	130.339	615.7	589.615	693.43	749.349	569.126	509.796	68.2524	161.335	459.332	388.74	898.21	809.495	765.239	737.78	69.8383	46.4165	993.365	972.127	587.577	626.672	54.3037	6.87294	458.188	481.845	39.1269	255.159	160.742	216.603	351
O70244;F1LNU2	37	16	162.287	0.379297	0.0146061	13.5538	0.300912	28 DAYS	7 DAYS	407827	Cubilin OS=Rattus norvegicus OX=10116 GN=Cubn PE=1 SV=2	180.67	203.53	400.023	394.663	11.1131	17.4591	548.887	465.535	145.489	154.754	30.8002	90.69	110.499	85.6729	103.905	77.9333	260.679	242.081	603.68	419.172	33.449	43.9163	352.565	336.669	72.6719	104.048	30.5383	31.1405	115.753	81.5622	30.0186	33.6305	1736.91	1631.33	2708.12	2867.51	352
O70351;B0BMW2	15	6	75.4688	0.00277729	0.000212326	7.14048	0.927558	SHAM	14 DAYS	27359.7	3-hydroxyacyl-CoA dehydrogenase type-2 OS=Rattus norvegicus OX=10116 GN=Hsd17b10 PE=1 SV=3	861.251	808.111	427.051	467.628	3262.58	3823.29	125.669	114.661	986.925	691.854	441.477	451.282	239.166	150.697	106.125	190.681	171.568	94.7775	85.6373	66.38	397.402	487.624	319.117	197.549	1773.82	2032.65	1241.8	1097.03	5.90034	14.9642	602.996	574.729	140.367	369.521	76.9094	26.2152	353
O70490;A0A0G2JSN9	44	24	191.524	0.303162	0.011925	1.39613	0.341249	28 DAYS	14 DAYS	64658.6	Acyl-coenzyme A synthetase ACSM2_ mitochondrial OS=Rattus norvegicus OX=10116 GN=Acsm2 PE=2 SV=2	1710.28	1800.19	1489.74	1673.48	8959.55	8814.99	1374.68	1365.03	5624.83	5486.29	6601.69	6339.39	3126.42	2655.48	2415.37	2620.54	2907.82	2856.05	6466.92	5899.83	3566.93	6109.57	517.07	522.152	7449.77	8377.5	9050.38	8500.35	5428.87	5126.04	6459.86	6451.37	4394.28	4285.6	4248.47	4368.48	354
O70513	12	4	55.4003	1.64665e-07	5.40743e-08	5.81405	0.999998	14 DAYS	SHAM	64654.9	Galectin-3-binding protein OS=Rattus norvegicus OX=10116 GN=Lgals3bp PE=1 SV=2	70.8473	56.3664	13.9776	17.6851	34.8424	20.5072	66.7332	42.3861	176.451	191.403	357.088	346.997	223.695	144.33	149.619	244.276	378.549	320.972	474.138	382.796	108.636	207.619	230.78	228.962	156.332	166.223	232.85	207.458	261.185	229.564	83.4903	78.4064	139.328	114.432	36.9108	28.7178	355
O88277	6	2	23.7758	0.0277262	0.0015524	2.80581	0.722959	28 DAYS	21 DAYS	483563	Protocadherin Fat 2 OS=Rattus norvegicus OX=10116 GN=Fat2 PE=1 SV=1	1122.11	1243.27	5432.95	5141.04	1908.3	2003.84	11.6021	3509.92	2488.99	2309.55	4274.46	4090.54	3756.23	3211.66	2611.01	2755.47	8119.18	7426.09	8779.48	8709.33	5744.78	7021.17	676.547	620.441	3086.43	3148.56	4408.77	4162.06	11220.7	10804.5	7374.54	7585.3	5964.83	5465.11	2307.45	2472.46	356
O88797;F1LMP9;O88797-2	19	10	90.0614	0.000690558	6.74188e-05	43.6031	0.969324	SHAM	7 DAYS	82548.1	Disabled homolog 2 OS=Rattus norvegicus OX=10116 GN=Dab2 PE=1 SV=1	2163.47	2290.66	3155.54	3208.47	28.021	28.5669	1351.95	2039.39	89.7695	40.9379	56.7008	43.2115	9.20723	21.3638	11.7073	73.1068	110.288	115.007	67.3099	45.7494	36.647	57.0742	1757.02	1455.73	57.2897	54.0077	23.987	18.0274	74.5973	61.8051	36.3502	68.3118	118.746	59.6066	23.4462	17.7457	357
O88813;F1LPB3	12	1	61.9877	0.265667	0.0106433	2.40082	0.397548	7 DAYS	14 DAYS	77260.2	Long-chain-fatty-acid--CoA ligase 5 OS=Rattus norvegicus OX=10116 GN=Acsl5 PE=1 SV=1	1085.29	1100.23	698.295	853.629	4662.28	4884.39	942.491	818.436	2166.62	2446.48	1911.29	1879.92	2635.7	2351.42	230.156	270.943	596.481	716.745	2028.36	1748.49	1417.75	1539.11	128.235	86.6557	4208.82	4242.86	3256.85	3070.61	963.492	944.716	3350.03	3273.27	652.399	621.381	557.986	552.337	358
O88867	23	10	120.313	0.00177334	0.000144273	6.89414	0.94347	28 DAYS	14 DAYS	54980.8	Kynurenine 3-monooxygenase OS=Rattus norvegicus OX=10116 GN=Kmo PE=1 SV=1	131.894	189.682	1171.89	972.967	645.248	752.1	819.292	691.52	560.657	603.792	252.688	611.292	51.5686	219.19	179.66	166.746	436.732	294.828	522.057	510.556	373.221	324.092	410.206	392.681	457.521	466.36	924.243	939.692	1023.78	9704.8	1626.72	1502.85	835.965	502.249	1120.89	1125.42	359
O88902;F1M951	7	1	29.6257	2.46343e-07	7.46739e-08	117.343	0.999994	14 DAYS	28 DAYS	164081	Tyrosine-protein phosphatase non-receptor type 23 (Fragment) OS=Rattus norvegicus OX=10116 GN=Ptpn23 PE=1 SV=2	0.0162166	0.00336544	3.15262	0	0.0646461	0.0245624	0	0.00308347	0.972024	0.0134282	2.3194	2.46528	8.24537	0	6.0163	13.7688	31.7176	30.8654	68.0146	10.1603	0.999197	4.17761	0.118844	0.0129948	0.756631	0.77546	1.49218	1.24258	0.0131806	0	0	0.0145889	0.00350977	1.16382	0.0442903	0	360
O88994;D3Z900;M0R6N2;G3V6I4	19	10	79.4092	8.88178e-16	9.62508e-15	3.11697	1	28 DAYS	7 DAYS	38875.9	Mitochondrial amidoxime reducing component 2 OS=Rattus norvegicus OX=10116 GN=Mtarc2 PE=2 SV=1	2100.56	2175.96	1375.43	2022.83	2079.68	1736.59	2201.93	1245.64	953.473	938.247	653.002	715.281	683.248	701.617	767.021	819.285	1126.19	1022.46	1181.71	839.505	744.029	1179.8	1555.09	1342.89	1392.26	1343.96	1766.1	1537.59	2688.27	2618.55	2470.54	2463.84	2318.39	2914.75	1734.01	1933.12	361
O89035	27	19	115.957	0.0163564	0.000984736	2.09896	0.826789	SHAM	14 DAYS	31911	Mitochondrial dicarboxylate carrier OS=Rattus norvegicus OX=10116 GN=Slc25a10 PE=1 SV=1	12524.4	13404.1	7652.63	9274.48	7415.78	7445.62	8983.37	8361.48	6420.39	5725.48	4380.35	4194.89	5814.77	5721.58	5045.95	5014.74	5116.61	4258.5	5530.1	5372.8	5016.48	5152.36	713.486	346.081	8539.43	7131.22	9457.8	9114.75	1764.66	7003.73	9817.1	9464.98	9620.66	11040.8	7514.93	8064.69	362
P00173;P00173-2	9	5	25.1404	0.157976	0.00681378	4.61547	0.4899	28 DAYS	7 DAYS	15355.2	Cytochrome b5 OS=Rattus norvegicus OX=10116 GN=Cyb5a PE=1 SV=2	873.476	624.401	260.725	768.736	306.877	80.7232	600.189	374.571	214.609	180.598	73.8263	84.2854	164.518	133.935	153.997	160.214	252.783	289.245	321.174	393.776	164.129	193.555	633.938	717.702	75.0721	75.4619	140.954	107.482	2240.59	2037.26	338.244	340.195	257.183	292.48	27.4314	40.5322	363
P00406	20	13	66.1838	1.59547e-05	2.6806e-06	1.84959	0.998694	28 DAYS	14 DAYS	26099.5	Cytochrome c oxidase subunit 2 OS=Rattus norvegicus OX=10116 GN=Mtco2 PE=1 SV=3	24515.6	27112.6	13447.4	12707.8	8570.77	10477.1	7358.78	10842.9	17529.1	15518.3	10302.6	9828.61	15422.7	14728.5	13001.7	14409.5	11339.6	12537.8	13496.9	11819.5	8939.15	14969.7	16237.6	14576.8	18745.5	18583.7	17241.6	16822	23630.8	22230.2	21943.2	22881.1	25252.9	22206.6	17031.8	18724.3	364
P00502;F7F2H5;P04903;Q4FZZ3;P04904	6	3	21.8371	0.000438337	4.65706e-05	8.89831	0.974002	SHAM	14 DAYS	25721.2	Glutathione S-transferase alpha-1 OS=Rattus norvegicus OX=10116 GN=Gsta1 PE=1 SV=3	357.057	348.016	498.683	413.56	58.6295	68.9289	537.096	390.953	108.412	111.132	96.073	108.164	25.3598	10.8222	22.1928	52.7597	39.0645	50.9036	44.803	50.5871	46.6918	51.0713	34.9773	114.62	89.4913	67.7123	130.127	130.31	8.95672	7.18634	151.461	146.553	119.775	75.4619	34.9941	32.5248	365
P00507	46	24	205.178	0.000107799	1.40325e-05	2.94293	0.991975	28 DAYS	SHAM	47713.6	Aspartate aminotransferase_ mitochondrial OS=Rattus norvegicus OX=10116 GN=Got2 PE=1 SV=2	1403.22	1506.14	1254.91	1745.99	3160.27	3289.14	1027.82	1174.41	3841.12	3785.54	6114.31	5747.4	3494.8	3292.63	2129.54	2526.45	3863.6	3534.3	6021.12	5689.9	2995.24	4683.56	1405.41	1320.06	7222.83	7201.13	6646.68	6130.33	5020.4	4988.69	4755.25	4752.02	7194.64	6949.76	5592.75	5868.37	366
P00786;A0A0G2K8H6;A0A0H2UHL6	15	9	56.9805	1.48775e-09	9.92157e-10	9.24056	1	7 DAYS	SHAM	37674.5	Pro-cathepsin H OS=Rattus norvegicus OX=10116 GN=Ctsh PE=1 SV=1	580.635	630.662	575.209	501.73	1205.06	1471.17	382.645	264.11	5272.98	4854.2	8429.31	8780.35	7365.95	6482.08	3871.37	4322	6239.42	5977.18	7571.27	6654.99	3013.28	6305.9	735.956	726.447	3735.69	3871.62	6585.67	6680.73	1361.99	1213.9	874.814	861.715	2056.69	1960.49	1319.56	1351.46	367
P00787;Q6IN22	22	15	100.309	0.0550852	0.00274145	4.87638	0.68418	7 DAYS	28 DAYS	38382.5	Cathepsin B OS=Rattus norvegicus OX=10116 GN=Ctsb PE=1 SV=2	828.896	813.386	906.61	763.829	521.045	744.852	0	237.596	3055.8	2778.14	3339.42	3072.41	2136.32	1864.8	1106.86	1109.63	423.129	510.667	762.802	665.785	1532.01	1587.89	678.019	83.692	2473.96	2360.72	3951.02	3428.59	648.276	553.06	1099.02	1119.33	366.659	413.145	242.46	227.425	368
P00884;Q66HT1	17	7	99.3637	0.0150788	0.000923206	1.56373	0.833072	28 DAYS	21 DAYS	40074.4	Fructose-bisphosphate aldolase B OS=Rattus norvegicus OX=10116 GN=Aldob PE=1 SV=2	1429.07	1577.36	1029.31	1405.81	1759.36	2153.83	1652	1569.23	1366.52	1320.23	1721.28	1615.68	953.238	792.915	957.432	1024.95	1925.74	1815.57	2593.71	2471.3	999.519	2112.94	742.55	579.961	1719.04	1687.03	2177.05	2144.84	2347.81	2158.05	2094.41	2195.27	2226.09	2080.99	1559.55	1539.09	369
P01946;A0A0G2JSV6;Q63910;G3V8R3	28	18	102.126	4.19025e-06	8.52755e-07	7.77185	0.999884	21 DAYS	28 DAYS	15499.6	Hemoglobin subunit alpha-1/2 OS=Rattus norvegicus OX=10116 GN=Hba1 PE=1 SV=3	864.28	942.268	526.337	600.76	323.648	360.187	1251.62	1124.81	3840.21	2797.25	4130.04	4087.34	457.079	1256.22	2779.1	720.298	2337.59	2603	2151.77	2032.89	3408.1	3908.73	3234.38	3153.91	7439.79	7149.66	1468.81	1619.36	412.641	478.224	157.895	148.851	578.352	512.649	545.916	616.33	370
P02091;O88752	38	20	134.757	2.26668e-05	3.63907e-06	6.44498	0.999141	21 DAYS	SHAM	16093.5	Hemoglobin subunit beta-1 OS=Rattus norvegicus OX=10116 GN=Hbb PE=1 SV=3	2832.22	3088.11	1642.82	1390.56	237.751	229.658	2751.94	2929.9	10276.1	10840.7	10164.2	10099.8	4986.69	4682.47	8680.63	9920.12	7325.04	7088.36	5552.57	5284.79	8392.78	9002.04	9814.95	8722.45	30750	31733.9	4827.12	4373.3	2483.39	2388.98	1151.78	1037.68	3242.23	1011.58	3598.94	3659.96	371
P02651;A0A0G2JVX7	28	9	117.809	0.000176193	2.13936e-05	5.24575	0.99133	SHAM	7 DAYS	44456.5	Apolipoprotein A-IV OS=Rattus norvegicus OX=10116 GN=Apoa4 PE=1 SV=2	439.803	518.458	276.457	259.223	447.518	502.315	162.166	331.135	214.499	51.3533	48.0355	95.4903	22.3287	24.0163	122.457	21.3783	125.338	104.755	210.085	147.211	114.677	191.794	65.4694	171.933	226.353	264.002	167.016	321.485	63.7352	69.4433	193.162	177.409	7.8341	50.0163	9.2128	168.708	372
P02761;A0A096MJW3;A0A096MJR3	44	11	247.971	0.262578	0.0105487	4.13723	0.343269	21 DAYS	SHAM	21022	Major urinary protein OS=Rattus norvegicus OX=10116 PE=1 SV=1	562.714	611.494	578.864	527.495	2445.47	2179.28	327.996	360.409	1117.28	1166.49	3098.11	3144.27	844.294	718.666	658.765	858.759	2223.19	2224.92	3091.65	3016.32	1891.64	2080.06	115.227	159.224	2988.14	3192.83	12521.5	12222.5	1611.6	1395.4	2992.47	3114.8	2398.2	2400.64	2079.33	2056.9	373
P02767	3	1	18.5508	0.0388229	0.0020448	1.5527	0.664798	14 DAYS	SHAM	15833.9	Transthyretin OS=Rattus norvegicus OX=10116 GN=Ttr PE=1 SV=1	803.752	868.94	700.002	670.05	930.507	1410.51	2736.08	486.46	1288.05	1167.62	1725.88	1645.36	1596.4	1552.39	1608.85	1829.71	2138.52	2036.85	2643.07	2583.23	1272.73	2517.62	817.508	754.609	1918.7	2114.01	2718.18	2498.6	1149.02	1029.57	793.996	827.485	1588.65	1424.06	1397.03	1292.09	374
P02770	32	9	166.47	1.97456e-08	8.64566e-09	6.08197	1	7 DAYS	SHAM	70726.8	Albumin OS=Rattus norvegicus OX=10116 GN=Alb PE=1 SV=2	576.199	542.48	286.576	294.826	379.314	415.41	462.551	329.728	3307.53	3064.24	3600.53	3568.6	1337.4	1067.02	1495.7	1770.31	1790.9	1730.43	1689.26	1640.89	1328.08	1249.02	2921.7	2608.67	3899.57	3750.85	895.753	962.925	1133.18	990.267	764.345	795.836	1144.35	991.437	557.156	657.051	375
P04041;M0RAM5	12	8	54.9305	0.0867918	0.00405847	4.99411	0.608284	7 DAYS	14 DAYS	22326.4	Glutathione peroxidase 1 OS=Rattus norvegicus OX=10116 GN=Gpx1 PE=1 SV=4	559.944	501.241	349.216	292.605	610.668	612.351	478.708	399.833	1108.7	1044.13	1305.17	1326.74	849.533	583.308	246.364	111.575	115.2	174.209	251.586	305.504	252.666	360.084	92.3382	69.0517	641.209	695.769	1342.09	1479.21	982.664	821.887	473.956	515.537	266.1	0.73407	226.234	208.873	376
P04166	4	3	25.6546	0.00875829	0.000568595	7.2211	0.854055	28 DAYS	21 DAYS	16322	Cytochrome b5 type B OS=Rattus norvegicus OX=10116 GN=Cyb5b PE=1 SV=2	87.8596	276.906	12.2101	30.0723	4.80958	14.7546	0	24.4007	37.1462	17.6907	18.1654	14.7207	18.8278	3.36352	17.6335	22.0381	13.1045	16.1129	14.512	5.79931	4.81361	5.21461	19.0906	6.69949	3.75186	2.95471	13.1562	16.8301	64.8721	63.2307	67.0013	59.7407	118.38	137.717	41.6174	15.7497	377
P04182	29	18	142.155	0.000150386	1.87864e-05	2.75968	0.990981	28 DAYS	14 DAYS	48731.9	Ornithine aminotransferase_ mitochondrial OS=Rattus norvegicus OX=10116 GN=Oat PE=1 SV=1	2026.52	2139.68	1437.55	1860.15	5885.59	6186.96	1816.9	1533.39	1487.6	1456.22	2039.42	2098.13	1576.55	1434.74	788.734	878.066	1209.62	1206.42	2464.26	2435.3	1795.25	2240.56	1390.07	1265.56	4332.04	4163.66	3877.09	3655.93	4517.64	4278.25	5690.74	5839.79	2989.3	2968.08	2971.46	2963.87	378
P04636	59	35	263.836	0.0107849	0.000684479	2.14886	0.819538	28 DAYS	14 DAYS	36139.8	Malate dehydrogenase_ mitochondrial OS=Rattus norvegicus OX=10116 GN=Mdh2 PE=1 SV=2	7248.28	7362.38	5285.51	6233.02	14297.3	16362.1	5758.26	5605.1	11294.6	10106.6	16828.8	17106.3	13438.1	12126.9	6375.13	7161.12	6452.57	6543.94	15140.4	14097.8	9331.12	11243.2	4662.91	3204.45	20524.8	19697.7	18485.9	17924.5	9499.01	15755.5	14933.1	14903.4	22834.5	22328.7	21005.5	20375.8	379
P04642	4	1	12.1214	0.00296803	0.000225713	1.84598	0.909295	SHAM	14 DAYS	36735.7	L-lactate dehydrogenase A chain OS=Rattus norvegicus OX=10116 GN=Ldha PE=1 SV=1	2085.21	2291.75	2043.91	2544.02	4343.84	4046.16	1896.89	2022.33	2482.16	2567.16	2299.24	2194.67	2104.73	1889.16	1086.49	1029.61	1639.4	1724.17	1988.67	2071.95	1935.5	2395.1	1181.53	1106.15	2935.54	2934.74	2990.86	2996.33	2509.56	2235.83	2426.4	2279.29	1548.54	1832.37	1543.07	1773.88	380
P04762	36	13	189.96	0.0514017	0.00259689	2.5988	0.691583	7 DAYS	28 DAYS	60099.5	Catalase OS=Rattus norvegicus OX=10116 GN=Cat PE=1 SV=3	570.312	484.1	258.34	225.648	1201.71	1273.48	243.635	246.323	1066.81	959.434	1201.4	1221.66	347.556	293.054	280.179	281.777	411.71	451.674	749.993	715.792	539.221	544.247	329.338	251.058	795.083	782.056	533.738	374.812	118.975	193.129	226.798	216.099	326.626	625.157	362.708	407.772	381
P04785	37	20	219.788	7.75882e-11	7.64375e-11	5.09723	1	7 DAYS	SHAM	57350.6	Protein disulfide-isomerase OS=Rattus norvegicus OX=10116 GN=P4hb PE=1 SV=2	671.155	837.47	544.592	473.778	184.13	257.122	475.458	342.429	2434.14	2227.64	2796.01	2771.24	2442.27	2289.45	1597.74	1602.63	2431.02	2169.22	2117.51	1949.84	1527.82	1909.11	1610.59	1488.31	1284.54	1395.05	762.112	644.207	893.939	730.181	845.655	836.517	878.378	872.238	824.619	833.838	382
P04797;M0R590;M0R660;D3ZGY4;A0A0G2K8S2;E9PTN6;E9PTV9;F1M2N4;D3ZEN2;F1M4G6;Q498M9	13	4	67.7467	2.09321e-11	2.66869e-11	14.2175	1	7 DAYS	28 DAYS	36113.2	Glyceraldehyde-3-phosphate dehydrogenase OS=Rattus norvegicus OX=10116 GN=Gapdh PE=1 SV=3	972.279	885.208	476.872	501.552	136.314	98.0904	308.219	302.883	2574.77	2354.82	1608.96	1850.09	1579.89	1730.39	1020.46	1090.92	1105.63	964.172	2791.94	1910.22	971.66	1106.91	1768.64	1966.75	1137.98	840.128	1604.58	1613.68	128.746	147.676	210.652	166.544	201.89	223.689	35.8015	35.2518	383
P04897;Q5EEY3;A0A0G2K526;G3V8E8;P38406;A0A0G2JWA1	13	4	78.0494	0.577517	0.0209625	2.539	0.195453	21 DAYS	14 DAYS	41069.4	Guanine nucleotide-binding protein G(i) subunit alpha-2 OS=Rattus norvegicus OX=10116 GN=Gnai2 PE=1 SV=3	239.563	258.888	72.9409	223.65	124.794	378.31	135.071	87.8489	110.164	208.31	105.548	117.811	601.744	97.9429	159.858	172.023	195.805	151.186	438.311	289.541	56.6411	105.656	1163.47	1073.86	118.866	138.077	43.209	69.4775	550.046	477.853	73.1049	174.915	586.826	655.493	180.978	224.136	384
P04937;A0A096P6L8;P04937-3;P04937-4;F1LST1;P04937-2	12	1	52.0901	0.145849	0.00638956	26.0113	0.52991	21 DAYS	7 DAYS	276161	Fibronectin OS=Rattus norvegicus OX=10116 GN=Fn1 PE=1 SV=2	63.1955	59.8949	169.623	123.046	28.335	17.8521	7.11983	3.5774	20.6115	13.6433	8.80924	18.4355	22.2336	37.0106	13.7257	33.7092	36.6997	46.8204	12.8409	0	56.521	26.3921	1744.8	1117.71	46.1715	31.9839	18.0362	26.1298	64.0812	290.296	102.482	67.7397	46.5551	54.4196	4.65866	22.5417	385
P05708;M0RAQ6;M0R3X7;REVERSE11453	32	10	147.942	2.26556e-07	6.91593e-08	2.96533	0.999994	28 DAYS	SHAM	103606	Hexokinase-1 OS=Rattus norvegicus OX=10116 GN=Hk1 PE=1 SV=4	440.213	591.154	124.518	211.704	509.18	786.061	169.058	220.396	805.951	785.826	628.81	582.473	902.366	738.097	951.595	1174.61	933.924	991.155	1690.43	1544.08	902.968	1423.23	693.324	375.144	1219.51	1235.99	1014.78	1031.29	1539.02	1277.47	1103.26	1142.93	1377.72	1100.4	932.696	975.466	386
P06685	101	49	539.773	0.000720757	7.01132e-05	12.82	0.968107	SHAM	14 DAYS	114366	Sodium/potassium-transporting ATPase subunit alpha-1 OS=Rattus norvegicus OX=10116 GN=Atp1a1 PE=1 SV=1	28262.8	29740	20665	20244.2	942.843	931.858	11938.9	17317.2	2249.28	2169.43	949.901	920.789	914.311	811.368	1185.95	1461.02	1915.35	1780.97	1330.94	1208.94	1155.56	1074.66	16169.5	15062.1	1149.89	1131.34	980.377	881.84	1706.59	1497.02	1767.55	1947.85	3338.35	3246.08	1843.82	1806.85	387
P06761	53	25	285.07	2.85987e-05	4.4433e-06	3.07827	0.998878	7 DAYS	SHAM	72518.2	Endoplasmic reticulum chaperone BiP OS=Rattus norvegicus OX=10116 GN=Hspa5 PE=1 SV=1	2605.83	2592.98	1371.14	1280.34	664.145	736.436	1534.23	1278.56	5752.03	5390.48	4131.46	4066.78	5310.02	4534.33	4694.41	5460.57	5756.1	5879.95	4282.75	3729.74	3515.72	3839.42	6984.45	6225.24	1733.65	1644.57	1570.68	1432.36	2255.32	1812.63	2363.22	2408.13	2658.72	2469.49	1255.24	1299.2	388
P06882;G3V6V3;A0A0G2JXY8	5	2	15.3163	2.90858e-07	8.69514e-08	2.1179	0.999994	28 DAYS	14 DAYS	311660	Thyroglobulin OS=Rattus norvegicus OX=10116 GN=Tg PE=1 SV=4	1402.85	1239.22	1198.44	1126.65	1241.64	937.153	505.277	954.244	923.038	923.87	644.627	658.905	1159.7	957.751	837.252	920.481	967.082	845.17	1041.63	883.761	572.33	729.939	1271.22	1227.64	999.685	974.64	1104.55	1100.28	2084.23	1918.89	1536.58	1457.73	1821.74	1769.47	1367.74	1413.77	389
P07153;Q6P7A7;F1LRL4	35	17	174.703	0.00491141	0.000354238	5.58691	0.897381	21 DAYS	SHAM	68418.2	Dolichyl-diphosphooligosaccharide--protein glycosyltransferase subunit 1 OS=Rattus norvegicus OX=10116 GN=Rpn1 PE=2 SV=1	256.784	217.044	142.934	121.941	26.7896	24.3155	71.7108	97.5024	554.872	483.351	296.244	177.699	471.819	429.726	460.212	393.48	497.55	472.982	357.398	379.619	276.154	257.728	1673	1725.43	161.729	133.066	95.0851	85.9602	273.414	103.206	102.883	68.2051	201.631	229.916	59.815	63.425	390
P07154	5	1	25.0706	1.89116e-08	8.36499e-09	2.72021	1	14 DAYS	SHAM	38230.8	Procathepsin L OS=Rattus norvegicus OX=10116 GN=Ctsl PE=1 SV=2	1282.48	1259.74	793.718	773.314	669.726	572.87	696.207	671.825	2079	1981.62	1105.78	1272.53	1950.35	1723.42	1799.66	1578.71	3559.2	3411.8	3050.17	2848.31	1637.84	3273.26	960.224	1003.77	1937.38	1941.49	2010.27	1899.91	1345.14	1563.48	1791.25	1668.57	847.915	1005.98	855.037	597.537	391
P07314;M0R8W8;A0A1W2Q6L5;A0A1W2Q6N5	29	15	168.225	0.0012672	0.000109641	12.212	0.956167	21 DAYS	28 DAYS	61951.8	Glutathione hydrolase 1 proenzyme OS=Rattus norvegicus OX=10116 GN=Ggt1 PE=1 SV=4	2448.19	2539.93	1129.72	1137.12	24.2162	63.902	624.864	527.901	622.159	524.135	239.894	353.951	394.612	481.913	220.136	75.0116	97.6374	120.79	153.299	227.911	91.7216	108.056	2632.01	2552.03	360.653	115.011	273.59	296.046	81.7574	186.637	62.0207	50.1687	79.0785	90.644	75.1319	65.4433	392
P07340;A0A096MJI9	27	18	114.009	0.000725666	7.03709e-05	8.95045	0.969398	SHAM	14 DAYS	35600.8	Sodium/potassium-transporting ATPase subunit beta-1 OS=Rattus norvegicus OX=10116 GN=Atp1b1 PE=1 SV=1	15614.8	15646.9	7053.83	7700.72	630.347	726.251	6801.44	5940.18	1684.13	1477.53	524.339	532.482	611.272	613.437	819.733	810.91	1302.41	1213.39	803.78	768.656	679.311	868.362	8173.15	7838.29	882.958	851.573	793.111	843.95	1819.21	1802.49	1449.13	1460.66	2622.55	2593.69	771.479	801.137	393
P07632	5	1	26.2673	0.649749	0.0232961	7.30536	0.170001	21 DAYS	14 DAYS	16082.8	Superoxide dismutase [Cu-Zn] OS=Rattus norvegicus OX=10116 GN=Sod1 PE=1 SV=2	145.188	150.626	58.1323	159.151	11.386	571.559	0	114.176	158.018	200.392	107.859	114.057	0	72.7435	0	6.68723	35.2173	70.4885	47.1531	88.5999	40.5607	67.0186	0	12.9275	384.069	384.177	686.559	565.923	29.4367	44.3749	147.682	144.356	107.705	28.2163	308.651	331.941	394
P07895	16	9	73.8734	0.1331	0.00589332	1.32656	0.479531	28 DAYS	SHAM	24902.2	Superoxide dismutase [Mn]_ mitochondrial OS=Rattus norvegicus OX=10116 GN=Sod2 PE=1 SV=2	1731.59	1895.55	3415.35	3205.06	4838.3	4516.37	1751.22	1701.16	4073.6	3892.3	4404.97	4057.44	3926.86	3416.5	2332.76	2532.02	3398.68	3339.33	5575.94	5850.71	5735.45	5650.72	2957.37	1884.97	4697.29	4728.59	4669	5235.25	5331.43	4555.38	4846.14	4278.51	3741.7	3446.6	3712.97	3213.32	395
P08461	27	11	118.138	3.03512e-05	4.66542e-06	3.34292	0.997801	28 DAYS	14 DAYS	67679.2	Dihydrolipoyllysine-residue acetyltransferase component of pyruvate dehydrogenase complex_ mitochondrial OS=Rattus norvegicus OX=10116 GN=Dlat PE=1 SV=3	994.74	1073.89	146.036	135.149	1071.78	1328.92	127.775	106.897	1243.62	1182.78	1068.51	1041.95	962.046	717.921	368.076	455.861	402.443	395.513	777.975	725.907	1085.43	1201.06	842.984	694.914	2252.84	2520.62	1780.41	2021.1	2952.6	2622.2	1878.35	1951.67	2333.23	2387.84	1209.67	1350.25	396
P08503;G3V796	28	12	126.495	0.433259	0.0163453	1.34492	0.272515	28 DAYS	SHAM	46954.6	Medium-chain specific acyl-CoA dehydrogenase_ mitochondrial OS=Rattus norvegicus OX=10116 GN=Acadm PE=1 SV=1	1664.1	1839.72	2201.8	2157.04	5819.79	5844.77	1252.77	1124.61	4289.81	3644.04	4328.65	4155	3050.43	3044.99	1937.84	1913.58	2672.35	2250.01	4265.18	4374.92	4186.69	4846.29	640.264	529.03	6581.31	6024.74	6684.44	5744.94	3973.95	3940.45	3410.82	3360.61	3758.55	3213.27	4490.62	4493.83	397
P0C169;A9UMV8;D3ZVK7;D4ACV3;G3V9C0;M0RCL5;M0RDM4;P02262;P0C170;P0CC09;Q00728;Q4FZT6;Q64598;Q6I8Q6;A0A0A0MXW3;D3ZWE0;D3ZXP3;D4AEC0;P0C0S7	4	4	21.527	0.0460488	0.00236225	16.0029	0.684971	SHAM	28 DAYS	14105.5	Histone H2A type 1-C OS=Rattus norvegicus OX=10116 PE=1 SV=2	1962.31	2154.82	1196.32	1606.05	22.5168	29.4701	2027.57	2079.18	279.899	305.486	1.2165	3.65999	73.8642	32.7135	150.383	492.825	375.014	284.231	131.899	94.6497	125.385	127.976	3801.11	3886.91	11.5822	11.1121	12.7158	3.71706	110.511	77.441	120.14	121.67	176.974	164.55	18.5306	12.8832	398
P0C2X9;A0A0G2JUB9;A0A0G2K9I7	40	10	208.653	0.154871	0.0066932	1.35618	0.501196	7 DAYS	14 DAYS	62324.9	Delta-1-pyrroline-5-carboxylate dehydrogenase_ mitochondrial OS=Rattus norvegicus OX=10116 GN=Aldh4a1 PE=1 SV=1	978.512	872.808	871.933	769.712	1768.04	1784.49	150.112	834.812	1328.62	1408.26	1381.86	1336.46	1469.16	1295.18	816.609	911.43	1094.89	937.099	1364.57	1223.04	1154.64	1302.74	932.451	1257.93	1640.36	1538.11	1987.82	1917.24	1170.21	1278.39	1117.28	1114.1	1066.46	1111.42	1078.15	953.765	399
P10111;A0A0G2K1P0;A0A0G2K2E4	6	1	34.6219	0.231542	0.00945974	1.42741	0.407953	7 DAYS	SHAM	18102.5	Peptidyl-prolyl cis-trans isomerase A OS=Rattus norvegicus OX=10116 GN=Ppia PE=1 SV=2	373.693	375.683	290.435	247.864	156.015	193.969	480.282	248.953	412.001	377.52	527.343	551.131	449.404	413.606	348.787	403.94	437.664	414.548	518.592	481.41	235.022	438.697	840.458	629.121	386.535	373.738	338.774	321.386	505.982	472.47	284.088	297.396	405.185	418.847	337.983	341.149	400
P10536	11	1	54.8371	0.10802	0.00494967	2.03268	0.52845	14 DAYS	SHAM	22334.2	Ras-related protein Rab-1B OS=Rattus norvegicus OX=10116 GN=Rab1b PE=1 SV=1	18.2871	158.715	38.4905	20.6594	28.2407	0	0	61.893	83.8901	62.7716	61.9395	84.8148	121.037	58.8325	44.4459	42.3046	61.7225	89.8734	160.036	158.289	110.594	72.5508	140.062	13.4484	19.1376	48.2782	24.6668	81.1214	248.528	111.382	113.241	56.7757	5.52264	3.84813	64.7712	2.33267	401
P10688;G3V9D1	5	1	21.2972	0.000204379	2.42721e-05	5.4845	0.995168	14 DAYS	21 DAYS	86817.8	1-phosphatidylinositol 4_5-bisphosphate phosphodiesterase delta-1 OS=Rattus norvegicus OX=10116 GN=Plcd1 PE=1 SV=1	4328.51	3725.18	37966.9	37356	2428.86	4665.17	17531.5	19481	1600.21	1606.23	4613.23	4083.71	8922.5	8413.63	7566.24	8380.39	39123.7	31790.5	33505.8	31926.3	12035.9	12331.9	5841.67	4687.51	1605.62	1817.48	4670.16	4104.71	28689.7	16855.7	21108.8	26683.1	15090.1	17777.9	8698.5	8747.39	402
P10719;G3V6D3;A0A0G2K1M5;F1LNS6	149	77	497.723	1.10489e-08	5.5051e-09	2.41162	1	SHAM	28 DAYS	56353.7	ATP synthase subunit beta_ mitochondrial OS=Rattus norvegicus OX=10116 GN=Atp5f1b PE=1 SV=2	28814.9	29834.6	42668.7	38671.8	30050.5	28485.5	36516.4	35964.7	14793.7	16718	17027.4	14477.6	30651.9	23180.8	24183	32335.9	35655.9	32230.8	33111.8	31199.9	25555.8	27616.7	16033.2	13309.6	22627.4	22680.1	21867.5	19885.9	20244.5	16893.3	20720.2	20429.9	15904.7	14830.4	9052.71	8672.91	403
P10860	77	41	357.194	0.0878763	0.00409593	1.44246	0.590263	7 DAYS	14 DAYS	61758.2	Glutamate dehydrogenase 1_ mitochondrial OS=Rattus norvegicus OX=10116 GN=Glud1 PE=1 SV=2	9532.88	10079.4	7687.03	7736.72	22293	24964.9	4005.4	5515.36	19721.8	19476.6	17323.3	16164.2	16022.8	14139.5	9183.01	10603.8	13144.2	12445.1	15425.4	14468.4	12192.5	16002.3	5496.64	5045.78	20494.2	20479.1	21383.1	19492.6	21633.4	20067.7	22602.7	23067.6	16862.7	15526	7885.74	8335.79	404
P10888	47	21	194.569	1.2365e-06	3.04542e-07	1.88149	0.999956	28 DAYS	21 DAYS	19571.6	Cytochrome c oxidase subunit 4 isoform 1_ mitochondrial OS=Rattus norvegicus OX=10116 GN=Cox4i1 PE=1 SV=1	24475.6	24513.8	15209	18083.8	8545.86	10532.8	7349.38	13700	18880	15351.8	10919.3	11355.5	18629.9	16132.8	13723	17710.4	14933	14857.2	19836.8	18797.9	13181.4	20045	17997.4	14833	16362	16684.6	16016.7	15366.6	26795.2	24300.9	33253.4	34628.9	32218.3	30761.1	20427.5	19798.3	405
P11232	2	2	6.8969	0.000594803	5.98219e-05	13.5801	0.981843	7 DAYS	SHAM	12015.7	Thioredoxin OS=Rattus norvegicus OX=10116 GN=Txn PE=1 SV=2	2.99261	36.7382	8.42099	1.89012	5.72913	4.79116	19.1175	2.66302	141.74	400.466	83.0212	76.5504	48.2172	125.689	142.4	118.949	9.07991	58.1879	42.9701	6.96062	56.304	176.31	39.7629	64.6776	214.975	270.317	46.7279	10.0028	49.8101	13.3244	0	14.5433	7.20542	31.6591	18.0831	28.2795	406
P11240	20	9	76.8456	3.89022e-12	6.74525e-12	2.85974	1	SHAM	7 DAYS	16357.7	Cytochrome c oxidase subunit 5A_ mitochondrial OS=Rattus norvegicus OX=10116 GN=Cox5a PE=1 SV=1	13041.6	13465.1	8961.86	11422.3	11772.3	11072.2	10971.5	8591.38	4583.62	4596.09	3050.07	3126.71	5034.69	4916.87	4273.19	4989.55	5395.4	5061.59	4158.03	4087.68	3546.57	4626.14	8471.28	8129.62	5415.25	5445.82	5451.91	5054.43	12084.9	11958.3	9644.1	9591.91	12840.6	13140.7	7849.11	8330.92	407
P11507;P11507-2	6	3	24.3076	0.000660258	6.48729e-05	30.7438	0.98252	28 DAYS	7 DAYS	116422	Sarcoplasmic/endoplasmic reticulum calcium ATPase 2 OS=Rattus norvegicus OX=10116 GN=Atp2a2 PE=1 SV=1	3.68644	37.8732	456.175	420.202	15.5436	33.2939	24.0814	269.941	1.1895	4.24369	58.2037	8.50434	1.38063	0	0.682821	0	148.182	128.277	213.539	127.312	72.773	143.57	115.811	97.0269	2.77024	11.8218	42.52	17.2743	335.28	289.53	209.588	208.611	442.108	382.647	515.828	583.258	408
P11517	17	4	140.585	0.000276626	3.18065e-05	16.1034	0.990786	21 DAYS	28 DAYS	16096.5	Hemoglobin subunit beta-2 OS=Rattus norvegicus OX=10116 PE=1 SV=2	2238.24	1871.91	43.3876	81.6146	2.09901	4.00768	316.097	296.449	3203.81	3315.27	1959.84	1862.47	1199.09	1048.76	2252.32	2387.19	882.177	661.881	567.575	441.672	1303.57	1617.23	5854.79	5096.36	7572.43	7663.66	958.585	706.769	385.791	258.3	130.227	182.523	216.276	165.563	349.582	321.961	409
P11530;D3ZEK8	77	16	282.4	5.73815e-09	3.0708e-09	6.92531	1	28 DAYS	21 DAYS	427825	Dystrophin OS=Rattus norvegicus OX=10116 GN=Dmd PE=1 SV=2	402.118	438.005	824.869	632.714	290.771	354.311	49.5264	536.066	482.234	505.987	261.596	292.922	591.719	568.708	586.241	649.634	1560.25	1519.66	1521.14	1476.74	1467.2	1841.72	358.206	461.237	409.864	415.86	552.996	475.963	4833.12	5438.97	2684.26	2687.13	2789.96	2681.63	1101.62	1022.41	410
P11598;A0A0H2UHM5	39	20	192.911	5.94762e-05	8.28985e-06	2.78297	0.996874	14 DAYS	28 DAYS	57079.7	Protein disulfide-isomerase A3 OS=Rattus norvegicus OX=10116 GN=Pdia3 PE=1 SV=2	1209.57	1326.03	618.626	544.277	1323.16	1460.58	994.894	805.446	2565.46	2549.79	2383.64	2455.4	2407.95	2428.2	2381.62	2550.75	4807.6	4740.41	3166.62	2901.88	2038.26	2675.06	4102.49	3574.01	748.323	767.169	1167.88	963.899	1238.15	1239.76	1412.57	1389.09	1101.85	980.477	594.13	603.515	411
P11608	7	2	32.0035	0.577892	0.0209625	1.36165	0.21908	21 DAYS	7 DAYS	7629.93	ATP synthase protein 8 OS=Rattus norvegicus OX=10116 GN=Mt-atp8 PE=1 SV=2	1672.9	1739.38	1363.14	1219.22	155.516	240.404	281.392	532.706	807.781	901.317	415.636	534.035	1085.88	881.837	939.224	1028.16	1263.1	1271.13	725.698	737.295	923.238	1053.35	1342.47	1149.06	1103.73	1011.5	1175.99	1024.23	993.941	1087.75	946.082	996.344	1257.65	987.591	357.382	305.371	412
P11661	13	6	51.6746	0.0404382	0.00211292	1.87931	0.689833	7 DAYS	14 DAYS	69017.5	NADH-ubiquinone oxidoreductase chain 5 OS=Rattus norvegicus OX=10116 GN=Mtnd5 PE=3 SV=3	1658.07	1981.76	1035.29	837.996	648.33	858.701	33.2876	699.305	2139.05	1630.79	1504.84	1908.32	1201.95	1477.97	893.897	975.717	939.642	938.089	948.001	913.658	975.474	849.474	1100.75	999.859	1321.39	896.794	1184.28	2510.43	1867.28	1507.91	1761.37	1504.57	1861.29	1878.8	1060.15	1069.04	413
P11884	50	14	241.146	0.0122806	0.000769268	3.14141	0.84976	7 DAYS	28 DAYS	57001.7	Aldehyde dehydrogenase_ mitochondrial OS=Rattus norvegicus OX=10116 GN=Aldh2 PE=1 SV=1	2471.82	2621.02	2821.92	2992.68	12064.6	14969.2	2145.67	1693.57	9722.72	9673.96	13061.4	12574	8152.7	7509.3	4478.43	5150.29	6962.25	6294.02	10205.6	10323	9467.68	9556.97	1336.24	1234.41	13735.1	13132.3	12808.6	11788.1	3912.36	3816.58	4262.68	4174.29	2780.27	2595.29	1873.4	2803.73	414
P11951;P11950	17	12	61.2634	2.34711e-08	9.87781e-09	1.81719	1	28 DAYS	7 DAYS	8454.96	Cytochrome c oxidase subunit 6C-2 OS=Rattus norvegicus OX=10116 GN=Cox6c2 PE=1 SV=3	21508.7	22731.7	15782.2	19230.6	12410.1	14698.1	8628.35	14137.1	17115.5	16339.9	11347.1	11001.7	21304.1	18985.4	16191.6	17913.5	15943.7	15472.1	19585.6	18572.6	13523.3	19034.3	19174.2	17355.5	18437.9	18169.2	19748.7	18924.4	32509.4	30630.8	29047.1	29194.9	31903.3	30682.1	22867.7	22843.1	415
P11960;F7EV94	20	10	127.082	2.49675e-09	1.48694e-09	9.71597	1	SHAM	28 DAYS	50449.7	2-oxoisovalerate dehydrogenase subunit alpha_ mitochondrial (Fragment) OS=Rattus norvegicus OX=10116 GN=Bckdha PE=1 SV=1	2055.18	1942.16	3322.51	3423.93	3285.44	3946.06	2291.86	2765.3	1807.9	1782.9	1615.85	1714.71	1636.62	1592.9	891.482	874.231	1297.4	1233.78	2343.7	2440.4	2272.89	2372.54	917.615	924.974	3888.02	3504.65	3322.57	3320.9	46.0328	308.368	947.857	751.399	221.479	249.92	117.656	107.285	416
P12007	21	10	102.08	0.00219446	0.000173268	3.61297	0.947447	7 DAYS	28 DAYS	46891.8	Isovaleryl-CoA dehydrogenase_ mitochondrial OS=Rattus norvegicus OX=10116 GN=Ivd PE=1 SV=2	503.927	568.338	435.769	473.398	1533.21	1523.9	242.823	215.511	966.119	910.642	1243.72	1148.4	704.505	634.167	374.223	277.868	592.009	521.935	679.617	615.83	670.046	780.033	164.657	132.747	1175.59	1173.51	1051.61	1020.05	278.401	284.263	423.609	426.857	254.272	273.19	106.578	123.716	417
P12075	18	9	79.0593	0.000206107	2.43992e-05	3.05663	0.99269	21 DAYS	28 DAYS	14200.1	Cytochrome c oxidase subunit 5B_ mitochondrial OS=Rattus norvegicus OX=10116 GN=Cox5b PE=1 SV=2	13833	13700	2644.14	3038.88	4005.37	3483.36	2163.69	2141.81	6248.73	6008.15	2650.53	2544.9	5733.24	5105.75	3210.46	3541.85	1640.29	1657.58	1753.3	1632.58	3655.55	4293.26	8232.19	7900.81	7294.98	7022.5	7405.84	7171.24	2159.33	2031.5	5379.5	5331.64	1268.28	1311.13	759.614	754.656	418
P12346;P12346-2	23	2	112.795	0.521907	0.0191886	64.8345	0.218627	SHAM	14 DAYS	78562.3	Serotransferrin OS=Rattus norvegicus OX=10116 GN=Tf PE=1 SV=3	5.1661	0.515275	28.6222	300.643	14140.6	20062.2	192.188	136.034	195.62	126.662	232.225	217.345	59.1314	137.984	74.7042	71.2943	68.596	61.8142	99.2984	71.464	115.378	83.1442	129.454	92.7754	124.284	122.546	124.226	75.8975	25.5117	10.3308	1.16897	0	75.0344	125.181	551.167	407.005	419
P12847	23	4	85.4983	0.289767	0.0114709	1.79469	0.343455	21 DAYS	14 DAYS	224884	Myosin-3 OS=Rattus norvegicus OX=10116 GN=Myh3 PE=3 SV=1	829.043	795.791	689.617	559.335	274.518	369.337	58.7746	344.09	409.376	408.652	266.247	276.901	417.186	454.87	392.046	403.313	374.655	377.648	389.627	394.197	361.28	352.147	1465.1	1039.26	256.323	289.465	487.845	422.005	618.75	687.134	623.788	702.97	570.076	550.321	455.941	452.386	420
P13086;A0A0H2UHE1	17	6	90.7457	0.89199	0.0310317	1.29773	0.0997236	SHAM	14 DAYS	36547.2	Succinate--CoA ligase [ADP/GDP-forming] subunit alpha_ mitochondrial OS=Rattus norvegicus OX=10116 GN=Suclg1 PE=2 SV=2	2281.68	2126.44	2092.39	1931.52	1792.6	1809.8	37.1338	1239.29	1683.32	1770.22	935.22	911.628	1774.71	1533.69	1258.17	1346.53	1625.46	1447.54	1479.15	1328.78	1223.6	1645.07	1735.73	1864.42	656.85	603.243	2164.38	1978.87	2311.72	2123.92	1676.33	1595.57	1776.78	1818.52	1115.64	1124.56	421
P13233	3	1	13.1119	1.18818e-08	5.72276e-09	9.66248	1	14 DAYS	SHAM	47667.7	2'_3'-cyclic-nucleotide 3'-phosphodiesterase OS=Rattus norvegicus OX=10116 GN=Cnp PE=1 SV=2	30.6742	30.7294	30.4318	16.6471	39.5133	5.33591	2.38219	6.90253	122.317	139.574	119.895	57.8235	198.611	169.116	210.212	237.164	233.834	251.842	313.569	192.762	114.295	142.731	202.677	222.607	110.406	80.2457	120.139	117.348	183.811	172.412	100.069	104.157	143.071	134.921	64.2379	23.3129	422
P13264;A0A0G2K1T0;P13264-2;A0A0G2KAN7	25	12	118.546	0.053612	0.00268975	4.0011	0.662519	SHAM	28 DAYS	74879.3	Glutaminase kidney isoform_ mitochondrial OS=Rattus norvegicus OX=10116 GN=Gls PE=1 SV=2	22.6735	52.595	49.5923	62.7797	6502.94	7485.62	128.237	107.119	1140.72	1124.46	1768.7	1440.03	1576.43	1230.15	589.404	714.833	904.867	783.445	1691.74	956.91	772.402	1532.74	104.819	90.2705	1538.44	1446.82	743.44	937.138	33.8336	22.8313	23.1854	11.6668	1103.59	861.564	800.829	770.057	423
P13437;G3V9U2;A0A0G2K642	32	15	170.524	0.400513	0.0153097	1.50916	0.27556	21 DAYS	14 DAYS	42270.2	3-ketoacyl-CoA thiolase_ mitochondrial OS=Rattus norvegicus OX=10116 GN=Acaa2 PE=1 SV=1	5167.66	5464.5	1268.8	1635.87	8342.12	8908.44	1817.42	1572.57	5953.32	5532.03	8023.23	7797.95	4200.28	3681.98	3113.85	3517.35	5348.8	5039.46	5470.66	5246.01	4677.63	5001.27	1476.36	1198.91	8809.18	8924.62	13150.4	12696.8	6981.55	6786.42	7436.56	7384.54	4560.74	4609.64	4406.61	4355.11	424
P13635;A0A0G2K9I6;G3V7K3	16	10	95.8472	0.019123	0.00112627	49.5576	0.823991	21 DAYS	SHAM	121639	Ceruloplasmin OS=Rattus norvegicus OX=10116 GN=Cp PE=1 SV=3	5.92904	11.3764	18.9265	11.6941	2.87125	1.06265	2.73244	5.36047	34.3941	26.8409	50.5939	26.9018	15.2169	11.1289	54.0361	27.8108	41.8121	28.585	14.7285	0	24.4205	39.6886	1017.96	1051.07	16.2796	32.5258	14.6718	26.9882	7.66979	5.41626	12.1875	1.53508	61.9324	7.96118	9.60761	13.7638	425
P13803	35	17	170.817	0.145929	0.00638956	1.52769	0.47411	14 DAYS	28 DAYS	35293.6	Electron transfer flavoprotein subunit alpha_ mitochondrial OS=Rattus norvegicus OX=10116 GN=Etfa PE=1 SV=4	3502.87	3533.48	3523.59	3419.29	9395.7	11284.3	2317.64	2265.12	7809.19	8063.39	5940.54	5684.49	7817.36	7229.24	5839.67	6297.35	9811.48	9063.7	9514.88	9129.99	10433.8	10247.9	1559.52	1337.38	11042.5	10936.4	11427.4	10171.6	5234.84	6547.9	8388.21	8644.7	5885.13	5784.21	1251.94	2483.41	426
P14408;P14408-2	32	15	172.398	0.660003	0.0235469	1.20917	0.179968	21 DAYS	SHAM	54750.1	Fumarate hydratase_ mitochondrial OS=Rattus norvegicus OX=10116 GN=Fh PE=1 SV=2	798.802	769.734	786.618	804.559	2662.98	2028.53	503.382	741.138	1503.64	1341.84	1495.91	1539.81	1645.21	1411.95	983.457	1113.04	1513.58	1263.07	2133.32	1770.69	1547.95	2023.25	354.394	316.442	2713.53	2792.73	2282.18	2272.32	1887.92	1920.62	1806.75	1734.34	1134.08	1157.81	681.601	688.353	427
P14480;P14480-2	11	2	54.3925	0.164706	0.00707182	15.6745	0.467391	7 DAYS	14 DAYS	54862.6	Fibrinogen beta chain OS=Rattus norvegicus OX=10116 GN=Fgb PE=1 SV=4	103.207	109.426	1.55623	2.82345	1.65455	10.5861	9.08807	2.99377	515.169	430.353	81.7686	89.3873	0.119787	2.14615	16.5995	20.5711	1.02194	0	13.918	39.6271	0.107469	2.12036	46.8116	35.7144	394.753	337.198	2.62254	2.43896	55.9046	49.4505	15.7388	27.5888	11.7102	46.3024	12.6818	8.62794	428
P14562;A0A0U1RRS9	20	12	81.7773	4.46041e-06	8.91003e-07	2.922	0.999775	14 DAYS	SHAM	44425.4	Lysosome-associated membrane glycoprotein 1 OS=Rattus norvegicus OX=10116 GN=Lamp1 PE=1 SV=1	2155.17	2447.1	1875.89	2309.03	2927.72	2951.84	1128.16	1286.77	5665.96	5474.75	4088.52	4175.99	7281.35	6551.13	8660.95	9226.32	8122.86	7871.15	6203.88	5584.27	3749.2	5621.03	6159.53	5666.31	3984.16	4160.59	5419.91	5513.97	4081.63	3944.92	2254.67	2250.62	6094.69	5849.48	1913.57	1922.52	429
P14604	4	1	18.1032	0.0134183	0.000832118	2.00953	0.812838	28 DAYS	14 DAYS	31915.7	Enoyl-CoA hydratase_ mitochondrial OS=Rattus norvegicus OX=10116 GN=Echs1 PE=1 SV=1	1182.4	1270.87	1323.23	1267.27	3657.19	3801.02	1030.45	899.595	1544.42	1800.92	1679.65	1505.43	1506.02	1503.29	955.276	813.244	1086.55	1133.63	1362.17	1354.1	1696.22	1794.33	426.181	417.914	2205.87	2158.31	2368.44	2251.71	2904.26	3071.64	2510.09	2345.8	2525.81	2228.38	1649.22	1658.41	430
P14659;A0A0G2JUT0	26	3	149.301	8.78418e-08	3.12108e-08	3.00986	0.999999	14 DAYS	SHAM	69926.9	Heat shock-related 70 kDa protein 2 OS=Rattus norvegicus OX=10116 GN=Hspa2 PE=1 SV=2	510.964	471.947	538.312	535.076	276.347	192.587	277.025	363.148	863.918	1338.65	1075.19	954.669	991.862	1007.76	1234.72	1402.24	1569.54	1438.05	1483.01	1017.08	1390.09	1182.22	1094.86	972.317	797.805	776.722	647.985	616.32	859.637	717.243	300.235	318.849	658.775	560.485	377.687	192.487	431
P14740;A0A0G2JTX5;A0A0G2K238;F1M7X5	42	17	196.961	0.145219	0.00638229	1.65468	0.454226	SHAM	14 DAYS	88830	Dipeptidyl peptidase 4 OS=Rattus norvegicus OX=10116 GN=Dpp4 PE=1 SV=2	4048.82	4352.99	3870.96	3631.48	1106.98	1986.85	923.61	2178.34	1851.84	1735.69	2276.02	2035.57	2843.05	2321.73	1659.04	1805.18	2272.45	1895.45	2227.69	1887.49	1117.51	1854.51	4006.05	3598.51	1735.06	1597.67	1640.16	1803.14	2293.96	2014.03	1645.65	1667.58	2412.59	2172.85	1026.95	1194.59	432
P14841	3	1	15.7526	0.0529591	0.00266008	2.57006	0.670105	28 DAYS	21 DAYS	15664.9	Cystatin-C OS=Rattus norvegicus OX=10116 GN=Cst3 PE=1 SV=2	298.418	200.753	1285.83	943.67	369.162	621.224	960.634	741.187	1125.34	1129.46	1852.3	1710.25	479.422	1063.4	624.153	47.9098	1289.35	1157.4	2976.76	2692.97	2357.33	1726.58	103.112	67.9561	1700.29	1597.41	1030.66	935.622	1609.52	1433.94	1949.01	2027.58	2226.31	2944.18	1668.76	1485.96	433
P14882;A0A0G2K401;A0A0G2K5P9	30	7	148.976	0.0120493	0.000756566	2.12922	0.822322	28 DAYS	SHAM	82250.3	Propionyl-CoA carboxylase alpha chain_ mitochondrial OS=Rattus norvegicus OX=10116 GN=Pcca PE=1 SV=3	1082.87	1119.05	1402.35	1114.35	1582.18	1560.04	1238.5	1365.06	1850.34	1391.2	4217.23	3115.02	1887.87	1484.09	1429.26	1812.68	1104.54	1157.78	1453.18	1684.66	3216.26	4009.85	1109.95	444.548	2526.38	2476.61	2719.78	1904.4	2363.76	2550.36	4730.94	4987.87	2243.44	2057.23	2645.21	2750.27	434
P15146;A0A0U1RRX4;F1LNK0;F1MAQ5;P15146-2	14	2	50.708	0.0308462	0.00169437	6.71908	0.740734	SHAM	28 DAYS	202867	Microtubule-associated protein 2 OS=Rattus norvegicus OX=10116 GN=Map2 PE=1 SV=3	751.539	837.517	1895.58	2289.7	27.4755	44.2262	1312.09	1666.74	22.4403	180.389	182.97	234.11	519.479	349.946	408.332	127.627	352.455	153.702	397.907	238.035	192.66	265.219	1030.47	919.634	7.96668	13.7098	28.2846	1.53911	75.3679	57.4883	737.99	582.948	6.94745	9.33227	82.1669	18.4178	435
P15650;A0A0G2K2S5	48	19	246.157	0.00722346	0.000488752	2.24869	0.888513	7 DAYS	SHAM	48272.1	Long-chain specific acyl-CoA dehydrogenase_ mitochondrial OS=Rattus norvegicus OX=10116 GN=Acadl PE=1 SV=1	1677.34	1731.04	1552.49	1773	5956.13	6327.62	1266.05	1426.75	5422.94	5384.38	9306.79	8805.78	5408.46	5132	3046.73	3306.61	5516.71	4931.74	7157.32	6717.68	3459.21	4734.91	1356.04	1128.02	5482.45	5099.73	7613.16	7294.03	6656.29	6128.83	4065.31	4046.7	3745.33	3554.94	5291.73	5342.98	436
P15651;Q6IMX3	29	13	150.154	0.0360274	0.00192565	1.82499	0.716348	28 DAYS	21 DAYS	45050.6	Short-chain specific acyl-CoA dehydrogenase_ mitochondrial OS=Rattus norvegicus OX=10116 GN=Acads PE=1 SV=2	2707.09	2515.92	3511.53	3585.2	1767.65	2106.54	363.102	826.968	2098.66	1968.72	1288.36	1262.2	1796.17	1784.4	1733.76	1856.98	2931.45	2982.1	2005.78	1925.91	1640.03	2057.12	2361.82	2124.96	1072.94	871.179	2266.03	2016.21	3651.34	3608.54	3529.91	3604.37	3735.17	3561.45	1532.11	1591.66	437
P15684;A0A0G2JVE6;G3V7W7	48	28	257.834	2.15019e-05	3.46488e-06	3.72387	0.998435	SHAM	28 DAYS	109848	Aminopeptidase N OS=Rattus norvegicus OX=10116 GN=Anpep PE=1 SV=2	3359.63	4293.56	4305.41	4171.64	965.389	1040.58	2618.98	2043.96	3044.78	2992.22	1704.65	1873.15	1755.7	1688.49	2346.6	2503.6	2006.56	1778.96	1389.65	991.324	2158.39	2380.72	4143.47	3218.31	1750.27	1759.44	2371.07	2138.99	802.415	739.938	813.497	809.674	1363.69	1292.71	376.847	391.36	438
P15999;F1LP05;A0A0G2K099	159	87	533.692	3.83804e-13	9.78644e-13	2.48369	1	28 DAYS	7 DAYS	59867.8	ATP synthase subunit alpha_ mitochondrial OS=Rattus norvegicus OX=10116 GN=Atp5f1a PE=1 SV=2	30234.7	32167.5	28285.7	30954.7	26255.7	26706.7	26346.4	23838.9	17285.5	17600.2	10069.4	10114.2	21544.9	19758.3	17893.5	20367.9	19798.8	19212.1	21288.9	20855.9	18383.6	21784.8	17096.6	16320.6	16987.6	17338.8	20516	20198.7	48368.4	46528.5	35706.2	36286.3	45155.9	43563.5	29320.6	30332.1	439
P16036;G3V741;Q6IRH6	39	22	147.115	2.86371e-12	5.91117e-12	2.88279	1	28 DAYS	7 DAYS	39901.4	Phosphate carrier protein_ mitochondrial OS=Rattus norvegicus OX=10116 GN=Slc25a3 PE=1 SV=1	8776.22	8837.6	7747.5	8735.18	7374.51	7224.81	6559.49	6332.52	5860.48	5489.52	3323.43	3027.8	3633.91	3258.14	3480.05	4158.46	6975.38	6062.25	7052.03	6473.13	4763.39	6724.1	4910.37	4553.69	7200.44	7007.43	7104.27	7002.7	9803.45	8941.12	12293.7	12101.2	18080.4	17357.5	7772.87	7652.83	440
P16086;A0A0G2JZ69;A0A0G2K1Y8;Q6IRK8;A0A0G2K1E7	99	45	494.791	0.000429443	4.60774e-05	15.553	0.978035	28 DAYS	14 DAYS	285436	Spectrin alpha chain_ non-erythrocytic 1 OS=Rattus norvegicus OX=10116 GN=Sptan1 PE=1 SV=2	1639.77	1752.2	1118.84	1080.48	998.215	1371.42	1660.37	1357.75	507.165	454.431	332.97	353.713	59.8974	114.428	48.6642	97.431	45.8768	52.137	24.4997	32.027	261.328	355.867	726.07	494.69	1264.12	1353.08	1064.73	961.322	21.8216	11.8728	570.263	574.57	1625.45	1676.39	3282.26	3381.38	441
P16409	11	5	54.3572	0.133606	0.00590364	7.95013	0.499406	21 DAYS	7 DAYS	22270.3	Myosin light chain 3 OS=Rattus norvegicus OX=10116 GN=Myl3 PE=1 SV=2	75.3683	75.1334	170.234	127.03	4.6811	15.0112	90.0208	72.4127	47.8567	20.3736	0.482778	19.8498	26.6998	6.04808	74.6393	12.4419	74.2613	82.0424	97.018	671.375	14.3365	27.3375	16.6825	767.126	20.7146	6.99089	19.7078	5.0088	93.144	66.9269	20.7777	6.23352	34.9711	16.3175	6.70779	0	442
P16970	13	4	66.219	0.809088	0.0284906	4.48166	0.13594	21 DAYS	7 DAYS	75828.9	ATP-binding cassette sub-family D member 3 OS=Rattus norvegicus OX=10116 GN=Abcd3 PE=1 SV=3	343.328	578.456	22.4089	45.459	155.97	114.47	0	30.335	54.0262	112.712	14.6257	21.0951	29.5849	29.1364	0	2.70898	85.0384	79.0547	108.157	140.099	50.3654	58.0758	823.565	253.569	9.06431	0	1.89003	3.35007	400.624	561.012	135.109	193.803	34.746	19.6589	0	1.77546	443
P17046	9	3	45.5522	1.2583e-06	3.08158e-07	11.3205	0.999955	14 DAYS	SHAM	45612.1	Lysosome-associated membrane glycoprotein 2 OS=Rattus norvegicus OX=10116 GN=Lamp2 PE=1 SV=3	34.2553	7.37959	111.058	88.7896	353.317	130.412	21.8856	1.13186	732.176	724.199	808.755	838.551	845.169	1275.19	1200.35	1324.3	1528.34	1298.25	1511.16	1538.09	640.771	888.096	140.6	389.934	275.968	234.317	703.246	810.1	374.742	344.736	131.642	115.822	789.226	855.433	226.745	152.371	444
P17475;A0A0G2JY31;A0A0G2JZ73	6	2	33.1053	1.27243e-05	2.18875e-06	15.5397	0.999887	SHAM	7 DAYS	46307	Alpha-1-antiproteinase OS=Rattus norvegicus OX=10116 GN=Serpina1 PE=1 SV=2	615.744	750.561	2647.11	2633.78	104.106	137.427	518.862	289.988	100.426	73.0755	109.694	87.6803	9.5016	3.52759	335.938	246.442	219.898	149.505	121.57	132.143	125.629	121.695	333.316	310.371	544.321	556.235	1158.92	1155.77	352.758	383.097	228.027	240.395	672.346	728.009	363.46	374.258	445
P17764	52	27	245.328	0.00369393	0.000274182	2.1148	0.904096	SHAM	28 DAYS	45037.3	Acetyl-CoA acetyltransferase_ mitochondrial OS=Rattus norvegicus OX=10116 GN=Acat1 PE=1 SV=1	7678.4	8334.06	5285.64	5101.56	11748.6	12215.3	5072.49	4779.81	7275.72	6295.94	8746.75	8068.84	7901.02	6853.32	3755.44	3612.51	6460.04	5877.26	8343.87	7680.81	8416.4	8999.26	3087.2	2876.45	9893.83	10152.9	12402.1	10791.9	5877.07	3477.85	7235.95	6578.56	3722.08	3673.89	1240.46	765.86	446
P18163	31	11	171.96	2.68388e-11	3.23832e-11	2.69919	1	28 DAYS	7 DAYS	79205.3	Long-chain-fatty-acid--CoA ligase 1 OS=Rattus norvegicus OX=10116 GN=Acsl1 PE=1 SV=1	1434.18	1617.51	1010.61	1041.01	902.364	1141.34	995.381	1056.02	541.79	573.644	348.296	360.515	654.91	395.855	417.569	525.316	657.784	561.36	775.699	600.376	283.432	689.357	709.056	768.808	921.38	949.707	914.095	902.957	1292.92	1238.46	1180.34	1281.82	1278.88	1059.31	790.008	1801.06	447
P18418	22	14	131.72	6.43481e-08	2.4255e-08	4.67897	1	7 DAYS	SHAM	48166.6	Calreticulin OS=Rattus norvegicus OX=10116 GN=Calr PE=1 SV=1	1168.29	1226.43	526.546	540.204	250.804	361.337	465.084	689.345	3087.51	2875.98	3688.2	3801.29	2746.62	2572.71	2374.29	2314.04	3276.24	3064.95	3018.31	2801.92	1413.17	2405.6	2769.4	2580.92	1579.58	1612.66	1181.04	1213.6	1951.17	1723.86	1785.9	1949.82	1443.35	1318.69	449.719	479.191	448
P18886	25	2	124.472	3.98726e-08	1.57125e-08	10.5916	1	SHAM	28 DAYS	74680.7	Carnitine O-palmitoyltransferase 2_ mitochondrial OS=Rattus norvegicus OX=10116 GN=Cpt2 PE=1 SV=1	695.697	693.172	397.428	371.863	283.665	323.414	367.993	220.888	187.193	114.794	81.2398	79	14.73	83.8606	56.3657	29.5964	28.3079	31.2869	155.076	170.077	115.156	153.917	292.014	257.218	332.525	293.278	199.427	305.489	13.8151	7.45401	102.235	110.887	30.791	43.4533	16.0314	17.3292	449
P19234	28	17	122.694	1.74935e-11	2.29787e-11	4.02001	1	SHAM	28 DAYS	27720.6	NADH dehydrogenase [ubiquinone] flavoprotein 2_ mitochondrial OS=Rattus norvegicus OX=10116 GN=Ndufv2 PE=1 SV=2	8110.46	8535.2	7109.12	8316.34	5888.11	5737.11	3259.42	4119.49	4227.33	3968.59	1926.82	1783.46	4791.89	4527.53	3819.37	4198.31	6283.36	5613.65	4664.06	4690.08	3974.81	4524.35	5473.6	6195.07	6183.5	6271.11	5823.29	5613.11	2303.33	2288.94	2267.01	2301.77	1344.22	1419.76	853.86	857.782	450
P19511	47	22	234.708	0.582915	0.021127	1.18597	0.219656	21 DAYS	7 DAYS	28982.9	ATP synthase F(0) complex subunit B1_ mitochondrial OS=Rattus norvegicus OX=10116 GN=Atp5pb PE=1 SV=1	64104.4	69580.5	49140.8	49368.9	29730.8	32692.3	33027.3	34654.8	47176.8	49015.4	35357.4	33513.6	48029.4	46048.8	40190.1	45447.1	45337.2	45443.2	46718.7	45611.5	49288	56793.3	57737.7	54580.5	54540.3	53076.7	61933.4	54967.2	45537.9	45337.2	72663.6	70115.5	54725.3	52049.3	15491.9	15323.8	451
P19945	3	1	15.2478	0.000953038	8.69722e-05	4.51306	0.969642	7 DAYS	28 DAYS	34386.6	60S acidic ribosomal protein P0 OS=Rattus norvegicus OX=10116 GN=Rplp0 PE=1 SV=2	382.868	384.695	203.267	137.249	81.9534	91.8817	3.59766	293.443	780.375	686.029	710.012	660.112	526.424	491.784	481.305	540.741	611.432	599.853	527.666	508.086	350.714	446.112	932.293	776.421	289.427	287.727	172.284	168.032	127.105	121.203	59.2203	78.8571	166.022	165.214	176.349	175.338	452
P20070;P20070-2;P20070-3	13	9	73.0224	0.00172832	0.000141355	1.34448	0.938277	28 DAYS	SHAM	34402.8	NADH-cytochrome b5 reductase 3 OS=Rattus norvegicus OX=10116 GN=Cyb5r3 PE=1 SV=2	1067.33	1117.78	811.057	776.736	696.259	606.645	424.317	530.85	1016.36	763.356	997.501	890.816	955.833	906.251	854.245	745.323	833.991	917.898	1053.34	1000.62	778.62	886.312	924.064	643.423	950.765	1073.52	926.766	1013.79	1149.53	785.256	1205.63	1201.79	1074.05	1018.8	934.512	937.51	453
P20760	5	4	31.3133	0.0873624	0.00408075	69.445	0.584047	21 DAYS	14 DAYS	35699.2	Ig gamma-2A chain C region OS=Rattus norvegicus OX=10116 GN=Igg-2a PE=1 SV=1	2.14865	6.53406	17.5269	14.656	0.600887	0.154451	0.0817733	1.55587	1.19194	8.41223	1.88651	0.209756	1.90924	4.04412	6.9249	1.69275	2.82703	0.249907	0	1.09779	0.175193	1.49633	374.191	362.901	1.34513	1.34103	2.48962	1.2011	6.57493	27.2644	1.44494	5.18732	8.15197	5.66592	7.97505	47.5094	454
P20761	5	5	18.3891	0.123304	0.00551591	78.5362	0.529382	21 DAYS	SHAM	37124.8	Ig gamma-2B chain C region OS=Rattus norvegicus OX=10116 GN=Igh-1a PE=1 SV=1	6.25413	5.47272	13.5894	32.0706	9.9803	8.59405	2.93234	0.657831	17.799	40.7588	69.029	104.462	8.99673	5.79274	2.29212	0.470782	19.3208	17.6366	73.5301	7.15665	12.2307	24.9598	990.214	3372.54	29.6554	45.4811	4.70226	1.33017	46.8216	47.247	29.8934	37.2264	45.5529	11.0978	29.102	10.2969	455
P20788	23	11	107.955	0.590183	0.0213191	1.18698	0.190258	14 DAYS	28 DAYS	29730.9	Cytochrome b-c1 complex subunit Rieske_ mitochondrial OS=Rattus norvegicus OX=10116 GN=Uqcrfs1 PE=1 SV=2	3194.25	3503.88	2340.46	2494.64	1953.99	2108.69	826.476	1472.64	2050.05	2038.23	1921.58	1950.07	2624.06	2596.58	2399.26	2595.21	2676.2	2650.74	3168	2660.61	1497.1	2703.83	2689.16	2498.63	2564.79	2353.61	2629.84	2458.55	2668.57	2360.81	2837.33	2860.08	1884.81	1705.84	1054.83	1064.47	456
P20816	26	5	122.839	9.10796e-08	3.20981e-08	3.75564	1	7 DAYS	SHAM	58311.2	Cytochrome P450 4A2 OS=Rattus norvegicus OX=10116 GN=Cyp4a2 PE=1 SV=2	676.651	772.264	631.324	577.846	294.775	374.621	388.254	455.116	2178.4	2030.22	2282.47	2313.2	1911.96	1576.7	1066.93	966.493	742.205	828.28	1057.27	932.095	1514.05	1725.77	1140.59	1005.1	1265.27	1230.61	2961.68	2671.38	1042.05	836.734	665.242	671.518	1162.78	984.865	1049.27	1190.63	457
P20817;F1M7X1;H7C5X2	27	6	114.343	0.255306	0.0102757	1.78278	0.365446	21 DAYS	14 DAYS	58574.5	Cytochrome P450 4A14 OS=Rattus norvegicus OX=10116 GN=Cyp4a14 PE=1 SV=2	1824.49	1863.12	1588.83	1408.11	330.767	371.609	682.541	1295.88	2308.73	1991.3	1005.37	989.2	1170.73	1061.78	555.89	724.301	1433.78	1568.69	949.136	892.76	673.219	913.261	3029.58	2738.17	902.998	959.052	1103.25	947.922	1219.03	1105.62	1351.41	1292.13	1518.53	1575.98	1338.62	1398.85	458
P21571	8	3	48.992	0.000886989	8.18058e-05	3.39724	0.957631	SHAM	14 DAYS	12494.4	ATP synthase-coupling factor 6_ mitochondrial OS=Rattus norvegicus OX=10116 GN=Atp5pf PE=1 SV=1	306.124	332.126	493.195	491.541	642.831	720.886	251.247	178.297	364.742	284.626	359.06	343.731	85.4796	206.303	46.5955	17.7349	158.043	142.994	262.855	265.726	142.792	215.956	164.229	129.139	553.004	496.956	587.771	580.698	369.851	328.211	414.301	419.25	236.521	161.667	347.281	378.353	459
P21913	43	25	163.047	5.28001e-06	1.03563e-06	1.70223	0.999835	28 DAYS	7 DAYS	32628.4	Succinate dehydrogenase [ubiquinone] iron-sulfur subunit_ mitochondrial OS=Rattus norvegicus OX=10116 GN=Sdhb PE=2 SV=2	15037.6	15857.7	10741.6	14193.6	9794.03	10583.3	8844.25	9828.79	10166.6	9731.1	6847.04	6732.81	12116.2	10828.2	9411.23	10544.2	11159.7	10735.4	11760.7	11195.2	8827.39	12935.7	11940.8	11252	8711.8	8844.47	12554.9	12102.1	19414.4	17985.8	18820.2	19100	16721.5	9850.2	12566.8	12543.6	460
P23965;Q68G41;A0A0G2K2R2	32	17	158.969	0.104274	0.00478918	1.68427	0.534996	28 DAYS	SHAM	32368.5	Enoyl-CoA delta isomerase 1_ mitochondrial OS=Rattus norvegicus OX=10116 GN=Eci1 PE=1 SV=1	3177.21	3193.76	1527.08	1395.12	5996.33	6777.48	1636.51	1908.61	4588.82	5048.36	5143.6	4713.5	4386.2	4331.1	2431.28	2616.57	4631.15	4295.26	6036.49	6201.78	4126.6	4329.74	1930.73	1703.34	4425.6	4409.75	6989.39	6865.48	4871.95	4516.74	3739.87	3861.86	4319.76	4289.5	8478.01	8485.2	461
P24268;Q6P6T6	28	15	100.898	1.96509e-14	9.46466e-14	114.046	1	7 DAYS	SHAM	45194	Cathepsin D OS=Rattus norvegicus OX=10116 GN=Ctsd PE=1 SV=1	59.3644	75.8342	12.4006	20.652	264.603	287.528	14.3161	30.4109	9347.79	9022.37	15736.8	15143.4	11020.6	9584.99	8135.73	8936.49	6521	6380.96	13275.8	11989.5	5718.46	8756.48	1836.91	1585	6945.05	6975.34	8713.42	7841.99	1895.96	1798.08	524.958	511.891	2622.98	2530.58	2117.3	2098.92	462
P24329	39	19	170.102	0.22363	0.00919714	1.60762	0.460395	7 DAYS	SHAM	33634.9	Thiosulfate sulfurtransferase OS=Rattus norvegicus OX=10116 GN=Tst PE=1 SV=3	4539.4	5027.07	3476.46	4072.42	12997.7	12851.4	2986.62	3353.24	9543.43	9423.85	12726.6	12498.3	10437.9	9368.58	4797.41	4948.91	6370.31	6817.84	9424.14	9098.45	7645.61	10947.1	2087.39	1741.6	10387.7	10155.8	15995.7	14820.8	6919.31	8908.2	8327.36	8934.71	3924.86	3774.99	8321.71	8685.65	463
P24368;M0RCZ9	8	1	44.7375	0.207306	0.00861571	1.4295	0.42134	7 DAYS	SHAM	23859.7	Peptidyl-prolyl cis-trans isomerase B OS=Rattus norvegicus OX=10116 GN=Ppib PE=1 SV=3	288.556	290.092	229.636	191.078	115.016	137.213	368.72	196.611	318.136	291.51	399.303	426.463	347.018	317.486	269.324	311.911	342.118	337.424	481.189	425.156	186.133	348.712	533.394	485.79	293.302	288.59	250.652	246.764	394.749	369.838	219.365	234.026	315.39	323.422	260.981	263.426	464
P24470;Q68G40	17	9	93.7681	2.68565e-06	6.00084e-07	1.82515	0.999899	28 DAYS	7 DAYS	57060.4	Cytochrome P450 2C23 OS=Rattus norvegicus OX=10116 GN=Cyp2c23 PE=1 SV=2	4841.41	5550.32	2662.16	2519.82	2008.27	2182.48	2216.63	1772.28	3065.05	2849.39	1696.06	1778.49	3590.12	3063.7	2286.05	2553.9	2997.24	2599.98	3337.84	3098.29	3207.31	3654.78	3760.94	3147.24	3874.89	3902.09	3958.44	3653	6440.27	5712.47	6060.9	6180.55	4369.6	4263.65	3055.81	3115.57	465
P25114;B0ZTH9;F7FKL9	7	2	18.989	2.29366e-08	9.844e-09	5.76843	1	28 DAYS	SHAM	54782.2	6-phosphofructo-2-kinase/fructose-2_6-bisphosphatase 4 OS=Rattus norvegicus OX=10116 GN=Pfkfb4 PE=1 SV=3	411.103	774.306	284.638	226.349	232.156	382.586	129.974	231.624	1495.02	1442.46	834.414	950.132	1438.37	1409.52	1421.13	1599.24	1036.98	1037.98	1055.67	991.787	976.505	1189.07	1831.04	1152.67	1305.58	1220.65	1857.99	1925.51	4141.11	3949.44	1005.12	952.82	2750.08	835.691	1171	1164.87	466
P25235;A0A0G2K757	18	4	98.2769	3.39267e-06	7.209e-07	3.05238	0.999965	14 DAYS	21 DAYS	69192	Dolichyl-diphosphooligosaccharide--protein glycosyltransferase subunit 2 OS=Rattus norvegicus OX=10116 GN=Rpn2 PE=2 SV=2	276.548	284.058	313.599	268.803	497.64	503.723	498.496	506.7	625.638	710.729	523.929	470.474	789.657	639.847	808.707	924.279	927.766	801.164	1051.22	851.362	705.168	876.294	391.524	178.308	349.478	349.556	256.177	249.796	318.026	275.593	438.026	435.196	737.846	695.441	381.519	409.064	467
P25809;Q5BJT9	11	2	56.0327	1.74083e-13	5.39004e-13	67.0747	1	28 DAYS	7 DAYS	47428.1	Creatine kinase U-type_ mitochondrial OS=Rattus norvegicus OX=10116 GN=Ckmt1 PE=1 SV=1	114.208	178.581	49.4034	40.9299	121.136	132.546	98.7346	65.2338	2.47964	0	1.41419	3.61167	2.81332	3.01364	7.81451	17.4078	9.13569	16.4237	59.0006	68.8004	29.0715	45.7346	32.6438	34.7219	152.473	132.868	42.4632	61.5011	142.2	124.031	136.009	133.435	109.72	242.333	127.427	157.007	468
P26284;A0A0G2JW90;F7FKI5;D4A5G8;Q06437	34	17	196.735	0.384296	0.0147418	1.14636	0.295286	SHAM	21 DAYS	43911	Pyruvate dehydrogenase E1 component subunit alpha_ somatic form_ mitochondrial OS=Rattus norvegicus OX=10116 GN=Pdha1 PE=1 SV=2	5674.94	5900.27	3944.67	4339.05	5667.17	6003.12	3335.91	3001.93	4511.17	4518.5	4906.96	4932.42	4919.58	4280.31	3379.91	3967.05	5393.6	5432.79	6430.95	6460.74	4861.88	5357.04	3203.43	3067.12	6344.68	6329.01	5518.03	5462.5	5748.52	5484.9	4355.8	4183.62	4877.32	4852.78	2872.83	3082.36	469
P26453;P26453-2	8	3	52.1883	0.00153074	0.000127603	88.4793	0.965106	SHAM	7 DAYS	42892	Basigin OS=Rattus norvegicus OX=10116 GN=Bsg PE=1 SV=2	541.877	617.967	220.275	431.666	0.529938	0	85.6855	239.456	4.99271	2.52215	4.78057	1.29843	2.44383	1.93922	0	1.44907	3.27743	0.865689	12.3766	2.36522	32.0302	23.1765	337.495	163.874	69.6012	68.6406	17.2541	34.0457	7.28633	1.19734	27.3252	18.0115	10.5851	8.969	8.89675	4.42251	470
P26644;Q5I0M1	8	4	51.2932	0.0194814	0.00114117	3.0193	0.758019	28 DAYS	SHAM	34337.9	Beta-2-glycoprotein 1 OS=Rattus norvegicus OX=10116 GN=Apoh PE=2 SV=2	327.982	327.565	128.131	247.296	111.234	46.1815	5.20967	241.844	382.684	386.281	162.901	157.349	234.326	167.93	341.263	350.074	247.891	229.17	227.866	220.415	109.664	239.571	1039.01	1003.22	389.259	390.517	164.215	131.742	734.191	778.897	245.454	250.701	778.715	796.761	413.116	392.576	471
P26772;A0A0G2JTG1	26	15	108.967	0.334116	0.0130361	1.35605	0.300558	28 DAYS	14 DAYS	10901.7	10 kDa heat shock protein_ mitochondrial OS=Rattus norvegicus OX=10116 GN=Hspe1 PE=1 SV=3	6356.94	6847.69	6280.58	6541.91	20914.6	22005.5	3376.32	4048.74	11891.4	10901.1	10459.2	10468.6	11311.7	10474.4	6521.3	7538.67	11477.7	10871.3	14026	12973	10326.9	14961.6	3519.43	3040.43	16983.9	16535.9	23514.9	22361.7	17418.9	16418.2	17561.6	17610.9	11869.7	11727.2	8889	8869.49	472
P28042;A0A0G2K747;G3V7K6	4	3	19.2725	3.29092e-06	7.02725e-07	8.3047	0.999851	21 DAYS	SHAM	17455	Single-stranded DNA-binding protein_ mitochondrial OS=Rattus norvegicus OX=10116 GN=Ssbp1 PE=1 SV=2	69.5013	160.631	20.178	14.2669	7.84045	0.00305657	0.564453	3.32622	142.545	267.293	87.9672	86.1857	185.15	150.779	145.616	172.064	274.567	245.81	172.788	165.912	212.069	279.447	178.506	97.6685	524.583	521.41	221.324	205.965	98.9734	207.173	90.9571	86.3489	243.854	243.914	26.9712	52.8052	473
P28826	8	2	35.4172	0.000345423	3.82947e-05	12.9849	0.991046	SHAM	7 DAYS	80205.4	Meprin A subunit beta OS=Rattus norvegicus OX=10116 GN=Mep1b PE=1 SV=3	131.493	75.75	258.586	331.011	108.499	27.5786	60.7036	64.1913	6.49949	3.41498	0	3.69303	21.4524	29.4658	8.97512	33.365	73.5401	48.0626	29.0824	35.1051	88.5926	18.3028	0	2.46114	29.7775	18.7351	71.3001	45.754	30.8349	28.6638	116.486	171.421	81.7584	49.2331	8.66432	13.4211	474
P29147;A0A0G2JSH2	9	1	56.6182	0.989983	0.0343032	1.63036	0.0633728	SHAM	7 DAYS	38601.1	D-beta-hydroxybutyrate dehydrogenase_ mitochondrial OS=Rattus norvegicus OX=10116 GN=Bdh1 PE=1 SV=2	2360.69	2313.52	1453.85	1238.87	775.336	901.735	3.79799	1268.57	957.611	848.109	456.934	532.059	1084.97	963.836	975.27	943.996	871.183	823.945	1088.6	1054.91	527.709	871.078	962.786	880.61	1042.85	1010.57	1245.45	1104.96	838.092	788.291	1931.07	1916.43	582.619	606.147	436.421	492.515	475
P29266	21	9	120.607	0.0154494	0.000940578	2.28393	0.806924	7 DAYS	SHAM	35702	3-hydroxyisobutyrate dehydrogenase_ mitochondrial OS=Rattus norvegicus OX=10116 GN=Hibadh PE=1 SV=3	1909.43	2011.94	878.38	885.265	3994.01	4008.83	476.911	736.286	4876.57	4405.2	4980.5	5017.3	4063.23	3607.15	1682.85	1615.31	3724.49	3460.17	3679.33	3476.55	4110.19	4872.56	641.116	536.03	5418.89	5308.78	7496.49	7668.07	4991.8	4620.33	5928.84	5845.36	3729.71	3513.85	2297.37	2068.7	476
P29410;P29410-2	22	5	100.324	0.00319404	0.000241629	7.93199	0.93537	7 DAYS	28 DAYS	26664.7	Adenylate kinase 2_ mitochondrial OS=Rattus norvegicus OX=10116 GN=Ak2 PE=2 SV=2	270.233	233.642	82.868	91.9271	548.842	18.0773	66.7926	68.179	382.418	470.929	899.362	872.92	519.386	487.003	109.373	87.3588	216.842	185.714	360.844	248.569	406.216	653.323	28.12	15.3054	995.286	935.82	807.276	757.035	25.5538	35.1705	213.814	204.946	34.1509	2.87714	62.3685	54.1904	477
P29411	16	4	82.6436	0.00709174	0.000481832	2.89937	0.858885	28 DAYS	7 DAYS	25495.4	GTP:AMP phosphotransferase AK3_ mitochondrial OS=Rattus norvegicus OX=10116 GN=Ak3 PE=2 SV=2	58.4818	52.1911	8.65096	14.6475	360.85	440.649	80.8547	99.658	188.449	195.05	114.132	118.55	188.694	147.808	186.448	80.7909	205.925	237.462	586.063	577.624	658.997	526.274	32.8718	9.81226	535.138	555.597	212.705	104.118	710.42	688.806	532.535	471.324	549.016	464.129	218.293	156.299	478
P29419	14	7	43.7131	5.4342e-11	5.60854e-11	2.53469	1	28 DAYS	7 DAYS	8254.66	ATP synthase subunit e_ mitochondrial OS=Rattus norvegicus OX=10116 GN=Atp5me PE=1 SV=3	3668.84	3897.08	3175.9	3189.56	3021.22	3196.05	1653.05	1348.61	2727.69	2722.45	2266.87	2326.76	3456.93	3377.57	3112.14	2968.01	3966.29	3859.97	3528.58	3377.58	4093.52	4451.77	3927.48	3703.61	3299.61	3239.59	3223.32	3187.56	8617.32	8110.3	6884.74	6804.41	8946.43	8719.63	4622.63	4757.16	479
P29457;Q5RJR9	15	5	80.5664	3.87575e-05	5.81329e-06	9.72776	0.997083	21 DAYS	SHAM	46631.7	Serpin H1 OS=Rattus norvegicus OX=10116 GN=Serpinh1 PE=1 SV=1	175.702	166.839	61.9793	79.8751	63.475	70.7777	89.134	78.2792	532.997	639.521	313.885	290.755	683.038	615.181	793.641	829.06	793.712	1100.69	468.923	491.179	304.956	473.468	2332.48	2167.88	447.696	572.703	170.026	165.865	673.423	695.064	207.495	204.945	681.829	686.213	628.389	738.679	480
P29826	6	3	26.9759	0.290597	0.0114933	1.4469	0.353604	28 DAYS	7 DAYS	30163.2	Rano class II histocompatibility antigen_ B-1 beta chain OS=Rattus norvegicus OX=10116 GN=RT1-Bb PE=1 SV=1	525.371	595.195	353.141	335.179	95.92	191.232	244.481	204.868	456.211	400.984	157.21	371.508	232.926	185.194	402.937	381.196	407.931	395.446	381.138	354.498	156.468	430.765	288.579	188.522	446.514	471.088	635.202	511.614	445.37	450.643	656.365	692.985	347.379	311.895	309.513	271.63	481
P29975;A0A0G2K3E0	4	3	20.1089	0.102232	0.00470935	6.68059	0.51901	SHAM	14 DAYS	29084.7	Aquaporin-1 OS=Rattus norvegicus OX=10116 GN=Aqp1 PE=1 SV=4	3420.07	3545.72	2456.72	3260.79	131.731	135.055	75.7072	1938.75	634.23	565.107	245.449	244.089	285.796	190.412	73.6119	141.651	754.789	724.153	237.66	193.247	174.416	196.363	2266.83	2272.82	418.116	369.132	176.598	163.783	420.391	411.168	337.931	302.935	707.045	688.722	317.241	352.243	482
P30337;A0A140TAJ1	2	1	3.6043	1.09943e-05	1.9373e-06	7.94125	0.999514	14 DAYS	28 DAYS	38737.8	N-chimaerin OS=Rattus norvegicus OX=10116 GN=Chn1 PE=1 SV=2	387.248	433.393	332.164	313.164	29.6708	35.8567	262.309	309.684	931.392	930.733	732.004	780.567	1097.65	936.548	929.502	1001.72	1190.41	1147.25	1024.94	1059.94	707.486	767.817	1563.5	1536.5	111.971	105.483	257.691	237.784	128.083	98.2275	132.512	158.883	121.466	127.386	73.293	90.2943	483
P31399	35	25	126.706	0.00955917	0.000614786	1.99745	0.838236	SHAM	14 DAYS	18820.5	ATP synthase subunit d_ mitochondrial OS=Rattus norvegicus OX=10116 GN=Atp5pd PE=1 SV=3	26862.5	30592.2	15604.5	12045.8	9853.88	10516.6	6548.93	11062.4	12092.4	12249.8	6854.75	6739.47	15120.7	13896.9	9058.93	10675.3	7232.74	7241.97	7137.88	6965.69	6558.65	10298	23104.3	19557.6	11450.8	10839.1	16365.3	15156.3	9488.62	9248.39	14375.1	14507.2	7394.17	7324.42	14745.8	15068.9	484
P31977;A0A0G2K890	59	21	258.575	0.473541	0.0176955	7.27187	0.231604	SHAM	28 DAYS	69505	Ezrin OS=Rattus norvegicus OX=10116 GN=Ezr PE=1 SV=3	5687.16	4990.8	5543.37	7011.93	59.9484	31.4072	2809.22	4150.63	935.827	880.977	490.69	512.844	923.531	879.009	540.705	533.738	930.838	864.486	840.627	1061.42	449.834	645.833	5664.53	5745.71	143.609	159.282	455.368	466.505	584.798	490.057	400.05	373.945	901.955	831.82	396.52	379.786	485
P32089	18	10	87.7395	5.06575e-06	1.00268e-06	1.97009	0.999721	28 DAYS	SHAM	34177.6	Tricarboxylate transport protein_ mitochondrial OS=Rattus norvegicus OX=10116 GN=Slc25a1 PE=1 SV=1	1974.3	2038.17	829.691	1473.52	1082.6	1161.05	517.508	1080.57	1640.15	1537.68	879.353	911.904	1779.29	1454.13	1525.65	1814.61	1918.67	1871.89	2152.82	2054.18	1025.25	1926.74	1883.57	1059.22	1875.76	1916.93	1870.12	1717.06	3314.58	3255.8	2391.32	2438.32	2762.23	2518.26	1958.08	1980.9	486
P32198	19	5	90.9234	2.50411e-09	1.48694e-09	2.76925	1	14 DAYS	SHAM	88867	Carnitine O-palmitoyltransferase 1_ liver isoform OS=Rattus norvegicus OX=10116 GN=Cpt1a PE=1 SV=2	428.071	419.86	307.533	300.202	154.618	219.9	271.988	129.403	557.685	640.883	342.49	321.043	637.227	589.749	626.395	632.808	935.318	971.762	1021.53	935.27	859.368	1021.05	567.327	443.589	371.143	390.345	303.831	331.018	683.226	551.839	917.52	831.944	879.31	930.927	418.122	529.317	487
P32551	53	30	223.058	0.860282	0.0300734	1.12254	0.108588	14 DAYS	7 DAYS	48453.3	Cytochrome b-c1 complex subunit 2_ mitochondrial OS=Rattus norvegicus OX=10116 GN=Uqcrc2 PE=1 SV=2	18865.2	19725.8	10916.7	10510.3	8721.56	8757.6	5057.79	7324.61	12447.8	13478.7	7040.11	7159.98	14386.8	12168.9	11281.5	12957.6	15662.2	14335.7	13348.7	11723.2	12134.6	14203.9	10282.3	10500.8	13454.9	14122.7	12332.5	13146.5	16399.2	14472	17765.8	17936.1	9815.41	9424.06	4756.86	5047.6	488
P32738;A0A0G2JYQ6;F1LPU4	3	1	11.3259	0.000164124	2.01539e-05	3.15491	0.991991	14 DAYS	SHAM	73004.4	Choline O-acetyltransferase OS=Rattus norvegicus OX=10116 GN=Chat PE=1 SV=2	404.952	473.178	276.854	214.406	557.484	647.571	1759.08	309.165	1283.09	1084.02	1823.38	1777.09	2161.64	2269.45	1655.11	1808.57	2470.25	2502.1	2862.29	2746.64	1958.31	2622.57	159.601	152.94	1670.43	1801.34	1636.45	1697.81	1106.64	1147.98	940.128	898.32	943.951	993.744	363.28	632.655	489
P34058;A0A0G2K793	28	5	132.079	0.000137799	1.74657e-05	27.5644	0.995472	7 DAYS	28 DAYS	83623.5	Heat shock protein HSP 90-beta OS=Rattus norvegicus OX=10116 GN=Hsp90ab1 PE=1 SV=4	1.21052	6.42837	87.3805	69.0392	9.70752	10.1373	15.4624	31.7286	203.755	20.045	145.298	253.151	131.034	234.772	162.446	15.0486	353.484	316.329	93.2998	43.349	20.3773	64.8859	114.039	124.693	0	2.72262	0.688831	2.30982	0.157677	1.16332	33.3623	4.08024	2.39204	4.14876	5.46966	0	490
P34926;A0A0G2K5C6;G3V7U2	3	1	11.5874	0.0165269	0.000993622	9.82805	0.770165	SHAM	14 DAYS	301014	Microtubule-associated protein 1A OS=Rattus norvegicus OX=10116 GN=Map1a PE=1 SV=1	331.616	336.788	216.156	270.515	176.662	213.966	18736.2	223.671	406.736	380.369	414.221	479.023	635.66	334.429	442.441	224.228	408.964	305.582	343.339	633.774	164.434	457.487	811.502	323.287	479.54	432.502	588.321	658.352	2397.65	2509.72	2316.07	2323.26	1926.49	1464.61	404.431	460.792	491
P35171	16	5	63.4668	0.38151	0.0146739	2.0187	0.278836	SHAM	7 DAYS	9353.01	Cytochrome c oxidase subunit 7A2_ mitochondrial OS=Rattus norvegicus OX=10116 GN=Cox7a2 PE=1 SV=1	1469.8	1591.94	1424.52	1373.22	1453.23	1442.77	442.843	389.264	847.268	468.153	484.136	425.255	638.946	834.667	750.619	599.454	968.017	1071.77	727.379	683.249	881.823	1160.81	1210.72	1225	1012.78	1032.38	815.763	687.985	1079.47	973.565	922.925	964.139	1196.07	1.19012	568.964	448.971	492
P35281	7	3	28.0325	3.73469e-11	4.04724e-11	80.0264	1	14 DAYS	28 DAYS	23086.5	Ras-related protein Rab-10 OS=Rattus norvegicus OX=10116 GN=Rab10 PE=1 SV=1	44.48	93.2251	330.292	420.131	34.6583	43.1838	356.737	215.362	19.9722	35.4684	7.35633	21.6182	198.819	57.625	101.914	246.831	281.108	338.892	347.011	243.695	217.302	202.827	3.10585	4.53396	14.2666	22.0647	41.6753	24.519	3.4371	2.69122	7.36817	0.7121	3.47611	4.0195	1.5686	0.386237	493
P35434;G3V7Y3	12	2	38.3114	0.00143333	0.000120409	21.1759	0.952569	21 DAYS	28 DAYS	17595.1	ATP synthase subunit delta_ mitochondrial OS=Rattus norvegicus OX=10116 GN=Atp5f1d PE=1 SV=2	3232.67	2954.14	2388.51	2354.07	1432.87	1610.83	0	1348.81	2082.87	1819.36	1050.44	961.938	2730.25	2207.5	1898.78	1910.16	2120.43	2137.79	1269.67	1179.45	1444.57	1545.18	2758.35	2695.57	2606.18	2444.41	2184.51	2245.82	241.741	175.542	70.6043	14.7034	125.264	122.281	71.1507	56.4027	494
P35435;Q6PCU0;Q6QI09	38	24	143.172	6.99944e-08	2.57771e-08	3.21155	0.999999	SHAM	28 DAYS	30247.8	ATP synthase subunit gamma_ mitochondrial OS=Rattus norvegicus OX=10116 GN=Atp5f1c PE=1 SV=2	15898	16598.9	9574.7	11351.8	6312.78	6590.81	10940.4	11509.7	10958.4	10000.1	5976.45	6238.74	13639	12172.2	10510.1	10977.6	10862.7	11746.2	14031.4	12894.7	8989.14	16080.9	9419.29	7183.5	6649.86	7218.13	8710	10770.2	4485.1	4111.47	7255.53	7385.15	2636.17	2504.19	1283.34	1291.88	495
P35565	24	11	152.536	0.000733294	7.06365e-05	3.11642	0.975162	7 DAYS	28 DAYS	67654.1	Calnexin OS=Rattus norvegicus OX=10116 GN=Canx PE=1 SV=1	1283.67	1378.72	652.53	743.165	377.349	212.712	506.998	542.219	2505.66	2619.28	1811.72	1749.37	2441.17	1966.68	2293.15	2620.5	2534.01	2447.62	1821	1566.47	1233.88	1581.35	5202.17	4853.85	646.623	645.399	599.913	570.058	884.189	738.325	691.865	714.007	736.332	708.81	586.78	487.06	496
P35571;A0A0G2K0Z7;F1LNI0;A0A0G2K1F9	27	6	120.629	3.93005e-05	5.8744e-06	5.2507	0.997157	14 DAYS	28 DAYS	81600.2	Glycerol-3-phosphate dehydrogenase_ mitochondrial OS=Rattus norvegicus OX=10116 GN=Gpd2 PE=1 SV=1	167.072	203.533	264.006	270.002	379.544	559.073	146.487	141.459	284.487	272.493	608.855	559.156	455.852	408.393	270.382	403.025	567.163	352.696	1273.88	894.83	558.835	650.742	257.516	230.542	288.981	299.113	533.135	572.469	5.76657	4.34617	46.6064	24.6689	164.436	120.633	173.678	196.205	497
P35738;A0A0A0MXW1	7	3	33.4611	0.653885	0.0234057	3.86176	0.189179	21 DAYS	14 DAYS	43564.7	2-oxoisovalerate dehydrogenase subunit beta_ mitochondrial OS=Rattus norvegicus OX=10116 GN=Bckdhb PE=1 SV=3	86.5372	113.326	5.74532	18.5851	99.3012	52.4761	0	1.79023	146.598	136.756	111.594	84.5167	10.4386	13.3932	4.62398	3.02368	37.9656	45.8328	60.5365	52.5178	70.7662	99.3995	3.36735	2.52871	253.432	209.404	354.454	314.203	48.3894	33.6707	207.427	234.359	32.9286	34.2591	0	1.75978	498
P36365	4	3	19.4824	0.0926672	0.00429155	1.65291	0.640201	7 DAYS	14 DAYS	60509.8	Dimethylaniline monooxygenase [N-oxide-forming] 1 OS=Rattus norvegicus OX=10116 GN=Fmo1 PE=1 SV=2	1376.65	1513.99	1899.4	1632.61	412.652	541.84	880.034	967.562	1729.55	1887.12	1417.17	1315.89	1917.12	1872.03	1377.31	746.904	1007.09	918.361	969.698	663.799	1316.52	1641.03	1783.74	1198.79	698.873	743.47	1626.83	1181.66	1216.87	828.687	1890.68	1609.01	1311	1239.39	654.676	621.145	499
P41562	6	3	34.7138	3.5219e-09	1.95725e-09	4.21654	1	28 DAYS	7 DAYS	47076.7	Isocitrate dehydrogenase [NADP] cytoplasmic OS=Rattus norvegicus OX=10116 GN=Idh1 PE=1 SV=1	3834.57	4209.65	5557.28	5583.46	5078.36	6092.33	5840.89	5118.07	2884.2	2869.93	1368.61	1400.71	1871.25	1644.35	2345.7	2670.47	6749.32	6464.96	6269.44	6107.28	5059.66	5431.47	1549.43	1307.41	3621.69	3511.68	3672.72	3663.1	10063.4	9293.54	12952.4	13193.2	8453.42	8286.85	3488.2	3613.18	500
P42676;A0A0G2JSY3;A0A0G2JVK4	28	8	138.449	0.000415034	4.48646e-05	22.1699	0.983855	7 DAYS	SHAM	80995.5	Neurolysin_ mitochondrial OS=Rattus norvegicus OX=10116 GN=Nln PE=1 SV=1	296.378	278.771	7.86711	7.87829	228.903	331.998	28.0451	13.2605	1982.86	1888.04	3587.86	3491.33	4533.8	4061.68	3135.78	3364.57	3752.67	3602.85	4446.17	4085.02	1839.14	3751.44	2.43375	0	2894.33	2560.18	2963.93	2542.62	1231.35	1149.04	841.561	737.176	1516.79	1455.09	1182.6	1342.03	501
P45479	11	4	71.3259	4.88772e-08	1.90874e-08	26.7876	1	14 DAYS	28 DAYS	34968.3	Palmitoyl-protein thioesterase 1 OS=Rattus norvegicus OX=10116 GN=Ppt1 PE=1 SV=1	3.88883	7.90066	41.4378	60.3635	12.9066	0.592851	18.0194	10.3599	138.89	221.139	56.4383	53.2915	539.547	505.716	768.011	843.881	157.634	187.269	352.496	137.013	299.369	289.956	67.6603	101.61	199.567	234.743	908.148	962.972	25.2843	24.1405	2.96294	6.74923	21.1061	25.0312	8.0341	6.13144	502
P45953;Q5M9H2	60	29	280.066	2.04183e-09	1.24659e-09	8.68198	1	SHAM	28 DAYS	71091.6	Very long-chain specific acyl-CoA dehydrogenase_ mitochondrial OS=Rattus norvegicus OX=10116 GN=Acadvl PE=1 SV=1	2598.78	2981.86	9806.16	7521.59	1886.23	2590.24	7124.74	6816.57	1675.57	1616.56	2225.41	2622.12	2502.73	3624.42	3470.92	4095.62	8177.3	5635.54	9262.75	8213.01	4454.75	3758.88	2004.53	1584.35	2543.11	2346.46	2562.8	2801.66	422.529	408.545	1371.61	1686.43	719.816	605.994	260.775	199.989	503
P48721;F1M953	89	53	395.946	1.14899e-06	2.86242e-07	4.96987	0.99998	7 DAYS	28 DAYS	74143	Stress-70 protein_ mitochondrial OS=Rattus norvegicus OX=10116 GN=Hspa9 PE=1 SV=3	3553.55	3588.89	2035.89	2531.89	9810.71	9960.17	2330.26	2215.01	9993.15	10030.2	11703.1	11608.2	10460.9	9622.31	6216.76	6327.05	8222.48	7998.94	10016	8969.88	9339.96	11533.9	2073.43	2362.24	13175.7	13151.6	11157.3	10862.7	2338.13	2191.27	3400.49	3499.67	1535.8	1428.18	1477.79	1464.51	504
P49432;A0A0G2KAM3	24	17	127.75	4.77989e-05	6.95289e-06	2.58749	0.998889	21 DAYS	28 DAYS	39324.4	Pyruvate dehydrogenase E1 component subunit beta_ mitochondrial OS=Rattus norvegicus OX=10116 GN=Pdhb PE=1 SV=2	3747.03	3696.11	1682.53	1563.87	2008.31	2175.92	1499.17	1421.05	4134.7	3973.98	3606.96	3428.75	3350.99	3075.11	1626.21	1596.06	1689.11	1678.34	2276.49	2067.18	3123.4	3069.37	1758.45	1664.99	7157.84	7118.8	5999.32	6063.97	1031.99	1012.96	2489.74	2650.07	1479.45	1399.76	1442.09	1432.35	505
P50123;A0A0G2JTI8;P50123-2	27	13	144.653	0.0060075	0.000418767	2.959	0.891377	7 DAYS	SHAM	108509	Glutamyl aminopeptidase OS=Rattus norvegicus OX=10116 GN=Enpep PE=1 SV=2	303.344	353.411	147.153	155.928	992.86	913.004	163.38	142.094	1057.88	961.982	1761.28	1679.56	1213.44	819.645	700.717	945.54	366.23	313.889	585.685	541.689	1464.28	1830.23	136.788	120.492	1416.78	1302.86	1272.71	1285.75	1359.02	1179.1	1299.93	1472.83	1058.48	810.582	582.551	536.759	506
P50430	19	11	81.4001	9.5986e-05	1.26467e-05	7.90515	0.995115	14 DAYS	28 DAYS	59586.4	Arylsulfatase B OS=Rattus norvegicus OX=10116 GN=Arsb PE=2 SV=2	7.17068	27.7286	620.175	440.068	54.9486	86.7957	669.435	620.921	620.983	555.361	1206.72	1202.02	1727.48	1194.54	865.02	1132.18	1384.65	1359.74	1768.72	1587.38	1161.96	1257.4	129.801	79.4577	445.17	451.836	486.154	482.698	57.4593	44.447	175.696	107.006	169.104	150.426	213.436	208.323	507
P50442;A0A140TA89	44	24	248.297	0.231914	0.00946599	1.19547	0.39109	28 DAYS	21 DAYS	48755.5	Glycine amidinotransferase_ mitochondrial OS=Rattus norvegicus OX=10116 GN=Gatm PE=1 SV=1	3193.56	2438.82	5322.8	6854.45	32065	32641.1	3718.22	3088.03	11359.9	11239	17401.8	17262	9999.01	9162.75	9836.7	10954.7	13855	12460.7	20392.1	20718.5	12928.6	18290	1774.94	1633.3	18247.5	18053.9	21905.9	21228.7	15307.3	14015	16735.9	16748.9	12596.6	12083.4	11086.7	11097.3	508
P50554	23	10	128.797	0.0587951	0.00291604	3.10835	0.64265	21 DAYS	14 DAYS	57197.2	4-aminobutyrate aminotransferase_ mitochondrial OS=Rattus norvegicus OX=10116 GN=Abat PE=1 SV=3	574.051	611.272	409.392	404.287	888.637	892.045	148.035	220.78	1045.38	1081	1610.92	1520.76	733.86	639.483	189.319	206.776	134.542	146.694	355.047	329.495	857.342	1019.49	33.9472	33.6123	1769.36	1632.79	2491.91	2317.68	877.186	973.82	1097.71	884.947	1330.15	1176.41	750.877	700.24	509
P51635	6	2	32.7129	0.0197531	0.00115397	2.05745	0.798926	7 DAYS	SHAM	36734	Aldo-keto reductase family 1 member A1 OS=Rattus norvegicus OX=10116 GN=Akr1a1 PE=1 SV=2	260.783	272.353	335.634	346.711	1971.75	1986.96	254.152	227.964	1272.12	1346.94	2317.66	2371.32	1132.49	1029.76	546.488	456.699	1180.75	1151.74	2106.42	1915.74	832.6	988.823	119.627	80.1959	1552.64	1450.62	1676.95	1615.79	2256.84	2096.77	1121.74	1129.96	1337.98	1157.76	1453.92	1450.61	510
P52759	10	7	35.4481	0.0702657	0.0034272	3.22239	0.625002	21 DAYS	28 DAYS	14360.5	2-iminobutanoate/2-iminopropanoate deaminase OS=Rattus norvegicus OX=10116 GN=Rida PE=1 SV=3	137.683	109.891	71.0093	99.9712	177.449	411.619	103.356	83.0509	239.971	187.5	306.573	261.912	125.001	117.296	39.9948	17.6398	90.5585	77.9316	160.57	164.06	225.96	214.422	27.3562	22.571	441.812	459.895	427.359	386.265	74.6833	49.8591	168.457	201.457	20.1181	34.838	37.0788	43.7321	511
P52873;A0A0G2JTL5	96	54	459.687	0.671528	0.023899	1.24183	0.187712	7 DAYS	14 DAYS	130518	Pyruvate carboxylase_ mitochondrial OS=Rattus norvegicus OX=10116 GN=Pc PE=1 SV=2	3307.95	3586.69	3054.23	3166.89	11019.4	13211.1	3501.47	2552.65	8701.1	8729.52	6515.23	6508.24	6183.01	5409.13	3823.28	3624.58	7092.69	6519.25	6436.96	6601.56	7000.57	8336.4	2113.06	1906.88	11910.3	11578.6	8763.64	8217.31	4472.39	7114.87	8000	7984.07	5546.76	5672.63	3506.89	3367.93	512
P54311;P54313;O35353;A0A0G2K8M9;D4A752	11	7	42.9795	0.0851065	0.00400125	5.1857	0.564581	21 DAYS	SHAM	38175.4	Guanine nucleotide-binding protein G(I)/G(S)/G(T) subunit beta-1 OS=Rattus norvegicus OX=10116 GN=Gnb1 PE=1 SV=4	54.3097	68.7525	0	14.638	0	0.323497	0	51.3734	67.7982	15.8103	28.1286	23.7723	23.7409	13.6066	50.0489	31.7251	34.0507	33.7131	88.3965	133.463	9.32999	31.1535	487.508	163.971	10.7653	22.2471	25.2444	7.68828	16.6917	15.7208	118.344	116.044	9.62194	12.9032	4.77359	0	513
P56571	17	11	64.2426	0.963654	0.0334443	1.44512	0.0743305	21 DAYS	7 DAYS	28514.8	ES1 protein homolog_ mitochondrial OS=Rattus norvegicus OX=10116 PE=1 SV=2	1097.76	1102.37	624.261	608.861	2977.01	3430.89	481.764	439.142	1603.6	1465.83	1195.08	1154	1399.79	1181.72	1061.62	1045.71	1663.68	1602.26	1524.09	1484.8	1256.15	2065.36	324.998	187.893	3542.13	3747.29	3085.52	2891.75	2057.72	1876.69	1595.42	1636.87	1522.4	1383.46	600.023	519.322	514
P56574;A0A0G2JUF6	72	34	297.23	0.661472	0.0235799	1.34855	0.193679	7 DAYS	14 DAYS	51423.6	Isocitrate dehydrogenase [NADP]_ mitochondrial OS=Rattus norvegicus OX=10116 GN=Idh2 PE=1 SV=2	4905.38	4945.71	3948.37	5305.74	11883.8	13065.2	3924.7	3629.68	7737.53	7278.75	8346.41	8592.56	6951.09	6123.62	4057.08	4630.58	5410.46	5204.85	8283.88	7720.31	5404.36	8583.07	2322.18	2114.81	10680	11247.7	11682.7	10471.6	6093.82	5746.09	9530.12	9845.9	4328.11	4162.11	3456.26	3651.2	515
P61621	4	1	13.9631	0.0842677	0.00396612	2.4649	0.6217	28 DAYS	21 DAYS	52721.1	Protein transport protein Sec61 subunit alpha isoform 1 OS=Rattus norvegicus OX=10116 GN=Sec61a1 PE=2 SV=2	22.5088	44.0311	180.245	156.12	151.203	145.237	0	155.518	108.856	115.362	46.5289	56.7456	137.938	128.394	155.034	222.86	158.854	165.566	155.838	112.149	128.63	143.182	239.342	0.676836	33.6178	18.362	53.259	54.0471	154.566	110.414	329.029	289.571	106.65	95.3745	127.231	56.9677	516
P62076	8	3	44.2226	0.0509698	0.00258109	2.75425	0.637841	28 DAYS	SHAM	10686.1	Mitochondrial import inner membrane translocase subunit Tim13 OS=Rattus norvegicus OX=10116 GN=Timm13 PE=3 SV=1	203.15	167.576	8.4871	17.7992	107.695	114.796	3.56221	79.4963	234.68	285.263	293.24	302.405	139.799	54.39	37.1776	46.7547	227.138	218.565	388.208	322.257	81.2165	157.581	109.148	20.187	278.725	282.305	370.203	307.432	367.137	366.356	71.1217	86.3287	196.507	154.669	273.295	320.143	517
P62630;M0R757;F1M6C2;P62632	13	2	44.7704	0.23272	0.00948102	1.58215	0.422214	7 DAYS	14 DAYS	50456.1	Elongation factor 1-alpha 1 OS=Rattus norvegicus OX=10116 GN=Eef1a1 PE=2 SV=1	84.4859	137.195	39.8863	53.6436	152.327	169.188	14.3352	25.1751	191.749	64.4225	153.29	135.151	145.202	98.0145	72.159	38.3127	84.5888	91.6599	112.563	102.714	92.1015	138.399	13.999	13.6826	179.279	174.322	149.355	156.138	207.257	197.395	115.993	128.477	184.761	90.0861	60.0819	51.1821	518
P62804	5	4	31.4126	0.000721391	7.01132e-05	2.36422	0.968866	SHAM	7 DAYS	11367.4	Histone H4 OS=Rattus norvegicus OX=10116 GN=H4c2 PE=1 SV=2	968.717	1100.25	1505.04	1333.37	567.448	539.619	791.952	638.259	439.236	519.606	300.955	268.979	528.969	469.206	535.255	585.205	1051.68	1066.87	682.584	674.703	817.403	970.374	1032.94	951.399	627.071	545.359	505.296	484.753	552.358	361.384	834.426	817.514	446.954	455.07	84.8391	99.7698	519
P62898;D4A5L9	21	8	105.239	1.99537e-07	6.33477e-08	2.43403	0.999996	SHAM	14 DAYS	11719.5	Cytochrome c_ somatic OS=Rattus norvegicus OX=10116 GN=Cycs PE=1 SV=2	18973.2	19791.7	11045.7	10749.5	8607.84	9570.35	10788.8	8674.66	5247.18	6746.06	4565.43	4618.04	8068.93	6972.13	3781.55	4467.86	5118.6	4933.58	5840.43	5589.89	7842.76	8133.26	6117.04	5967.41	5021.73	5180.46	11750.2	11705	6859.05	6239.79	9997.18	9455.22	7024.71	5835.36	5605.82	5709.5	520
P62986;F1LML2;P0CG51;P62982;Q63429;F1LU69;F1M927	13	3	91.0134	0.0264629	0.00148974	2.40376	0.722344	21 DAYS	SHAM	15013.5	Ubiquitin-60S ribosomal protein L40 OS=Rattus norvegicus OX=10116 GN=Uba52 PE=1 SV=2	1108.6	1180.93	462.459	396.606	75.8088	114.012	309.439	251.426	1329.42	1166.42	672.849	703.626	644.034	683.158	1050.52	999.473	2086.69	1928.83	883.027	673.592	823.506	1054.1	2331.68	2279.96	569.972	544.363	660.731	544.674	775.44	624.362	485.392	505.162	1641.47	1253.88	336.4	299.43	521
P63018;D4A4S3;F1LZI1;M0RCB1;M0R8M9;A0A0G2JVI3;P55063;P0DMW0;P0DMW1	30	7	192.576	1.13183e-08	5.57524e-09	3.05355	1	7 DAYS	28 DAYS	71099.3	Heat shock cognate 71 kDa protein OS=Rattus norvegicus OX=10116 GN=Hspa8 PE=1 SV=1	757.545	704.109	611.019	595.722	304.571	249.56	347.944	398.741	1132.3	1105.23	1066.15	979.516	987.009	903.149	863.487	953.484	1306.15	1178.36	1337.94	1069.38	768.508	1027.06	1721.93	1457.4	844.407	860.398	719.844	744.007	428.158	473.121	343.705	319.762	449.03	421.225	166.097	168.593	522
P63031	4	2	19.3654	8.57078e-05	1.14667e-05	4.73286	0.996322	28 DAYS	7 DAYS	12625.7	Mitochondrial pyruvate carrier 1 OS=Rattus norvegicus OX=10116 GN=Mpc1 PE=3 SV=1	2078.43	2121.96	4912.69	5223.61	3598.59	2089.73	124.305	1854.3	1440.8	1378.81	632.34	644.619	1114.56	871.486	883.366	1060.62	2007.19	1947.71	2269.06	2174.99	1216.57	1778.14	1253.96	1139.87	1787.58	1827.64	1631.91	1598.16	5698.46	5147.24	4428.73	4539.49	5795.75	5608.82	3280.05	3347.03	523
P63039	72	37	352.129	0.495188	0.0184567	1.77098	0.238292	21 DAYS	28 DAYS	61126.7	60 kDa heat shock protein_ mitochondrial OS=Rattus norvegicus OX=10116 GN=Hspd1 PE=1 SV=1	3407.97	3642.64	2331.78	2717.78	18883.7	14303.6	2179.84	2047.86	8818.71	8286.42	6926.72	6788.54	8801.87	7311.68	4393.14	4651.72	10666.1	10073.3	10846.1	10247.6	6991.79	11284.7	1045.69	816.964	16968	17186.3	15802.7	15582.3	8253.64	7600.97	6695.73	6657.3	5811.23	5530.12	1793.48	1929.08	524
P63102;A0A0G2JV65	11	5	56.2832	0.0486588	0.00248145	10.8838	0.669027	21 DAYS	28 DAYS	27942.3	14-3-3 protein zeta/delta OS=Rattus norvegicus OX=10116 GN=Ywhaz PE=1 SV=1	310.057	266.463	332.556	308.069	0	5.39498	4.64435	484.531	352.653	351.022	276.756	270.9	232.329	207.319	386.882	439.681	346.987	325.411	176.76	184.675	192.928	250.903	1929.38	1637.08	160.632	159.864	141.334	82.703	70.198	79.2994	30.4079	15.9356	153.782	122.468	41.0045	21.7313	525
P63259;A0A0G2K3K2;P60711	41	16	229.75	1.59062e-06	3.76773e-07	16.2693	0.999962	21 DAYS	28 DAYS	42135.1	Actin_ cytoplasmic 2 OS=Rattus norvegicus OX=10116 GN=Actg1 PE=1 SV=1	6508.92	6103.04	1402.15	1629.55	250.656	315.282	1377.84	1150.06	2489.25	2760.82	2197.02	1757.75	1972.02	1827.02	1946.14	2033.63	1316.39	1263.11	1413.93	1261.15	981.903	942.789	8893.83	7657.17	2571.58	2075.08	1194.53	1136.17	232.643	236.484	168.477	149.731	340.288	346.575	256.091	158.726	526
P63269;A0A0G2K4M6;P62738;P68035;P68136	51	22	184.629	0.0283444	0.00157723	4.5082	0.717843	21 DAYS	28 DAYS	42276.2	Actin_ gamma-enteric smooth muscle OS=Rattus norvegicus OX=10116 GN=Actg2 PE=2 SV=1	8440.22	8417.71	5534.36	5581.07	205.736	381.525	3436.25	4207.86	3459.59	3248.59	3900.03	4046.17	3476.53	2895.65	3612.28	4244.94	4548.59	4819.39	4436.6	4188.97	2844.21	3057.92	11096.9	10586.4	2669.85	2672.08	1689.55	1844.18	1401.52	1259.2	826.418	798.78	1464.24	1357.46	910.011	945.53	527
P67779;D3ZFH6	53	39	166.188	0.717667	0.0254159	1.2667	0.173579	21 DAYS	7 DAYS	29877.1	Prohibitin OS=Rattus norvegicus OX=10116 GN=Phb PE=1 SV=1	4101.47	4289.35	3825.97	4165.76	2502.43	2266.04	2102.34	2711.01	3471.61	3316.17	1818.3	1759.1	3937.43	3555.73	3841.31	4203.05	4077.05	3907.48	3845.46	3307.96	2257.14	3866.77	5650	5410.78	3314.5	3347.02	3136.11	2867.87	4141.29	3695.88	3585.14	3491.85	3802.27	3795.13	1592.59	1708.99	528
P70473;G3V8F9	13	4	61.3437	0.344001	0.0133616	4.65037	0.302852	SHAM	14 DAYS	42227.4	Alpha-methylacyl-CoA racemase OS=Rattus norvegicus OX=10116 GN=Amacr PE=1 SV=3	37.5111	196.422	191.714	89.2002	1175.51	1262.83	86.3671	231.989	97.5813	72.3531	193.175	186.196	90.0421	68.1941	101.219	84.1339	57.3563	188.027	157.42	98.5487	64.9881	100.013	9.29849	74.3734	413.333	398.482	442.218	466.231	211.256	159.024	226.224	243.298	132.194	94.7182	126.198	149.644	529
P70587;F1M4K6;P70587-2;P70587-3;P70587-4;P70587-5;F1LMG7;A0A0A0MXW8	12	6	50.349	0.000900135	8.26665e-05	3.29278	0.956503	SHAM	14 DAYS	168133	Leucine-rich repeat-containing protein 7 OS=Rattus norvegicus OX=10116 GN=Lrrc7 PE=1 SV=2	725.715	844.184	535.001	643.803	117.488	277.234	981.051	620.845	546.127	493.75	216.642	240.399	506.523	348.463	252.61	400.273	82.5751	72.1815	145.721	194.463	226.442	204.967	586.749	292.141	470.465	740.122	646.882	265.748	610.799	332.6	381.118	360.212	684.145	547.384	536.077	235.261	530
P80067	7	3	39.6168	4.7342e-07	1.35905e-07	10.949	0.999994	7 DAYS	28 DAYS	53033.8	Dipeptidyl peptidase 1 OS=Rattus norvegicus OX=10116 GN=Ctsc PE=1 SV=3	2883.65	2833.31	8.06199	7.00993	7.07992	19.0111	2.97876	2.7176	2887.93	2829.7	2795.06	2179.59	2644.77	2227.41	2110.57	2675.55	1486.04	1481.63	1842.41	1781.81	2421.78	2133.27	2368.97	2014.92	2625.1	2620.7	2455.75	2229.2	154.343	105.185	388.036	386.19	212.483	195.574	229.783	194.934	531
P80432	5	2	35.7395	0.0168671	0.00101127	3.6407	0.805622	28 DAYS	21 DAYS	7374.73	Cytochrome c oxidase subunit 7C_ mitochondrial OS=Rattus norvegicus OX=10116 GN=Cox7c PE=1 SV=2	382.658	425.913	2500.18	2449.06	1780.93	1880.89	86.4341	102.759	591.528	562.458	876.255	593.097	744.186	656.798	503.207	616.681	1592.48	1487.04	1738.22	1680.58	1152.45	1197.47	211.987	252.484	1083.13	1063.99	721.229	697.83	3497.96	3125.66	1281.17	1151.54	3128.42	3082.4	942.517	1016.87	532
P81155	16	9	84.5724	1.92447e-09	1.22678e-09	2.08587	1	28 DAYS	7 DAYS	32373.2	Voltage-dependent anion-selective channel protein 2 OS=Rattus norvegicus OX=10116 GN=Vdac2 PE=1 SV=2	9626.74	9144.68	7142.19	8094.31	6352.39	6454.67	3603.91	5684.62	8176.44	7447.23	5466.38	5525.14	6994.92	7254.36	8683.38	6392.05	10199.8	10341.6	10213.6	9921.54	7756.41	10153.9	9436.59	8599.96	8213.69	7630.03	6921.12	7445.4	15878	15645.1	12332.7	12361.6	17485.6	17354	10799.2	10692.4	533
P84551	6	1	25.3108	8.3776e-10	6.15505e-10	6.65103	1	SHAM	28 DAYS	101375	SKI family transcriptional corepressor 1 OS=Rattus norvegicus OX=10116 GN=Skor1 PE=3 SV=1	7301.53	7660.4	5430.77	4917.58	3727.81	3808.34	2975.43	3044.95	3816.8	4000.89	1813.14	1625.64	3997.23	3471.91	3608.97	4295.63	4573.67	3941.94	3711.37	3400.36	5075.91	4707.69	4795.42	4521.27	4206.59	4344.86	3810.24	3313.77	1003.43	943.852	1696.55	1523.22	548.058	514.943	149.489	109.284	534
P84817;P84817-2;P84817-3	9	3	49.1354	0.216866	0.00897859	1.39948	0.453424	SHAM	21 DAYS	17051.7	Mitochondrial fission 1 protein OS=Rattus norvegicus OX=10116 GN=Fis1 PE=1 SV=1	1126.42	1181.64	391.628	359.113	652.086	649.794	572.688	723.502	668.504	678.468	508.531	499.792	780.355	734.324	723.933	779.682	857.508	841.991	563.05	527.003	657.822	686.299	470.985	468.147	656.994	653.24	685.586	654.597	815.193	749.736	777.153	701.579	785.497	703.787	550.146	557.006	535
P85834	24	6	131.589	8.87698e-05	1.18035e-05	2.8377	0.994483	28 DAYS	21 DAYS	49921.7	Elongation factor Tu_ mitochondrial OS=Rattus norvegicus OX=10116 GN=Tufm PE=1 SV=1	492.238	630.179	430.292	472.487	1646.39	1829.92	418.29	376.931	976.018	928.091	623.504	670.461	730.116	605.144	629.977	719.686	958.838	946.56	965.746	851.416	683.328	949.466	380.872	257.155	1146.96	1167.68	1018.34	853.595	3457.09	3217.68	1462.45	1445.27	2125.65	2253.62	1007.01	1057.86	536
P97519	9	1	50.2945	0.401659	0.01534	1.79811	0.282886	SHAM	28 DAYS	34648.1	Hydroxymethylglutaryl-CoA lyase_ mitochondrial OS=Rattus norvegicus OX=10116 GN=Hmgcl PE=2 SV=1	1170.57	1708.98	82.0965	236.549	1651.19	1706.15	65.5409	26.5687	908.097	822.471	674.349	700.999	908.87	773.534	212.295	355.22	978.545	700.94	1455.67	1363.83	999.601	1219.04	293.226	185.543	1023.8	956.328	1603.36	1580.17	681.695	650.653	439.817	535.857	626.202	530.961	195.673	185.988	537
P97521;Q66HP8	11	4	53.7317	0.183191	0.00772458	1.35107	0.43549	28 DAYS	14 DAYS	33496.2	Mitochondrial carnitine/acylcarnitine carrier protein OS=Rattus norvegicus OX=10116 GN=Slc25a20 PE=1 SV=1	586.332	765.276	525.312	670.303	1260.5	1222.21	615.091	487.27	873.263	861.21	835.102	867.414	739.491	716.7	480.283	535.695	825.296	859.031	1143.34	1139.1	676.398	944.385	343.248	367.056	1088.26	1032.29	1286.44	1155.4	1064.89	949.863	869.752	928.801	1207.59	1152.06	885.168	861.333	538
P97532;Q8CGU9	27	11	132.48	0.148321	0.00648771	1.39865	0.502332	7 DAYS	SHAM	33225.4	3-mercaptopyruvate sulfurtransferase OS=Rattus norvegicus OX=10116 GN=Mpst PE=1 SV=3	1274.08	1269.6	802.495	689.683	2448.72	2879.89	895.447	991.817	2188.32	1930.91	2232.15	2309.06	2143.25	1999.38	1140.35	1161.91	1653.41	1662.96	2527.47	2351.32	2085.79	2390.67	901.202	985.136	3141.62	3138.62	3694.95	2847.23	1848.22	1828.36	1964.45	1839.63	1681.87	1589.81	1408.36	1376.65	539
P97700	16	3	92.3516	6.35791e-08	2.41754e-08	2.20781	1	28 DAYS	14 DAYS	34304.1	Mitochondrial 2-oxoglutarate/malate carrier protein OS=Rattus norvegicus OX=10116 GN=Slc25a11 PE=1 SV=3	775.363	807.464	427.844	403.696	360.97	399.335	457.307	257.378	475.708	482.784	219.317	169.466	280.877	275.455	179.265	212.209	303.6	295.769	204.26	176.811	304.336	408.248	469.976	422.741	742.716	682.848	653.999	597.366	676.63	587.512	662.936	621.551	564.884	466.903	333.07	386.456	540
P97852;Q6IN39	38	10	189.383	0.0397831	0.00208777	1.64092	0.689224	SHAM	28 DAYS	79941.1	Peroxisomal multifunctional enzyme type 2 OS=Rattus norvegicus OX=10116 GN=Hsd17b4 PE=1 SV=3	1944.51	1982.23	2128.83	2118.2	3737.04	3980.08	1260.87	1120.04	2286.83	2346.23	1862.25	1778.6	1795.52	1374.38	1276.55	1562.62	1538.88	1487.68	2132.39	1891.99	1621.02	2259.34	2345.59	1951.13	1090.18	1101.2	1688.51	1548.64	1480.49	1386.65	2747.16	2746.23	984.294	973.25	974.512	918.482	541
P97924;P97924-4;P97924-7;P97924-2;P97924-3;P97924-6;F1LZV1;P97924-8;P97924-5	36	4	154.966	0.0955575	0.00441597	2.43879	0.559826	14 DAYS	28 DAYS	339724	Kalirin OS=Rattus norvegicus OX=10116 GN=Kalrn PE=1 SV=3	162.102	211.521	107.398	93.4377	190.437	138.537	70.9113	74.7427	181.201	124.197	246.857	418.606	101.834	202.236	54.2347	65.6143	338.631	453.866	626.802	523.215	166.022	240.317	49.5724	39.3701	304.077	288.254	94.7159	254.587	148.049	133.662	174.041	206.358	84.689	82.6116	37.9608	45.5437	542
P98158;A0A0G2K9W7	151	89	747.387	0.00875181	0.000568595	2.71796	0.844697	28 DAYS	14 DAYS	538039	Low-density lipoprotein receptor-related protein 2 OS=Rattus norvegicus OX=10116 GN=Lrp2 PE=1 SV=1	9684.29	9423.89	8100.07	8753.13	1040.61	1215.11	4756.47	6167.97	3612.93	3471.7	2366.93	2361.59	3022.43	2574.39	3145.5	3371.99	2694.27	2531.41	2556.95	2453.97	1917.84	2708.07	11304.8	10048.5	4005.69	3820.58	2382.27	2204.24	7630.76	6627.59	5629.63	5736.55	10907	10252.2	4690.6	4447.6	543
Q00715;A0A0G2JXE0;A0A0G2JXI9;D3ZLY9;D3ZNH4;D3ZWM5;G3V8B3;M0R4L7;D3ZNZ9;G3V9C7;M0RBQ5;D4A817;Q00729;A0A0G2K7R1	11	5	43.6112	0.18249	0.00770252	5.61525	0.450879	SHAM	7 DAYS	13990.2	Histone H2B type 1 OS=Rattus norvegicus OX=10116 PE=1 SV=2	1588.52	1670.09	2023.37	2057.73	71.3875	76.0104	2900.47	2275.26	694.684	653.419	147.013	160.373	166.744	144.217	836.423	764.643	725.601	703.596	280.736	303.353	505.267	572.967	4113.11	3504.68	104.664	114.772	28.2718	28.5686	512.642	453.998	228.199	212.501	489.532	478.047	172.532	175.228	544
Q01205;G3V6P2	17	3	90.3545	0.0116387	0.000733298	1.92012	0.807068	SHAM	14 DAYS	49267.6	Dihydrolipoyllysine-residue succinyltransferase component of 2-oxoglutarate dehydrogenase complex_ mitochondrial OS=Rattus norvegicus OX=10116 GN=Dlst PE=1 SV=2	3214.86	3379.21	5046.59	5000.35	3944.66	5047.1	1567.86	1387.45	2935.21	2862	2357.39	2480.27	1864.89	1740.54	1417.53	1648.06	2061.74	1979.79	2987.87	2624.66	1453.51	3168.5	2022.09	1762.32	2388.34	2493.03	3936.89	4008.23	2968.76	2998.48	5190.23	5402.81	2414.69	2370.78	1424.56	1461.37	545
Q02253;G3V7J0	80	51	325.821	0.630452	0.0226793	1.75159	0.196653	SHAM	14 DAYS	58264	Methylmalonate-semialdehyde dehydrogenase [acylating]_ mitochondrial OS=Rattus norvegicus OX=10116 GN=Aldh6a1 PE=1 SV=1	6269.09	6507.86	6068.46	7068.58	27453	29613.5	6823.26	7123.27	11379.4	11468.3	9476.78	9499.96	10162.6	9172.58	4729.55	5580.14	7763.88	7409.95	11987.8	11238.6	7239.27	12360.6	1705.89	1517.32	16302.2	16581	17650.4	17778.4	12590.2	11912.4	15883.8	16036.4	9065.52	8845.81	4793.85	4685.58	546
Q02401;A9CMC8	14	4	58.5308	0.0189578	0.00111958	7.92743	0.811944	28 DAYS	7 DAYS	218351	Lactase-phlorizin hydrolase OS=Rattus norvegicus OX=10116 GN=Lct PE=2 SV=2	456.097	526.811	2211.97	5072.43	2837.07	2821.89	1.99445	522.042	615.721	261.214	215.146	281.552	186.355	152.711	1204.3	1815.45	247.931	317.832	832.086	947.559	1665.96	862.246	564.981	40.8888	226.448	249.171	374.233	502.399	3162.26	2586.13	2668.31	2942.25	1391.36	1260.12	2388.96	1267.51	547
Q02765;D3ZZR3	10	4	51.4318	5.48628e-05	7.82291e-06	10.544	0.995864	14 DAYS	SHAM	37460.8	Cathepsin S OS=Rattus norvegicus OX=10116 GN=Ctss PE=2 SV=1	30.3811	42.7221	3.04291	39.498	17.9	193.747	2.78135	2.5627	180.211	185.821	484.491	323.824	170.626	132.346	369.192	463.889	508.448	507.502	615.584	588.234	505.486	423.544	79.8186	66.4387	471.507	461.847	634.24	670.728	1338.93	784.807	83.8342	38.9543	347.392	296.807	4.11334	182.026	548
Q03410;F1LS76	25	2	96.5908	0.0100208	0.000639731	21.5336	0.895958	SHAM	21 DAYS	117025	Synaptonemal complex protein 1 OS=Rattus norvegicus OX=10116 GN=Sycp1 PE=1 SV=2	0	18.8385	392.596	572.628	730.4	697.717	229.176	233.263	92.9232	354.572	19.4294	3.34618	515.142	443.545	62.6523	70.3204	20.9838	30.2881	51.3283	28.4438	6.85355	23.0901	76.4811	0	0	0.0736805	26.1059	16.6057	32.7436	42.2182	87.6793	64.8504	558.475	176.638	19.2456	623.404	549
Q05962;Q6P9Y4;D3ZQD5;D4AEI3;Q59IV8;Q59IV9;Q62986;Q62986-2;Q62986-3;Q62986-4;Q62986-5	59	33	209.809	9.69143e-07	2.50059e-07	1.88747	0.999976	28 DAYS	7 DAYS	33217.6	ADP/ATP translocase 1 OS=Rattus norvegicus OX=10116 GN=Slc25a4 PE=1 SV=3	39588	39832.3	33107.9	31553.6	25907.2	27560.1	11377.3	26998.5	27122.8	26366.3	17503.2	16932.1	31592.5	28817.1	26844.7	29913.9	27712.3	26955.8	27239.5	25412.1	26383.5	29938	30138.1	28015.9	28321.2	29531.6	30410.1	29742.8	52248.4	50392.7	46987.2	47789.9	52736.5	50796.5	34857.6	34167.4	550
Q06647;Q6AXZ5	42	17	149.358	0.000402497	4.36181e-05	6.21208	0.989932	28 DAYS	7 DAYS	23454.6	ATP synthase subunit O_ mitochondrial OS=Rattus norvegicus OX=10116 GN=Atp5po PE=1 SV=1	3945.02	4210.31	2765.44	2578.26	2199.32	2417.8	2699.86	2476.77	1123.8	1219.51	63.9986	70.2158	1155.66	1152.7	1807.63	1795.95	1990.22	1729.22	958.167	868.69	1266.2	1404.48	2679.32	2679.01	6.09591	10.5796	605.777	646.504	6191	6082.79	4936.37	4822.52	5473.45	5017.88	3175.24	3076.46	551
Q07116;G3V6R5	10	4	60.4125	0.00156158	0.000129427	2.95189	0.966303	21 DAYS	SHAM	61205.1	Sulfite oxidase_ mitochondrial OS=Rattus norvegicus OX=10116 GN=Suox PE=1 SV=2	32.8633	47.6434	27.4905	28.8794	216.227	210.854	20.1337	43.9155	164.206	138.902	234.342	211.35	231.028	253.849	388.2	20.8718	92.2403	81.5624	153.707	111.054	178.459	234.558	213.123	168.663	389.507	307.662	467.521	205.825	62.0258	89.6256	46.3905	82.0047	57.3539	66.0919	114.38	165.933	552
Q07310;Q07310-17;Q07310-2;Q07310-3;Q07310-4;Q07310-5;Q07310-6;Q07310-7;Q07310-8;Q07310-10;Q07310-11;Q07310-12;Q07310-13;Q07310-14;Q07310-15;Q07310-16;Q07310-18;Q07310-19;Q07310-9;D3ZSD9;D3ZKS5	7	1	27.9342	0.00132594	0.000113814	7.31292	0.956083	28 DAYS	21 DAYS	176047	Neurexin-3 OS=Rattus norvegicus OX=10116 GN=Nrxn3 PE=1 SV=1	523.032	532.929	1754.56	2092.79	713.972	774.178	962.642	779.441	2004.52	2194.69	1232.08	1208.96	1219.22	889.992	1889.2	2273.63	8883.47	8692.94	5561.63	4007.59	655.345	706.655	702.564	709.844	602.8	1212.83	1816.06	1332.88	7487.38	7644.95	910.57	907.83	15429.3	14599.5	4058.61	4009.44	553
Q07523;A0A0G2K713	36	18	181.956	0.00170458	0.000139942	2.25015	0.979281	7 DAYS	21 DAYS	39657.5	Hydroxyacid oxidase 2 OS=Rattus norvegicus OX=10116 GN=Hao2 PE=1 SV=2	2781.85	2999.69	2237.48	3389.94	5005.32	5609.23	2034.46	2522.68	7094.99	6549.8	9734.8	9492.38	4906.34	4633.9	2014.79	2109.83	5275.24	4153.33	7182.45	6834.98	2817.27	5695.81	2318.6	2129.61	5576.66	5274.18	3226.34	3259.08	3509.64	3332.62	3434.14	3675.37	4183.89	3834.73	3478.75	4101.13	554
Q07803;F1LMM9	21	6	116.096	0.000443271	4.69797e-05	3.52659	0.982275	21 DAYS	28 DAYS	84141.8	Elongation factor G_ mitochondrial OS=Rattus norvegicus OX=10116 GN=Gfm1 PE=1 SV=2	541.892	572.674	438.107	427.644	1123.07	1485.47	220.284	250.465	924.85	753.958	847.772	791.714	763.536	651.387	331.694	313.333	530.271	495.657	442.027	407.077	732.599	694.263	264.36	203.333	1241.32	1069.17	1388.93	1757.95	225.204	184.356	323.402	360.405	111.688	668.224	25.6927	82.5175	555
Q07936;Q07936-2	29	11	153.209	0.0142639	0.00087952	4.78628	0.809017	21 DAYS	SHAM	38963.5	Annexin A2 OS=Rattus norvegicus OX=10116 GN=Anxa2 PE=1 SV=2	555.112	535.808	165.225	167.493	697.557	672.093	243.954	226.951	1186.63	1246.22	837.741	785.947	634.424	586.561	1245.97	1360.44	1013.26	928.341	1135.22	1100.87	1197.42	1194.43	4845.06	4363.72	1117.91	1051.37	382.474	478.084	1771.32	1736.32	391.575	385.308	696.768	634.105	371.766	403.424	556
Q07984	4	1	19.6522	0.00531502	0.000378313	3.31829	0.904879	14 DAYS	SHAM	19207.7	Translocon-associated protein subunit delta OS=Rattus norvegicus OX=10116 GN=Ssr4 PE=2 SV=1	167.603	89.8858	236.051	186.476	38.2524	29.7768	106.576	87.7698	272.314	410.979	175.166	101.223	385.535	389.133	417.171	510.242	640.985	656.93	386.658	360.38	288.634	246.538	70.577	1541.43	56.6654	72.2275	29.2611	27.1654	93.0094	69.5871	72.7073	54.8969	184.361	104.11	290.85	191.134	557
Q09073	53	21	242.163	1.34406e-10	1.21378e-10	2.14552	1	28 DAYS	7 DAYS	33129.4	ADP/ATP translocase 2 OS=Rattus norvegicus OX=10116 GN=Slc25a5 PE=1 SV=3	20929.7	21483.3	17664.7	17185.7	12311.7	13703.7	10171.3	14475.8	14127.7	13806.7	8816.95	8761.89	16498.2	14775	14270.9	16144.9	14669.3	14422.5	15188.9	14103.7	12772.7	16331.7	15556	14581.7	15059.8	15957.6	16038.9	15498.8	31235	29991.7	26951	27826.2	31506.1	30548.7	20138.2	19688.7	558
Q2KN99	7	2	33.0238	5.39978e-05	7.75056e-06	5.31095	0.99559	28 DAYS	SHAM	124738	Cytospin-A OS=Rattus norvegicus OX=10116 GN=Specc1l PE=1 SV=1	250.361	251.44	231.959	164.777	119.25	238.375	54.6391	64.0296	347.788	430.055	391.551	325.561	481.765	239.342	385.218	452.551	692.931	721.833	864.93	733.734	224.609	319.238	158.999	146.684	538.583	512.753	321.148	469.429	1080.23	833.639	254.003	291.922	2016.37	2044.34	510.134	515.167	559
Q2TA68;Q2TA68-3;Q2TA68-2	61	20	279.929	0.567172	0.0206601	1.36047	0.227014	21 DAYS	14 DAYS	111820	Dynamin-like 120 kDa protein_ mitochondrial OS=Rattus norvegicus OX=10116 GN=Opa1 PE=1 SV=1	1364.88	1352.86	1054.82	1113.77	551.193	573.48	228.159	723.716	1070.26	997.296	562.064	509.996	668.883	651.982	541.977	459.986	1174.94	1148.52	993.843	983.591	465.458	560.69	1478.33	1302.6	850.902	809.189	868.088	954.399	980.721	914.259	928.538	923.904	951.728	897.335	378.323	413.97	560
Q2V057;A0A0G2K5H0;A0A0G2KA22	14	9	59.2595	0.00603859	0.000420157	2.31514	0.911353	7 DAYS	28 DAYS	51629.8	Hydroxyproline dehydrogenase OS=Rattus norvegicus OX=10116 GN=Prodh2 PE=2 SV=1	227.665	284.686	79.9108	114.111	260.52	287.368	65.0851	92.9409	323.136	290.599	405.294	402.456	324.806	236.552	182.911	155.998	264.411	231.161	323.508	284.51	381.09	391.096	79.7537	48.9288	333.643	336.172	266.33	328.946	156.455	153.736	179.767	179.089	109.437	80.9426	176.543	93.0647	561
Q3B8N9	18	10	85.7088	7.56339e-06	1.39303e-06	4.27704	0.999726	28 DAYS	21 DAYS	33051	Biphenyl hydrolase-like OS=Rattus norvegicus OX=10116 GN=Bphl PE=1 SV=1	319.147	496.387	1375.96	1256.02	2488.22	2034.48	987.543	353.939	462.129	406.346	486.749	517.356	354.587	381.509	222.238	204.157	451.59	362.024	618.493	586.155	312.423	462.498	162.673	157.218	440.583	452.959	511.024	494.21	1076.16	1042.06	986.409	940.636	1959.58	1844.16	588.892	2112.38	562
Q3KR86;A0A140TAG5;D3ZNA1	70	20	329.777	8.77076e-15	4.75238e-14	6.05483	1	21 DAYS	28 DAYS	67519	MICOS complex subunit Mic60 (Fragment) OS=Rattus norvegicus OX=10116 GN=Immt PE=1 SV=1	7330.9	7220.01	5068.64	4683.86	2687.65	3030.81	3227.99	4451.19	4875.98	4409.06	3031.46	2954.98	5975.04	5347.06	5244.98	6328.54	5243.35	4915.68	4133.44	3976.6	4282.96	5305.66	5858.04	5565.89	5855.13	6052.37	4922.12	4691.27	1037.39	895.612	1301.12	1362.42	705.495	613.699	432.582	464.209	563
Q3KRC3	3	1	14.1184	0.109145	0.00498544	2.99533	0.50961	28 DAYS	14 DAYS	70113.3	SRP receptor subunit alpha OS=Rattus norvegicus OX=10116 GN=Srpra PE=1 SV=1	281.898	280.148	22.8232	186.655	1820.92	1094.01	459.874	137.209	591.044	504.516	897.431	921.514	229.197	316.492	55.9864	79.3377	136.415	156.037	684.371	639.356	265.329	689.017	72.3425	31.4178	854.682	963.369	1116.64	1219.68	1094.94	860.225	793.698	725.138	647.472	601.419	879.221	1029.22	564
Q3KRE0	40	13	196.619	8.33027e-10	6.15505e-10	8.09819	1	14 DAYS	SHAM	66930.2	ATPase family AAA domain-containing protein 3 OS=Rattus norvegicus OX=10116 GN=Atad3 PE=1 SV=1	680.557	759.818	462.155	485.238	400.104	520.852	288.335	330.841	1553.21	1432.57	1168.16	1244.56	1547.6	1392.71	1504.15	1700.44	8276.76	7997.19	6302.4	5665.9	2857.59	3097.19	933.854	807.275	1421.55	1247.67	1220.27	1175.77	2622.69	2170.34	732.751	738.41	2306.65	2189.36	654.376	740.461	565
Q3MHU3	12	2	42.8214	0.225215	0.00925356	2.31817	0.378098	SHAM	21 DAYS	157753	ATP-dependent RNA helicase TDRD9 OS=Rattus norvegicus OX=10116 GN=Tdrd9 PE=2 SV=3	121.735	117.817	378.906	346.873	392.9	492.544	315.548	236.227	212.451	236.963	25.3775	32.7826	410.063	276.026	183.933	317.065	77.2192	83.3016	169.08	133.629	181.207	396.914	197.526	148.184	42.3851	57.4967	268.996	246.385	13.0054	26.1909	462.88	576.281	20.7828	151.139	120.738	127.832	566
Q3MIE4	16	4	85.8029	1.97872e-05	3.26131e-06	12.1551	0.998525	14 DAYS	SHAM	43346.9	Synaptic vesicle membrane protein VAT-1 homolog OS=Rattus norvegicus OX=10116 GN=Vat1 PE=1 SV=1	53.9323	50.1576	25.25	24.0681	4.58066	4.63421	12.8514	15.2776	258.58	229.686	196.475	182.376	38.1971	191.922	266.196	313.664	333.992	348.884	323.468	358.932	257.779	245.975	636.842	614.114	31.6237	11.9951	27.4508	63.5688	106.6	91.7789	94.2294	77.2629	203.142	133.908	79.0729	68.2558	567
Q497B0	17	8	93.1847	0.0355266	0.00190122	2.01037	0.707366	28 DAYS	7 DAYS	31043.2	Omega-amidase NIT2 OS=Rattus norvegicus OX=10116 GN=Nit2 PE=1 SV=1	282.572	340.138	1347.21	1280.74	1011.99	1033.9	698.287	567.403	606.813	631.56	747.086	704.494	859.078	1018.35	725.998	724.488	1226.04	1192.83	1390.81	1353.49	825.822	985.503	321.134	312.708	886.963	921.741	1631.09	1533.43	1952.6	1772.46	837.057	920.894	1443.1	1524.3	1630.8	1731.9	568
Q4FZT0	21	9	112.297	0.00243592	0.000190942	1.83274	0.919528	14 DAYS	28 DAYS	38528.1	Stomatin-like protein 2_ mitochondrial OS=Rattus norvegicus OX=10116 GN=Stoml2 PE=1 SV=1	2426.13	2690.27	2268.63	2130.45	1113.74	1350.53	1602.13	1530.62	2772.31	2879.57	1716.1	1707.11	3541.42	3048.57	3539.27	3828.37	3471.03	3440.1	3110.83	2781.16	3130.36	3529.72	4373.11	3956.66	2079.01	2188.18	2395.18	2081.13	1584.68	1778.18	1425.39	1447.06	2491.48	2515.93	1314.53	1274.17	569
Q4FZV0;Q4FZV0-2	15	6	64.613	0.0314554	0.00171727	11.5513	0.713799	14 DAYS	21 DAYS	101963	Beta-mannosidase OS=Rattus norvegicus OX=10116 GN=Manba PE=2 SV=1	2.07849	81.2527	317.703	192.282	37.4503	52.7789	83.5304	135.986	40.4919	9.6663	12.0628	25.6152	137.554	162.013	50.6797	101.148	579.737	1003.56	993.053	884.421	387.425	516.672	6.04818	7.71145	13.7964	4.25364	154.659	117.738	1.71182	0	3.09456	0	403.36	396.295	285.672	318.878	570
Q4G069;A0A0G2K167	11	3	56.4595	0.440861	0.0166176	9.34019	0.261939	21 DAYS	14 DAYS	35685.7	Regulator of microtubule dynamics protein 1 OS=Rattus norvegicus OX=10116 GN=Rmdn1 PE=2 SV=1	132.902	214.506	17.286	8.03886	25.5202	42.6543	0	6.65396	267.467	40.7034	146.512	80.8948	28.799	8.41304	3.43594	18.9419	8.65218	5.44476	33.4478	26.7506	25.5212	42.8515	1.96819	0	411.38	516.564	109.992	198.119	26.2891	37.1678	26.1586	27.0012	34.1296	143.637	103.888	87.8937	571
Q4KLH6;Q4KLH6-2	28	6	94.0498	7.42742e-09	3.78777e-09	3.86497	1	SHAM	7 DAYS	161229	Centrosomal protein of 162 kDa OS=Rattus norvegicus OX=10116 GN=Cep162 PE=1 SV=2	7465.57	7426.26	15183.2	14962.3	6822.54	6855.51	6236.83	5474.51	2830.42	2477.53	2869.6	2991.28	1719.19	1626.99	3222.5	3169.91	4209.79	4186.06	3516.96	3477.35	2308.59	2537.66	3443.11	3316.13	6609.23	6211.53	9585.58	9539.39	5435.27	5115.52	4724.83	4815.02	6733.48	6442.49	4776.55	4987.46	572
Q4KLP0;A0A0U1RRZ4	10	6	40.9584	0.0595064	0.00293787	5.09899	0.604951	SHAM	28 DAYS	103383	Probable 2-oxoglutarate dehydrogenase E1 component DHKTD1_ mitochondrial OS=Rattus norvegicus OX=10116 GN=Dhtkd1 PE=2 SV=1	848.306	766.034	59.0786	165.256	1364.06	1544.47	397.327	425.393	205.388	133.225	158.801	195.368	112.75	98.0705	57.4769	54.1365	78.1901	86.751	250.336	461.916	518.353	380.933	18.7254	19.6657	868.366	1055.27	835.939	919.792	57.038	55.9997	406.352	484.075	84.7387	91.6992	32.7608	43.2388	573
Q4KM34	4	1	11.2372	0.408821	0.0155724	1.65068	0.269301	SHAM	28 DAYS	38734.6	Cyclin-dependent kinase 20 OS=Rattus norvegicus OX=10116 GN=Cdk20 PE=2 SV=2	736.422	675.575	497.263	509.517	759.256	1307.44	586.235	429.14	850.172	871.243	428.35	280.691	161.646	593.042	76.9896	84.3259	774.692	824.003	1390.84	806.952	1142.15	1289.93	772.395	370.991	610.509	653.711	821.527	927.792	260.722	290.013	1119.01	1022.61	355.833	328.958	184.054	202.709	574
Q4V8F9	13	2	57.3342	0.117757	0.00532269	7.53283	0.508115	SHAM	7 DAYS	58686.2	Hydroxysteroid dehydrogenase-like protein 2 OS=Rattus norvegicus OX=10116 GN=Hsdl2 PE=2 SV=1	262.897	111.487	177.325	231.036	1331.97	1541.44	418.83	63.0391	248.483	54.7261	50.7339	36.0317	39.4147	50.816	4.42368	4.77678	478.019	353.752	340.861	387.156	685.589	789.999	72.425	23.2871	496.718	490.601	272.976	225.459	18.8052	14.379	620.373	524.989	126.08	139.742	2.19615	3.10565	575
Q561S0;A0A1W2Q6F8	32	16	164.774	4.10112e-06	8.38553e-07	2.89955	0.999704	SHAM	28 DAYS	40778.3	NADH dehydrogenase [ubiquinone] 1 alpha subcomplex subunit 10_ mitochondrial OS=Rattus norvegicus OX=10116 GN=Ndufa10 PE=1 SV=1	5083.64	5598.86	3632.24	3669.09	2432.1	2691.74	2745.57	3486.78	3244.03	3080.65	1586.79	1620.47	3784.91	3405.65	3133.69	3467.47	3099.58	2765.58	2956.03	2585.5	1621.43	2991.95	3370.61	2984.44	2232.67	2355.61	3589.61	3419.66	1831.37	1688.98	2253.99	2343.54	1099.33	1070.08	491.457	429.959	576
Q5BJZ3	94	57	403.04	0.000484701	5.05062e-05	1.83949	0.976457	SHAM	28 DAYS	114611	Proton-translocating NAD(P)(+) transhydrogenase OS=Rattus norvegicus OX=10116 GN=Nnt PE=1 SV=1	10364.3	10905.5	8012.99	7992.24	5383.51	5901.02	7414.89	6942.04	5990.95	5484.97	2616.46	2593.44	7622.58	6758.8	6993.73	7228.39	6674.31	6704.19	7278.68	6492.46	5369.66	6925.06	7896.98	7289.02	6172.61	6582.77	6039.59	5506.36	5993.08	5559.02	6251.7	6531.88	4002.02	3404.38	2696.15	2709.49	577
Q5BK63	28	12	162.078	1.63007e-06	3.84019e-07	1.95157	0.999991	SHAM	21 DAYS	42673.3	NADH dehydrogenase [ubiquinone] 1 alpha subcomplex subunit 9_ mitochondrial OS=Rattus norvegicus OX=10116 GN=Ndufa9 PE=1 SV=2	3288.73	3334.73	4772.17	5536.66	2853.13	2315.74	4157.74	3825.88	2425.18	2064.34	1664.46	1568.97	2956.76	2569.6	2736.61	3253.7	3866.2	3650	4006.69	4121.74	3114.69	3549.91	2425.01	1768.92	2508.55	2490.77	2575.52	2364.61	4290.16	4161.54	4592.7	4201.41	4045.01	3844.8	2456.67	1888.07	578
Q5EB77	8	2	41.3492	0.0148944	0.000915328	3.19174	0.850513	28 DAYS	14 DAYS	23261.3	Ras-related protein Rab-18 OS=Rattus norvegicus OX=10116 GN=Rab18 PE=2 SV=1	35.2954	52.0238	70.7117	40.2419	162.131	202.213	25.4385	32.1592	137.175	155.113	98.1958	290.077	96.7702	153.993	36.01	45.5149	24.5781	7.00305	110.063	77.4698	110.538	151.027	4.48242	11.0293	278.487	277.058	89.554	0	352.312	203.465	202.138	171.102	235.455	164.712	229.772	63.2739	579
Q5FVL8	5	2	25.1205	6.22922e-09	3.25327e-09	4.34589	1	28 DAYS	21 DAYS	77736.6	ATP-binding cassette subfamily B member 10 OS=Rattus norvegicus OX=10116 GN=Abcb10 PE=1 SV=1	720.229	803.188	2046.23	1813.26	524.557	601.631	1705.2	1272.57	791.238	870.327	877.014	854.28	1512.68	1325.47	1390.88	1312.1	2657.8	2521.8	3075.77	2997.97	1982.38	2170.51	842.306	692.724	1060.41	1108.01	1227.6	1136.59	5340.38	4640.76	3039.32	3147.83	4413.57	4346.65	3031.72	3061.19	580
Q5HZA9	2	1	6.867	0.454369	0.0170822	10.7028	0.28053	21 DAYS	28 DAYS	21771.4	Transmembrane protein 126A OS=Rattus norvegicus OX=10116 GN=Tmem126a PE=2 SV=1	45.7897	27.4188	300.227	175.347	4.68699	0	10.7665	13.1212	52.1009	40.1044	130.054	125.356	0	20.6392	6.56424	11.884	61.4174	4.6936	109.307	10.7955	9.16675	100.982	1.23094	10.8648	393.021	360.167	295.127	307.994	30.2359	23.2322	2.52597	0	37.5887	23.3078	10.8195	13.9236	581
Q5I0C3;F1LP30	32	6	171.804	3.25676e-07	9.53869e-08	6.22624	0.999997	28 DAYS	21 DAYS	79615	Methylcrotonoyl-CoA carboxylase subunit alpha_ mitochondrial OS=Rattus norvegicus OX=10116 GN=Mccc1 PE=1 SV=1	355.14	370.014	1164.85	957.583	1084.92	1337.79	994.005	1012.38	412.647	486.187	634.181	576.915	319.82	284.794	201.52	227.675	711.445	573.591	980.187	933.345	755.11	618.139	148.666	138.154	544.692	699.653	725.258	721.68	4587.92	4223.31	1439.17	1779.9	2517	2571.29	1983.39	1885.82	582
Q5I0P2;A0A0G2JZ02;A0A0G2JYW6	5	2	40.1943	0.000858352	7.96732e-05	8.69707	0.966797	7 DAYS	SHAM	18713.2	Glycine cleavage system H protein_ mitochondrial OS=Rattus norvegicus OX=10116 GN=Gcsh PE=2 SV=1	195.302	226.527	297.129	134.102	110.148	206.987	0.386366	145.992	1280.87	1075.45	2057.91	2080.67	1140.49	1102.39	803.431	624.202	1163.19	1251.32	1483.35	1184.25	652.226	2058.63	58.5219	49.7978	1299.95	1267.09	1777.69	1586.56	813.447	725.721	1297.71	1351.09	550.313	516.944	405.351	415.288	583
Q5M7T6	12	5	56.8639	0.457974	0.0172028	5.24807	0.237432	28 DAYS	14 DAYS	40757.4	V-type proton ATPase subunit OS=Rattus norvegicus OX=10116 GN=Atp6v0d1 PE=1 SV=1	170.306	383.296	181.414	165.1	0	16.2361	119.586	101.129	97.1027	164.909	135.769	105.252	164.204	174.658	172.107	232.016	92.3451	106.752	55.7852	48.7378	65.9248	96.3869	778.571	825.923	112.967	129.259	30.0352	12.8339	3.64588	1508.97	634.867	687.471	851.708	879.348	129.289	125.373	584
Q5PPG2;Q9R0J8	9	2	58.1736	0.00265892	0.00020545	1456.94	0.914286	SHAM	28 DAYS	49879.6	Asparaginyl endopeptidase OS=Rattus norvegicus OX=10116 GN=Lgmn PE=1 SV=1	0	4.33466	2818.85	2854.91	38308	45510.7	6674.86	5896.68	91.422	51.9976	77.9395	84.5272	443.339	382.43	792.049	1209.81	677.399	542.602	1486.86	1417.75	11.1442	23.1636	189.512	147.374	26.0535	23.1135	35.7166	24.3261	2.03979	0	19.721	11.1711	19.5942	14.1653	4.008	10.2561	585
Q5PQT3;A0A0G2JWI5;B1H250	36	19	206.828	1.51916e-08	7.08081e-09	12.0404	1	SHAM	28 DAYS	34184.2	Glycine N-acyltransferase OS=Rattus norvegicus OX=10116 GN=Glyat PE=2 SV=1	7623.38	8477.2	6276.59	6431.34	9400.7	10188.8	7745.06	6975.08	3963.4	3725.31	2223.56	2129.52	2184.88	1814.22	1907.14	2103.75	3022.38	2857.68	2746.89	2580.63	3563.74	4505.78	659.733	606.068	6157.09	6152.77	5376.25	5491.21	335.724	295.915	1852.36	1977.79	206.22	223.908	432.905	517.861	586
Q5PQZ9	12	10	44.0718	3.77653e-12	6.74525e-12	2.5615	1	28 DAYS	7 DAYS	14415.9	NADH dehydrogenase [ubiquinone] 1 subunit C2 OS=Rattus norvegicus OX=10116 GN=Ndufc2 PE=1 SV=1	8611.59	8695.23	7470.57	8356.03	6372.71	6962.1	6637.3	5682.28	4827.16	4727.65	2907.55	2948.51	5750.04	5476.42	4946	5599.5	5683.12	5377.63	6468.23	6349.35	4503.52	5529.29	6710.45	6066.11	5786.25	5587.64	6498.41	6145.41	13190.5	10779.7	10346.8	10653.5	12270.7	11918.7	9441.52	10244.5	587
Q5RJN0	17	5	73.8675	3.09201e-06	6.70154e-07	2.16081	0.99986	28 DAYS	7 DAYS	24230.2	Complex I-20kD OS=Rattus norvegicus OX=10116 GN=Ndufs7 PE=1 SV=1	1280.76	1231.76	980.07	670.544	320.495	344.526	364.96	486.768	697.181	739.147	475.736	479.133	629.052	576.669	566.986	633.955	886.653	835.79	833.279	803.509	490.291	668.272	633.41	605.795	868.076	853.379	840.421	895.256	1677.16	1502.8	1441.28	1458.24	1414.53	1359.12	762.592	835.451	588
Q5RK08	8	2	43.4995	1.1559e-06	2.86316e-07	7.7106	0.999983	28 DAYS	7 DAYS	33112.9	Glioblastoma amplified sequence OS=Rattus norvegicus OX=10116 GN=Nipsnap2 PE=1 SV=1	244.455	294.338	38.7522	12.3528	60.9191	81.2365	35.0011	61.6224	96.8721	34.7449	39.0523	23.9598	67.4791	69.968	51.5685	83.7323	89.7854	91.6843	264.112	227.257	162.962	203.723	88.7635	102.289	418.734	359.722	231.16	204.091	596.086	519.541	439.466	444.118	650.448	263.2	249.776	258.594	589
Q5RKL4;A0A0G2K9Y2	36	2	203.451	0.0365529	0.00194892	2.67051	0.671267	14 DAYS	SHAM	96262.7	Dimethylglycine dehydrogenase OS=Rattus norvegicus OX=10116 GN=Dmgdh PE=1 SV=1	69.2298	243.906	215.838	161.501	41.4357	106.75	78.7111	40.6101	79.9557	122.619	457.269	196.882	217.743	132.286	164.776	153.604	313.449	150.217	799.109	392.269	460.328	542.083	252.273	123.116	159.558	386.902	83.2185	306.204	198.646	68.279	502.986	297.542	22.8316	21.0545	76.7731	77.8379	590
Q5SGE0;F1LM33	50	13	267.136	0.0614589	0.00302394	1.8944	0.602606	14 DAYS	21 DAYS	157908	Leucine-rich PPR motif-containing protein_ mitochondrial OS=Rattus norvegicus OX=10116 GN=Lrpprc PE=1 SV=1	442.61	455.808	1061.61	1048.75	641.725	762.736	15.6336	997.693	785.622	752.234	781.638	704.83	1316.63	1119.36	825.243	887.316	1538.74	1576.15	1758.47	1528.25	1712.47	2393.5	431.416	341.542	810.479	852.42	1372.14	1264.98	2276.62	2136.01	1852.09	1814.64	1063.03	1021.47	391.019	445.687	591
Q5U1W6	12	2	55.4264	0.0387919	0.0020448	4.6831	0.667758	SHAM	28 DAYS	28351.7	MICOS complex subunit OS=Rattus norvegicus OX=10116 GN=Apool PE=1 SV=1	2.33062	2.88672	79.8281	37.0513	315.778	305.933	225.151	96.3081	4.94688	15.1633	50.1373	45.4392	10.2029	154.498	167.5	0	93.5485	74.4515	270.019	482.101	136.826	17.4233	34.8412	18.3526	275.858	245.727	2.53631	216.866	16.1506	10.4474	0	1.50358	2.79444	0	0	179.639	592
Q5U1Z9	11	4	55.828	7.107e-07	1.93755e-07	100.359	0.999996	7 DAYS	SHAM	30174.4	Metaxin 2 OS=Rattus norvegicus OX=10116 GN=Mtx2 PE=1 SV=1	19.9431	36.2402	32.6316	19.896	7.32619	4.39907	0	8.33695	659.911	710.419	2236.81	2836.45	1246.25	1511.26	318.216	61.9553	112.174	97.9325	48.001	21.2796	544.796	672.784	74.8007	11.2609	241.281	70.5788	1228.64	1171.26	135.579	110.113	90.6796	71.7143	78.7578	87.1348	13.3861	104.243	593
Q5U2X8	8	3	35.8014	0.145909	0.00638956	4.79733	0.514205	21 DAYS	28 DAYS	50785.8	Acyl-CoA thioesterase 9 OS=Rattus norvegicus OX=10116 GN=Acot9 PE=1 SV=1	13.5406	21.9465	90.0571	128.491	159.678	237.674	33.7944	23.3963	175.507	160.283	238.746	261.309	9.94906	94.1712	25.2244	3.163	67.3376	65.7679	188.403	148.794	150.065	170.975	41.3086	43.2062	385.71	438.625	451.371	427.722	11.0322	53.4916	58.0802	84.5088	81.1045	74.5477	0	59.7366	594
Q5U3Z6	5	3	20.1249	0.142608	0.00628223	1.6381	0.486713	14 DAYS	7 DAYS	70618.6	Deuterosome assembly protein 1 OS=Rattus norvegicus OX=10116 GN=Deup1 PE=1 SV=2	880.658	286.828	543.009	486.471	404.34	502.787	507.511	1114.69	486.632	403.698	527.997	502.004	820.085	584.479	932.699	1106.83	1060.07	968.702	1174.52	1224.79	422.612	884.69	798.569	1079.48	494.467	460.626	448.614	437.649	516.555	444.239	619.957	625.629	1018.76	939.037	471.41	494.303	595
Q5U3Z7	28	9	146.532	0.00237204	0.000186272	3.60696	0.958298	21 DAYS	28 DAYS	56278	Serine hydroxymethyltransferase OS=Rattus norvegicus OX=10116 GN=Shmt2 PE=1 SV=1	18365.7	18597.7	410.599	394.758	1558.58	1495.66	374.274	331.182	12714.5	13932.2	8149.99	6415.25	11562.6	9721.85	7962.01	9988.01	665.886	695.986	1103.66	1056.78	7709.32	6536.13	13816.6	13366.3	12877.2	12407.4	15017.7	13323.4	930.272	1962.12	10594.5	12598.3	732.488	718.038	827.205	790.124	596
Q5XFX0	5	3	24.3519	1.87399e-08	8.36499e-09	34.0954	1	14 DAYS	SHAM	22564.6	Transgelin-2 OS=Rattus norvegicus OX=10116 GN=Tagln2 PE=1 SV=1	207.518	233.068	21.3145	39.9646	62.6527	56.5243	22.1141	26.8839	1410.79	1523.72	2111.14	1948.75	2534.46	2155.39	1996.97	2373.63	3949.89	3649.19	3002.27	2799.94	2942.55	2872.55	19.8619	70.3721	2156.5	2087.9	1784.22	1595.6	854.773	808.523	345.656	397.979	1321.81	1285.15	528.63	425.978	597
Q5XHZ0	34	14	190.925	2.06954e-05	3.3599e-06	6.71893	0.999685	SHAM	7 DAYS	80689.4	Heat shock protein 75 kDa_ mitochondrial OS=Rattus norvegicus OX=10116 GN=Trap1 PE=1 SV=1	4771.5	4211.96	1184.84	2733.31	1622.44	1351.68	2052.16	1086.11	1047.78	208.804	191.12	100.595	191.341	491.28	274.21	308.711	889.932	1090.05	1181.52	2153.16	1055.67	1144.43	462.795	1525.78	2677.6	2236.96	977.595	1728.73	3683.98	3667.66	567.287	660.322	3415.79	3082.66	577.716	963.467	598
Q5XI78	49	20	265.007	0.00192538	0.000155131	2.10275	0.937	28 DAYS	14 DAYS	117494	2-oxoglutarate dehydrogenase_ mitochondrial OS=Rattus norvegicus OX=10116 GN=Ogdh PE=1 SV=1	1590.13	1512.46	545.227	532.568	1324.66	1478.68	587.594	457.796	1781.51	1726.22	1769.94	1692.78	1189.85	1169.81	712.576	732.777	757.795	868.2	941.161	880.912	1087.02	1332.72	537.792	787.603	2158.05	2466.64	2053.3	1994.7	860.553	1908.77	1871.99	1889.16	2150.38	2191.77	1548.49	1513.29	599
Q5XIA8	3	2	16.6276	0.00809262	0.000534748	3.37711	0.843923	14 DAYS	28 DAYS	37349.3	Growth hormone-inducible transmembrane protein OS=Rattus norvegicus OX=10116 GN=Ghitm PE=2 SV=1	65.9547	96.0707	203.934	32.3581	53.275	36.3694	26.2729	11.0463	140.667	147.999	82.3639	65.4239	217.312	101.793	208.748	204.519	267.297	281.848	205.326	182.47	100.004	260.679	73.7529	123.824	151.593	141.078	79.4851	112.394	60.2613	68.9076	64.5282	70.451	106.642	133.779	0	3.68239	600
Q5XIF3	23	15	86.5394	2.47098e-05	3.92348e-06	2.96911	0.999034	28 DAYS	7 DAYS	19797.7	NADH dehydrogenase [ubiquinone] iron-sulfur protein 4_ mitochondrial OS=Rattus norvegicus OX=10116 GN=Ndufs4 PE=1 SV=1	8225.07	8514.78	5822.16	6291.77	3141.78	3392.6	4305.57	3693.03	3820.88	2682.57	1350.56	1378.42	3152.16	2932.22	2902.32	3067.96	3431.82	3583.27	2762.78	2973.3	3458.95	3504.13	7350.21	6878.46	1543.17	1545.5	3667.67	3773.68	10186.1	9888.88	5772.82	6166.1	8383.88	7243.85	5880.83	5692.35	601
Q5XIH3	34	16	172.814	5.10703e-15	3.68961e-14	4.31168	1	28 DAYS	7 DAYS	51415.4	NADH dehydrogenase [ubiquinone] flavoprotein 1_ mitochondrial OS=Rattus norvegicus OX=10116 GN=Ndufv1 PE=1 SV=1	4221.98	4259.64	3251.61	4401.72	3720.25	2557.36	3553.83	2941.46	1663.46	1484.01	881.908	882.75	1561.79	1590.18	1417.92	1540.5	2873.68	2819.57	3064.48	2488.06	2166.26	2334.11	2146.48	2221.2	1589.31	1635.43	1964.94	1991.72	7705.44	7267.47	6693.24	7038.8	5749.53	4754.25	3509.43	3835.61	602
Q5XIH7;A0A0G2KB63	48	19	220.654	0.0634401	0.00311435	1.62939	0.622283	14 DAYS	28 DAYS	33312.4	Prohibitin-2 OS=Rattus norvegicus OX=10116 GN=Phb2 PE=1 SV=1	4443.68	4613.17	3718.15	4595.69	2364.31	3100.56	1948.98	3101.86	3670.59	3484.33	944.609	1025.75	3433.22	2947.92	3600.05	3953.28	4374.84	4527.27	4147.45	3789.88	3009.09	4337.64	6407.99	6336.49	1203.16	1249.64	2153.98	1840.17	2661.76	2616.67	3491.66	3477.7	2086.18	2030.62	1148.44	1220.01	603
Q5XIJ4	12	3	66.8276	0.0018068	0.00014612	1.77222	0.944184	28 DAYS	SHAM	31531.4	Protein FAM210A OS=Rattus norvegicus OX=10116 GN=Fam210a PE=2 SV=1	993.429	1139.22	227.018	287.99	362.502	385.592	113.882	245.588	507.814	431.468	316.14	368.764	644.064	575.192	621.758	579.879	420.451	360.984	491.474	437.956	369.636	726.225	550.343	610.532	1036.12	998.479	793.344	777.554	987.369	929.154	815.552	734.816	1060.37	1089.53	461.504	522.688	604
Q5XIN6	38	12	181.717	0.0322914	0.00175404	1.84197	0.702251	28 DAYS	14 DAYS	83687.2	Mitochondrial proton/calcium exchanger protein OS=Rattus norvegicus OX=10116 GN=Letm1 PE=1 SV=1	1023.34	1092.84	746.297	627.725	415.785	450.688	506.068	480.421	834.451	854.804	851.055	740.72	524.41	637.94	287.501	467.769	356.676	430.317	893.578	739.963	721.602	772.894	593.642	497.92	774.597	677.84	781.789	611.731	492.39	454.719	873.84	839.89	1080.7	1041.28	1306.53	1191.66	605
Q5XIT9	26	9	146.025	0.516198	0.0190558	1.68716	0.235652	21 DAYS	28 DAYS	62030.5	Methylcrotonoyl-CoA carboxylase beta chain_ mitochondrial OS=Rattus norvegicus OX=10116 GN=Mccc2 PE=2 SV=1	1154.52	1253.37	1441.05	1219.99	2579.02	2993.07	865.113	769.777	1762.59	2044.68	2057.86	1869.36	1485.57	1339.44	813.62	766.307	1235.99	1082.09	1808.88	1594.17	2132.71	2106.22	317.513	371.671	3257.52	3625.76	3399.53	3202.66	1722.03	1550.44	2074.55	2107.16	879.833	808.356	354.39	414.959	606
Q60587;A0A0G2K330	47	32	213.01	7.03068e-06	1.32114e-06	2.59601	0.999881	SHAM	7 DAYS	51699.7	Trifunctional enzyme subunit beta_ mitochondrial OS=Rattus norvegicus OX=10116 GN=Hadhb PE=1 SV=1	5334.29	5631.9	3049.34	3066.77	4312.24	4470.76	3910.47	3617.24	2662.43	2545.26	841.024	805.388	1886.75	1829.75	2246.74	2279.14	3792.69	3512.84	2154.81	2114.58	2543.86	2374.18	3882.5	3463.34	1111.86	1123.19	890.279	764.789	5125.44	4899.81	4092.13	4208.02	5369.93	4995.81	2839.18	2887.57	607
Q62636;P62836;P63322	9	2	45.7858	0.0180298	0.00107208	11.4506	0.840548	21 DAYS	14 DAYS	21025.9	Ras-related protein Rap-1b OS=Rattus norvegicus OX=10116 GN=Rap1b PE=1 SV=2	155.771	198.383	0.0792655	15.0625	3.13921	1.85544	2.88775	8.2939	114.522	87.3002	2.46058	26.7	17.2876	18.7427	38.2629	17.3919	5.10036	13.8412	12.7627	12.9364	37.0561	50.6887	612.495	631.371	83.0105	77.3505	60.5146	42.9459	75.2428	31.1682	27.1302	37.777	18.802	8.49956	16.0257	16.5751	608
Q62651;F8WLE0	11	6	58.1106	1.81542e-05	3.0151e-06	2.60111	0.999192	21 DAYS	28 DAYS	36513.9	Delta(3_5)-Delta(2_4)-dienoyl-CoA isomerase_ mitochondrial OS=Rattus norvegicus OX=10116 GN=Ech1 PE=1 SV=2	498.183	486.791	403.76	358.426	284.989	482.195	730.416	212.688	649.725	518.873	697.425	829.512	659.774	528.913	504.481	377.746	649.6	699.602	833.157	997.507	881.088	938.698	456.386	410.177	1109.12	1176.52	1124.98	1205.24	237.882	219.125	616.102	616.278	258.995	223.397	138.349	193.818	609
Q62669	12	2	81.8275	0.0864974	0.00404908	4.83725	0.55903	7 DAYS	14 DAYS	16079.6	Globin a1 OS=Rattus norvegicus OX=10116 GN=LOC103694855 PE=1 SV=1	82.1685	85.9631	133.651	302.423	195.693	201.508	277.464	60.2476	390.385	347.051	1177.14	1128.86	75.0251	63.9524	0	11.9691	172.922	173.415	102.388	84.9053	232.29	269.676	39.7318	47.1341	1951.04	1662.21	72.3579	79.3702	179.78	171.209	262.739	310.059	452.067	442.788	435.738	539.428	610
Q62812;F1M3H3	139	12	773.616	0.916354	0.0318282	4.30446	0.0925262	21 DAYS	7 DAYS	227707	Myosin-9 OS=Rattus norvegicus OX=10116 GN=Myh9 PE=1 SV=3	1807.66	2011.54	1706.39	1565.96	182.69	213.342	874.195	789.312	1741.43	1440.84	857.432	813.326	1076.02	771.309	1268.53	882.242	2782.02	2678.75	1950.31	1968.43	983.116	913.832	13066.1	11676.5	654.162	657.204	417.253	467.552	4979.25	4563.82	1534.71	1578.71	1635.97	1463.89	127.715	135	611
Q63081;A0A0G2JSZ5	16	8	94.2066	0.0516058	0.00260114	3.68853	0.67517	7 DAYS	SHAM	48572.7	Protein disulfide-isomerase A6 OS=Rattus norvegicus OX=10116 GN=Pdia6 PE=1 SV=2	172.473	229.986	71.9237	63.9827	0	115.426	80.3576	68.3926	298.481	352.361	403.033	393.254	415.235	368.125	273.095	353.832	139.609	100.085	348.04	281.684	102.467	146.412	493.365	471.634	471.703	504.627	41.2552	269.371	58.2588	37.9839	62.7603	61.8861	518.685	434.618	205.158	246.294	612
Q63170;A0A0G2JYD0;A0A1W2Q612;A0A1W2Q624	47	13	178.136	8.00712e-08	2.8924e-08	3.15052	1	SHAM	14 DAYS	468208	Dynein axonemal heavy chain 7 OS=Rattus norvegicus OX=10116 GN=Dnah7 PE=2 SV=2	1537.12	1596.39	1192.27	1133.66	1784.82	1164.45	1058.73	964.697	507.205	497.285	305.767	296.483	664.047	513.818	479.784	564.988	636.993	591.623	564.834	555.505	165.928	189.749	1138.57	984.898	758.353	756.782	675.12	655.01	1502.21	1509.47	894.095	893.406	1641.12	1735.25	755.042	851.572	613
Q63362;E9PU37	15	7	78.5016	6.04851e-05	8.37661e-06	1.71975	0.997639	SHAM	7 DAYS	13468.8	NADH dehydrogenase [ubiquinone] 1 alpha subcomplex subunit 5 OS=Rattus norvegicus OX=10116 GN=Ndufa5 PE=1 SV=3	3630.23	3709.82	4127.13	3938.54	1890.8	2159.87	2544.46	2778.17	2172.11	2004.43	1426.79	1481.05	2372.73	2138.93	2088.59	2308.27	2649.68	2604.98	2595.54	2260.55	1723.96	2622.72	2643.09	2425.84	2302.91	2332.64	2385.71	2363.21	2775.15	2442.97	3886.04	4046.73	2549.09	2402.03	2196.71	2295.22	614
Q63448;F1M9A7	5	2	17.9456	0.460558	0.0172688	1.32604	0.241688	14 DAYS	SHAM	79130.4	Peroxisomal acyl-coenzyme A oxidase 3 OS=Rattus norvegicus OX=10116 GN=Acox3 PE=1 SV=1	231.837	226.277	1.1653	6.97565	249.803	298.421	78.6685	57.4636	181.203	221.728	143.355	37.4036	241.226	133.61	120.656	125.19	201.251	279.491	247.652	266.843	241.838	272.867	30.8414	25.4039	230.829	252.635	341.115	298.165	0	507.651	316.798	235.426	111.393	167.127	0	116.488	615
Q63524	4	2	24.1231	0.415808	0.0158246	9.14868	0.305065	21 DAYS	14 DAYS	22847.3	Transmembrane emp24 domain-containing protein 2 OS=Rattus norvegicus OX=10116 GN=Tmed2 PE=1 SV=1	115.178	240.606	151.525	133.309	26.904	34.9213	0	153.122	366.457	131.587	84.9378	129.927	35.9003	75.3157	66.8171	45.1724	77.6776	108.281	113.706	90.5113	38.8993	47.9649	1606.48	1552.66	83.1965	111.872	74.2773	90.8703	11.9121	11.7627	50.4165	39.5991	143.823	196.194	303.476	283.414	616
Q63679;A0A0G2K220;D3ZLJ9;D3ZLD7	11	2	45.1938	5.65995e-06	1.09042e-06	6.97339	0.999664	21 DAYS	SHAM	137628	Lysine-specific demethylase 3A OS=Rattus norvegicus OX=10116 GN=Kdm3a PE=2 SV=1	235.783	234.055	132.935	159.006	6.30501	3.89759	69.4259	8.99375	236.061	299.303	117.866	114.719	351.95	354.379	861.224	880.644	635.533	612.08	595.617	562.138	613.458	631.362	1425.88	1203.38	449.412	532.778	416.072	381.223	684.021	637.501	358.695	374.589	652.842	756.338	393.097	447.761	617
Q63965	40	8	133.13	0.684039	0.0242845	1.22219	0.182645	21 DAYS	14 DAYS	35831.5	Sideroflexin-1 OS=Rattus norvegicus OX=10116 GN=Sfxn1 PE=2 SV=4	11740.5	11957	8926.08	8115.55	3430.13	4010.65	6870.63	5685.68	7955.12	9149.87	5800.65	4508.45	10118.5	8440.06	6550.42	9216.95	7588.28	7120.69	6942.29	6411.26	8794.93	7953.48	11168.1	10117.5	8894.57	9244.68	9434.36	8462.31	8009.91	7544.93	9431.87	9449.06	6037.52	5741.9	2956.83	8382.58	618
Q64057	36	23	180.78	2.34042e-05	3.72982e-06	2.54286	0.997981	28 DAYS	SHAM	59262	Alpha-aminoadipic semialdehyde dehydrogenase OS=Rattus norvegicus OX=10116 GN=Aldh7a1 PE=1 SV=2	1453.89	1571.43	1173.38	987.272	1925.86	1927.16	824.948	839.872	2506.83	2199.82	3482.74	2732.03	1721.29	2086.34	1508.92	972.727	1837.95	1543.56	2530.96	2430.81	2273.58	3119.94	1023.77	910.511	3381.15	3418.22	4242.35	4113.96	4227.99	4122.59	4068.5	3992.8	4000.12	3894.97	2479.39	2444.76	619
Q64119;A0A0G2K6J5;B2GV99;A0A0G2JWE1;D3ZHA7;P02600;P02600-2	14	4	92.1967	0.644061	0.0231304	9.82203	0.177137	21 DAYS	28 DAYS	17146.3	Myosin light polypeptide 6 OS=Rattus norvegicus OX=10116 GN=Myl6 PE=1 SV=3	205.443	198.224	298.333	229.691	0.184288	0.938029	230.972	152.947	132.474	90.3678	38.0441	48.0662	96.0412	117.816	201.323	46.0799	182.175	210.538	149.097	121.91	41.3032	85.0615	1338.11	2471.77	48.2711	23.8238	11.9473	67.6169	134.841	203.32	65.5391	160.893	41	22.2655	3.51292	0.506852	620
Q64194;Q6IMY6	5	1	28.2579	0.383917	0.0147403	2.71444	0.294584	28 DAYS	7 DAYS	45528.2	Lysosomal acid lipase/cholesteryl ester hydrolase OS=Rattus norvegicus OX=10116 GN=Lipa PE=2 SV=1	1130.21	1196.2	932.804	993.207	3750.81	4321.73	617.403	547.244	2243.75	500.003	2376.07	2453.7	1.72766	808.652	372.171	0.228102	1860.93	1825.84	3733	4128.67	4046.93	3695.32	68.0068	68.6761	5558.11	4936.5	4342.51	4962.14	5958.38	5062.48	5206.53	5245.73	4396.4	3030.77	1560.61	1856.61	621
Q641X3	12	2	55.0644	5.89528e-14	2.12955e-13	38.3526	1	7 DAYS	SHAM	61108.5	Beta-hexosaminidase subunit alpha OS=Rattus norvegicus OX=10116 GN=Hexa PE=2 SV=1	36.3325	53.3926	37.1494	28.6758	29.4234	12.2933	10.2237	12.0587	594.049	573.549	1376.78	1400.58	1179.72	1111.83	909.428	1155.78	899.274	833.667	1226.97	1187.85	331.285	858.594	190.526	169.139	485.789	494.982	746.585	694.017	75.9213	77.6101	42.1504	34.2851	194.303	216.393	122.145	153.006	622
Q641Y0	5	3	28.8666	0.20254	0.00846633	3.36009	0.439343	14 DAYS	SHAM	49123.9	Dolichyl-diphosphooligosaccharide--protein glycosyltransferase 48 kDa subunit OS=Rattus norvegicus OX=10116 GN=Ddost PE=2 SV=1	19.9726	18.4612	55.9459	38.8929	0	5.4705	31.9303	12.3124	82.7299	80.8695	49.016	17.0275	20.0556	3.80616	47.0385	6.51038	177.826	181.141	161.694	54.672	67.1502	57.6845	213.273	192.463	0	1.61977	5.98914	0.961431	2.50349	1.02777	37.7842	45.486	58.131	33.7432	66.0751	50.1919	623
Q641Y2;D3ZYY3	33	17	193.445	3.09883e-05	4.72981e-06	3.21787	0.999218	28 DAYS	21 DAYS	52960.9	NADH dehydrogenase [ubiquinone] iron-sulfur protein 2_ mitochondrial OS=Rattus norvegicus OX=10116 GN=Ndufs2 PE=1 SV=1	1741.22	1772.83	4853.1	4803.96	1146.94	1239.79	3589.73	3464.91	1199.37	1139.05	1456.5	1371.03	2236.77	2096.34	2141.17	2202.07	3171.9	2881.09	3505.15	3461.65	1868.72	1921.53	1631.82	1401.73	1451.26	1401.44	1455.87	1352.9	5196.48	5003.83	3125.67	3068.81	4301.98	4187.28	4314.3	3863.68	624
Q641Z6;A0A0G2JTH6	27	8	147.612	0.126513	0.00564202	1.8445	0.50938	28 DAYS	7 DAYS	60659.9	EH domain-containing protein 1 OS=Rattus norvegicus OX=10116 GN=Ehd1 PE=1 SV=1	1884.23	2054.63	1027.98	1402.98	5272.06	5794.31	722.573	855.351	2396.24	2233.23	1526.47	1431.37	1590.58	1340	1235.44	1384.58	3491.94	3262.52	3085.71	3026.84	2283.95	3273.76	968.281	833.411	3184.16	3152.75	3956.25	3999.5	3871.63	3543.46	4058.77	4017.1	3593.52	3561.01	1794.17	1770.65	625
Q642A7	3	2	14.0144	0.000145017	1.8168e-05	4.23851	0.989602	SHAM	14 DAYS	67586.4	Protein FAM151A OS=Rattus norvegicus OX=10116 GN=Fam151a PE=2 SV=1	547.77	521.681	530.122	597.309	426.112	534.906	478.91	388.525	307.392	244.913	109.28	115.792	312.543	343.593	210.936	103.651	106.241	201.366	85.8884	31.6079	116.977	207.422	376.158	403.329	123.234	88.7486	326.118	209.975	759.142	525.296	925.512	868.334	562.995	60.507	258.2	252.108	626
Q64319	32	17	163.079	0.114434	0.00519961	2.69874	0.55908	SHAM	21 DAYS	78963	Neutral and basic amino acid transport protein rBAT OS=Rattus norvegicus OX=10116 GN=Slc3a1 PE=1 SV=1	500.864	467.414	1593.06	1475.25	191.392	98.8926	592.336	901.049	572.835	471.423	467.921	450.781	579.407	561.335	434.435	374.547	972.379	947.281	537.613	479.285	1452.84	1383.09	291.766	144.75	442.438	426.991	309.454	406.08	263.291	204.882	222.102	192.37	843.056	768.222	532.744	505.322	627
Q64428	82	43	437.808	3.20792e-06	6.88393e-07	2.22639	0.999968	28 DAYS	7 DAYS	83349.4	Trifunctional enzyme subunit alpha_ mitochondrial OS=Rattus norvegicus OX=10116 GN=Hadha PE=1 SV=2	7504.91	7986.33	3826.11	4231.72	6450.69	5894.74	4122.61	5346.3	4142.28	4180.23	1708.44	1564.44	3894.31	3465.82	4618.58	5725.35	5606.48	5444.44	4695.73	4333.08	5362.29	5385.69	3051.55	5105.8	2914.31	3116.24	3543.48	3437.51	8172.94	8548.2	8561.32	8338.35	8868.23	7639.94	3356.15	3425.72	628
Q64565	48	26	242.632	0.120613	0.00541227	1.88803	0.493639	28 DAYS	14 DAYS	57942.4	Alanine--glyoxylate aminotransferase 2_ mitochondrial OS=Rattus norvegicus OX=10116 GN=Agxt2 PE=1 SV=2	3598.42	4299.06	4489.18	5475.18	18742.9	19434.8	4245.35	4337.16	10179.9	9643.63	12377.5	12129.7	9583.55	9384.35	4630.52	4908.14	6179.99	5992.01	12238.3	11351.9	10397.5	15549.3	1868.77	1279.21	21415.5	21662.2	20204.5	19669.8	18353.7	16064.3	16048.9	16723	12646.7	14078.3	11855.5	13494.5	629
Q64573;M0R7R1;F1LLV6;Q63010;D4AA05	24	8	148.727	0.000895909	8.24531e-05	2.07914	0.983295	7 DAYS	SHAM	62707.7	Liver carboxylesterase 1F OS=Rattus norvegicus OX=10116 GN=Ces1f PE=1 SV=2	1670.47	1932.17	1295.07	1225.16	917.69	959.618	909.418	1424.66	2843.64	3177.72	3220.85	2970.04	2512.67	2286.7	1593.91	1793.44	2213.61	2341.63	2324.61	2084.77	1425.67	1830.02	3263.96	2034.77	1257.01	1306.89	1431.61	1333.34	962.163	2129.01	2614.19	2443.2	2516.49	2671.35	1478.99	1420.77	630
Q64591;G3V734	23	14	104.672	0.242146	0.00980976	1.46622	0.419534	7 DAYS	14 DAYS	36417.9	2_4-dienoyl-CoA reductase [(3E)-enoyl-CoA-producing]_ mitochondrial OS=Rattus norvegicus OX=10116 GN=Decr1 PE=1 SV=2	953.191	906.212	1386.79	1244.88	1246.39	1402.28	810.793	685.78	1519.46	1685.75	1754.24	1542.73	1180.25	997.947	442.141	503.922	1397.05	1221.37	1433.6	1372.58	1083.69	1460.11	567.94	557.684	2043.76	2122.35	1916.16	1809.8	875.601	829.608	1026.19	999.557	851.596	843.327	1207.33	1253.11	631
Q64602;A0A0G2K4P6	54	25	230.621	0.370274	0.0142925	1.95276	0.337804	7 DAYS	28 DAYS	48126.4	Kynurenine/alpha-aminoadipate aminotransferase_ mitochondrial OS=Rattus norvegicus OX=10116 GN=Aadat PE=1 SV=1	3956.56	4162.61	4950.08	5500.73	16354	17445.1	3877.93	4258.29	8696.33	8429.16	9615.05	9752.4	9680.6	9001.27	2200.16	2559.8	4253.47	3553.25	13590.1	12020.6	6679.3	7297.82	207.271	248.716	16471.4	16894.8	14486.4	14746.8	2374.32	3052.77	11821.3	10921.6	3557.35	3620.24	3149.28	1000.1	632
Q66H12;F1LS98;F1M2P8;P05696	12	7	82.0717	3.36287e-13	9.11074e-13	56.7314	1	14 DAYS	SHAM	47384.5	Alpha-N-acetylgalactosaminidase OS=Rattus norvegicus OX=10116 GN=Naga PE=2 SV=1	16.0993	34.8528	46.8767	20.5143	63.6082	144.744	14.9214	8.93511	1605.67	1647.52	3676.54	3695.02	2346.04	2057.37	1934.41	2197.62	2956.79	2587.59	3686.96	3966.76	3066.8	3169.54	245.098	204.489	1702.62	1693.4	1914	1711.73	34.9265	101.138	161.822	113.847	341.348	320.547	332.501	207.272	633
Q66HD0;A0A0A0MY09;A0A0G2K4I4;Q66HD0-2	47	19	263.835	0.000657544	6.48729e-05	4.23279	0.977571	SHAM	28 DAYS	93056.2	Endoplasmin OS=Rattus norvegicus OX=10116 GN=Hsp90b1 PE=1 SV=2	541.683	609.588	426.499	700.62	4075.09	3914.24	1482.83	1315.24	1697.88	1616.11	1298.51	1343.82	1660.89	1515.71	1438.22	1371.38	1739.54	1493.45	1612.32	1451.02	816.294	1308.93	1565.14	1384.14	436.956	403.329	479.199	346.901	296.775	256.38	535.328	518.93	399.752	369.565	523.434	470.888	634
Q66HF1	84	52	368.483	1.00298e-10	9.66148e-11	3.47752	1	SHAM	28 DAYS	80382	NADH-ubiquinone oxidoreductase 75 kDa subunit_ mitochondrial OS=Rattus norvegicus OX=10116 GN=Ndufs1 PE=1 SV=1	18300.8	18702.3	17307.1	18257.3	10676.9	12884.6	11751.4	11304.6	9294.56	8904.65	5904.73	5565.84	8938.72	8667.42	8402.27	7397.65	10632	9164.18	9252.63	9066.77	8262.5	8751.48	15220.5	15027.9	12421.8	11420.4	10786.8	10652	3293.6	3728.55	5563.97	5067.92	3338.84	3298.87	5153.63	5186.53	635
Q66HG6	10	8	37.5807	0.248549	0.0100503	2.20213	0.434195	14 DAYS	21 DAYS	36997.1	Carbonic anhydrase 5B_ mitochondrial OS=Rattus norvegicus OX=10116 GN=Ca5b PE=2 SV=1	23.836	44.6387	109.619	72.7133	496.909	1102.57	77.2397	205.324	252.086	58.7153	209.842	335.973	87.6099	128.042	46.2233	19.2332	270.245	274.856	1057.38	798.715	369.307	483.901	1.64193	0	243.206	308.513	329.868	273.213	185.922	131.401	310.712	322.917	192.17	43.5168	345.406	316.25	636
Q68FT3	55	31	232.947	2.78516e-08	1.16086e-08	2.05155	1	SHAM	14 DAYS	63449.5	Pyridine nucleotide-disulfide oxidoreductase domain-containing protein 2 OS=Rattus norvegicus OX=10116 GN=Pyroxd2 PE=2 SV=1	16111.6	17094.3	10659.4	10389.3	6938.71	8226.48	12474.4	11498.4	8195.56	8644.4	9011.66	8695.04	7923.14	7089.37	5604.96	5863.93	7703.43	6409.16	6809.11	6292.72	6713.31	6752.83	9656.46	9284.19	12749.4	12730.9	11477.1	11426.3	7166.87	7656.59	9826.87	9638.75	6846.72	6360.33	6060.73	5935.53	637
Q68FU3;REVERSE6320	45	28	118.625	2.01029e-05	3.3008e-06	5.42385	0.998549	SHAM	28 DAYS	27915.6	Electron transfer flavoprotein subunit beta OS=Rattus norvegicus OX=10116 GN=Etfb PE=1 SV=3	2515.7	2551.81	1463.95	1174.35	7035.06	6904.99	1184.48	884.614	2405.89	2782.23	1890.36	1570.64	2218.36	2096.19	1214.5	1610.8	1482.25	1488.63	2377.56	2131.72	3376.22	2757.6	1504.3	1183.48	2238.01	2295.5	3147.14	3198.45	703.755	592.192	1517.32	1481.06	365.24	312.451	50.7578	87.7058	638
Q68FX0	17	6	81.5738	0.00075895	7.21886e-05	5.8424	0.961127	SHAM	28 DAYS	42639.1	Isocitrate dehydrogenase [NAD] subunit beta_ mitochondrial OS=Rattus norvegicus OX=10116 GN=Idh3B PE=2 SV=1	1005.41	1019.29	1600.8	1552.86	7403.86	6824.11	2068.18	2061.42	1431.12	1375.89	1094.75	1101.14	1048.26	922.95	919.368	960.52	799.469	729.105	1104.43	1150.14	518.38	1131.61	769.615	307.356	1431.84	761.819	1829.68	1847.01	928.371	929.125	882.306	902.988	599.859	565.721	49.4196	59.2448	639
Q68FY0	53	26	191.057	0.0240341	0.00137835	1.42787	0.729049	14 DAYS	28 DAYS	53533.2	Cytochrome b-c1 complex subunit 1_ mitochondrial OS=Rattus norvegicus OX=10116 GN=Uqcrc1 PE=1 SV=1	6315.56	6705.38	5282.21	5499.64	4220.64	3387.01	1927	3790.17	5022.18	4729.69	3670.08	3653.33	6098.38	5872.56	5723.94	4037.55	5729.3	5576.83	6760.54	6627.72	4608.29	6665.06	5349.01	5186.49	5113.78	5468.71	5860.27	5469.02	4974.33	4506.19	5992.37	6029.2	2830.5	2617.07	1748.77	1938.06	640
Q6AXR4;F1LR87	17	9	62.459	4.7928e-07	1.36681e-07	12.8407	0.999993	7 DAYS	28 DAYS	61926.7	Beta-hexosaminidase subunit beta OS=Rattus norvegicus OX=10116 GN=Hexb PE=2 SV=1	220.686	244.289	169.261	193.086	4.26422	6.51472	137.133	96.8251	472.069	581.117	1814.84	1763.47	1308.85	1122.4	1421.68	1471.35	1006	815.411	1372.39	1089.92	804.307	874.438	286.377	206.891	459.252	483.582	640.537	836.038	115.516	101.146	26.9994	23.1254	157.639	117.445	88.3348	99.5305	641
Q6AXV4	23	9	95.0297	0.232467	0.00947966	2.11667	0.386447	21 DAYS	14 DAYS	52416.5	Sorting and assembly machinery component 50 homolog OS=Rattus norvegicus OX=10116 GN=Samm50 PE=1 SV=1	1237.8	882.367	521.637	646.734	661.494	809.908	3.73756	290.405	717.34	738.337	402.214	391.414	1143.87	919.1	609.696	624.84	742.599	487.766	511.549	440.477	262.817	567.6	1964.27	1636.08	740.012	686.039	818.446	834.254	1147.56	1059.17	779.488	753.603	1086.63	1202.6	744.458	735.615	642
Q6AXY8	4	2	18.2437	0.00930114	0.000599972	14.8277	0.843759	SHAM	28 DAYS	34528.6	Dehydrogenase/reductase (SDR family) member 1 OS=Rattus norvegicus OX=10116 GN=Dhrs1 PE=1 SV=1	453.377	355.179	381.334	453.41	0	7.18587	262.884	409.565	160.738	105.488	162.809	239.276	120.416	195.248	49.5412	47.1227	152.746	127.048	159.183	113.124	144.489	121.786	446.081	440.924	49.4753	39.3455	128.114	270.283	12.2723	4.80673	47.0591	47.2968	0	2.97563	34.6993	12.3689	643
Q6AY55	6	1	28.6708	0.00128088	0.000110604	7.49201	0.950808	7 DAYS	SHAM	27523.3	Dephospho-CoA kinase domain-containing protein OS=Rattus norvegicus OX=10116 GN=Dcakd PE=2 SV=1	0	82.763	12.6739	17.7018	0	21.8019	0	29.486	175.625	198.474	64.5159	88.7211	191.103	216.182	248.986	176.877	52.7576	64.5534	69.5878	69.8316	90.325	191.107	278.657	0	144.66	128.181	149.088	169.935	90.8489	76.748	97.7889	60.5613	183.512	130.336	191.762	170.049	644
Q6AY58	5	5	17.3749	0.0416006	0.00217001	6.10549	0.674653	21 DAYS	28 DAYS	27968.6	B-cell receptor-associated protein OS=Rattus norvegicus OX=10116 GN=Bcap31 PE=1 SV=1	39.8779	30.2267	63.8593	42.2749	7.87969	1.02158	0	33.8869	38.3621	30.9299	66.2918	38.2287	108.44	86.2146	51.3118	49.4439	127.008	87.5188	87.369	80.6797	66.4793	65.6598	336.613	242.903	9.52955	10.7161	5.77201	11.5614	38.7252	11.1378	6.92874	9.77365	18.4821	34.2212	23.4914	0	645
Q6AYQ8	18	7	93.8631	0.0313838	0.00171552	2.44164	0.728496	21 DAYS	SHAM	24765.6	Acylpyruvase FAHD1_ mitochondrial OS=Rattus norvegicus OX=10116 GN=Fahd1 PE=1 SV=1	859.424	959.305	347.497	421.339	837.011	736.567	484.827	143.882	1293.95	863.784	977.436	941.798	624.744	653.553	399.702	348.443	819.618	716.417	1244.41	1147.02	1017.1	1465.8	424.68	461.637	3175.74	3148.06	1707.33	1792.46	599.435	968.467	1622.33	1568.05	1320.93	1400.33	768.632	890.517	646
Q6AYS2	24	2	129.055	0.684039	0.0242845	1.22219	0.182645	21 DAYS	14 DAYS	35873.5	Sidoreflexin OS=Rattus norvegicus OX=10116 GN=Sfxn1 PE=1 SV=1	1838.28	1872.17	1397.6	1270.7	537.074	627.969	1075.77	890.237	1245.58	1432.64	908.239	705.912	1584.3	1321.51	1025.64	1443.15	1188.14	1114.92	1086.99	1003.85	1377.07	1245.32	1748.65	1584.16	1392.67	1447.49	1477.19	1324.99	1254.15	1181.35	1476.8	1479.49	945.326	899.04	462.966	1312.51	647
Q6AYS3	17	3	76.9923	1.70867e-07	5.56892e-08	10.8574	0.999999	7 DAYS	SHAM	51900.3	Carboxypeptidase OS=Rattus norvegicus OX=10116 GN=Ctsa PE=1 SV=1	37.423	59.2248	154.997	276.873	519.477	150.577	14.368	121.492	1292.02	1219	3020.16	2858.54	1779.95	1513.78	952.893	832.307	1745.65	1627.57	2185.29	1928.53	767.166	1531.85	160.028	146.333	1297.92	1336.24	2047.87	1954.48	401.631	364.279	168.674	212.778	245.897	209.438	224.085	259.58	648
Q6AYT0	23	9	120.065	0.0055007	0.000389611	3.31794	0.896324	7 DAYS	28 DAYS	35317.4	Quinone oxidoreductase OS=Rattus norvegicus OX=10116 GN=Cryz PE=2 SV=1	964.981	969.603	574.121	625.88	3039.29	3732.51	629.723	1279.1	2026.95	2546.21	2533.87	2523.31	2245.8	2019.09	766.13	906.032	1467.25	1344.84	2622.16	2386.05	2124.46	3055.49	340.901	301.559	1814.79	1981.43	4453.96	4326.37	558.589	486.132	1962.28	1952.41	310.985	282.745	183.172	248.852	649
Q6IG12;G3V712	8	2	36.8646	0.00108047	9.69281e-05	20.4178	0.974542	21 DAYS	28 DAYS	50708.9	Keratin_ type II cytoskeletal 7 OS=Rattus norvegicus OX=10116 GN=Krt7 PE=3 SV=1	325.774	264.932	9.81579	0	45.2397	11.994	15.4729	0	133.733	75.6803	50.2174	31.7644	53.8846	67.3204	51.1378	4.01299	89.0187	33.1957	6.80847	20.4591	76.7432	17.2609	303.905	247.494	207.913	201.939	104.453	94.1712	29.8991	27.9224	6.68306	0.81661	0	4.42679	3.85257	1.61774	650
Q6IMF3;A0A0G2JST3	27	3	146.736	8.63194e-05	1.1513e-05	33.0132	0.997501	21 DAYS	28 DAYS	65230.2	Keratin_ type II cytoskeletal 1 OS=Rattus norvegicus OX=10116 GN=Krt1 PE=2 SV=1	147.84	131.325	21.7707	1.97816	2.6085	0	7.5504	103.959	29.2215	13.3897	29.2463	51.1088	146.419	98.383	13.3124	1.71823	10.9426	21.5321	41.3727	24.3799	14.3591	49.3349	278.188	294.87	265.689	254.666	51.9466	65.5507	1.76921	0	36.6934	4.91795	1.49235	3.88233	0	1.67116	651
Q6IN37	15	9	60.5138	0.00154733	0.000128492	3.33162	0.947455	21 DAYS	28 DAYS	21949.3	GM2 ganglioside activator OS=Rattus norvegicus OX=10116 GN=Gm2a PE=1 SV=1	1061.9	939.13	435.569	722.363	1917.45	2163.64	240.851	375.001	1800.31	1509.28	3263.04	3892.41	2099.45	1800.38	2447.12	2398.74	4644.64	4344.84	3460.41	3336.08	1308.77	2195.46	447.73	364.551	5512.55	5262.5	4653.59	4805.43	884.636	807.897	950.988	952.913	1019.74	949.247	706.392	711.431	652
Q6IRK9	22	10	103.594	1.07867e-09	7.54154e-10	15.2786	1	7 DAYS	SHAM	52098.6	Carboxypeptidase Q OS=Rattus norvegicus OX=10116 GN=Cpq PE=1 SV=1	62.3442	76.7106	161.995	133.047	424.358	441.636	55.7455	25.504	1836.55	1979.69	3740.94	3747.14	2933.77	2714.6	3014.58	3089.69	2835	2486.92	3371.84	3210.68	2483.17	2690.25	295.95	237.009	1656.95	1634.96	2103.99	2249.36	605.28	560.278	231.046	231.293	651.808	715.979	774.171	779.736	653
Q6JE36;A0A1W2Q609;A0A1W2Q6A2	5	4	35.6728	0.108287	0.00495669	40.529	0.551227	21 DAYS	28 DAYS	43411	Protein NDRG1 OS=Rattus norvegicus OX=10116 GN=Ndrg1 PE=1 SV=1	403.542	743.438	232.528	179.853	0.0183112	3.09305	0.638605	100.834	67.2421	71.0843	38.6404	21.3357	37.1601	35.5501	48.4142	26.0298	29.3874	28.6852	7.94824	0	12.3226	39.2006	902.889	833.958	51.9226	37.4526	9.86582	19.2509	7.32992	12.7818	6.32891	7.66723	17.8054	12.4769	3.65447	0	654
Q6P6R2	26	14	152.673	0.0194504	0.0011409	1.90931	0.77581	28 DAYS	14 DAYS	54608.4	Dihydrolipoyl dehydrogenase_ mitochondrial OS=Rattus norvegicus OX=10116 GN=Dld PE=1 SV=1	1784.42	1872.29	1572.06	1527.96	5566.35	5051.81	976.174	1236.76	2604.11	2516.27	3282.57	3198.05	2755.23	2307.61	1398.11	1559.82	2635.35	2469.57	4266.01	3760.48	2575.74	3753.03	612.985	422.552	4308.37	4471.6	4249.91	4036.05	6399.43	6292.23	5439.74	5575.6	4970.06	5182.51	2588.41	2665.84	655
Q6P762	24	7	120.168	3.66558e-11	4.04724e-11	11.629	1	7 DAYS	SHAM	114898	Alpha-mannosidase OS=Rattus norvegicus OX=10116 GN=Man2b1 PE=1 SV=1	338.804	407.995	128.861	135.013	46.0906	63.5056	87.7079	36.7477	1649.27	1505.36	1927.15	1602.33	1955.81	1765.14	1813.96	1867.21	1012.48	952.446	1049.91	1002.33	1774.75	1631.76	422.351	438.043	1649.58	1499.38	1419.38	1356.21	238.273	232.989	108.077	78.9873	272.707	247.889	347.194	213.324	656
Q6P7S1;A0A0G2K8T0	20	7	98.3045	0.000857307	7.96732e-05	2.5119	0.961933	14 DAYS	SHAM	44842.5	Acid ceramidase OS=Rattus norvegicus OX=10116 GN=Asah1 PE=1 SV=1	132.845	167.763	318.067	276.001	92.8858	202.455	212.052	281.315	291.043	149.014	367.249	360.898	179.05	329.864	533.215	298.369	727.208	659.106	892.071	893.437	597.502	587.659	435.581	427.112	511.738	492.326	381.75	343.2	399.567	375.777	131.117	130.334	581.781	548.154	165.921	236.765	657
Q6PDU7	5	4	27.6268	0.000337981	3.75657e-05	2.63372	0.987286	21 DAYS	14 DAYS	11433.5	ATP synthase subunit g_ mitochondrial OS=Rattus norvegicus OX=10116 GN=Atp5mg PE=1 SV=2	7859.33	7950.34	2322.94	2397.09	1930.59	1927.54	1186.41	1126.35	5746.73	5329.15	1729.33	1729.49	2654.67	2223.03	2169.35	2298.58	1759.49	1703.94	1350.17	1165.9	2731.88	2973.75	5318.53	5046.16	6099.82	5648.49	6155.63	5581.37	3339.66	3288.32	6373.25	5947.11	5451.38	5255.62	2871.79	2820.46	658
Q6SKG1	32	10	154.569	0.102766	0.00472892	3.13878	0.60041	7 DAYS	SHAM	66283.6	Acyl-coenzyme A synthetase ACSM3_ mitochondrial OS=Rattus norvegicus OX=10116 GN=Acsm3 PE=2 SV=1	210.517	314.702	11.8285	19.9905	648.421	586.754	124.39	117.001	843.418	823.755	1419.48	1185.7	348.616	438.991	174.851	155.884	331.364	276.562	457.775	428.032	1758.49	1778.87	1.93569	4.41341	507.888	354.095	1562.67	1409.95	338.885	316.209	384.825	398.83	326.066	404.149	605.894	744.689	659
Q6TXG7	8	2	37.4741	0.583599	0.0211341	3.90719	0.216951	28 DAYS	21 DAYS	76115.6	Serine hydroxymethyltransferase OS=Rattus norvegicus OX=10116 GN=Shmt1 PE=1 SV=1	181.083	12.8864	247.697	344.21	171.248	520.6	303.05	453.073	20.2268	10.1186	370.74	377.394	17.9407	116.236	24.9585	0	276.269	134.225	1052.14	1066.3	346.666	314.296	0	3.17584	132.556	85.3803	276.855	264.179	0	15.874	525.44	807.557	614.261	824.202	497.825	6.37064	660
Q6UPE0	58	36	244.452	0.00225304	0.000177571	2.20075	0.958257	21 DAYS	14 DAYS	67130	Choline dehydrogenase_ mitochondrial OS=Rattus norvegicus OX=10116 GN=Chdh PE=1 SV=1	13454.4	14206	5348.89	4877.84	2616.82	2737.19	3199.06	3139.99	12338.2	11055.6	4588.44	4444.33	11320.4	9844.16	5157.39	6039.16	4272.8	3799.03	3918.99	3668.89	6109.87	6821.93	11821.5	10529.9	12180	12400.5	11612.9	10679.4	4644.98	4406.49	9752.38	9665.98	5466.34	5339.33	5546.72	5603.66	661
Q6UPE1;Q66HF3	60	31	226.255	0.0012396	0.000108243	1.61463	0.969569	21 DAYS	28 DAYS	69053.6	Electron transfer flavoprotein-ubiquinone oxidoreductase_ mitochondrial OS=Rattus norvegicus OX=10116 GN=Etfdh PE=1 SV=1	3025.85	3164.09	1810.06	1909.13	1526.09	1398.91	838.284	1233.45	1727.08	1504.95	1654.07	1719.94	2243.72	1920.09	1629.52	1750.78	1826.93	1718.43	1834.73	1686.48	1924.79	2163.59	2170.37	2063.54	2888.59	2572.67	2900.38	2670.78	1481.3	1192.05	2303.13	2176.52	1467.47	1222.88	882.3	796.781	662
Q6XDA1;D3ZD73	77	6	339.094	0.00854229	0.000559346	1.87336	0.883991	7 DAYS	SHAM	277877	Erythroid spectrin alpha OS=Rattus norvegicus OX=10116 GN=Spta1 PE=1 SV=1	1434.64	1565.55	1087.4	1205.01	2668.6	2806.29	673.73	767.761	3060.57	2851.66	3482.71	3326.7	2942.42	2545.21	1459.42	1841.7	2192.93	2146.92	3107.5	2763.18	2413.38	2960.36	1502.64	1335.28	3019.58	3001.04	3443.96	3389.41	4174.17	3942.38	1604.93	1602.39	1212.1	1000.44	482.59	514.984	663
Q75Q41	5	2	30.6138	0.0740798	0.0035799	2.27805	0.574938	14 DAYS	SHAM	15490.7	Mitochondrial import receptor subunit TOM22 homolog OS=Rattus norvegicus OX=10116 GN=Tomm22 PE=1 SV=1	1000.13	982.581	482.246	574.77	161.553	232.309	0	659.377	988.154	935.461	698.064	716.879	1695.15	1507.58	1568.78	1531.21	1289.68	1198.28	1126.37	1096.95	841.833	1136.68	977.258	795.991	1029	971.712	975.751	969.494	1102.98	980.087	607.051	679.673	1149.98	1063.55	613.881	870.742	664
Q794F9;A0A0H2UHQ0	16	6	96.2918	0.00357225	0.000266979	44.487	0.906842	21 DAYS	14 DAYS	58186.3	4F2 cell-surface antigen heavy chain OS=Rattus norvegicus OX=10116 GN=Slc3a2 PE=1 SV=1	189.533	3.59536	294.162	192.03	712.825	925.688	249.801	288.403	65.4554	6.93012	4.63258	4.94068	1.09425	1.96095	9.31441	0	10.0761	22.7151	3.49886	26.5935	2.96165	12.3482	1305.44	1112.22	12.1298	4.45328	4.2443	2.03494	2.37505	1.41429	1.49923	1.757	90.659	123.116	11.0959	12.1243	665
Q7TQ16	6	3	30.8227	7.07648e-08	2.57771e-08	3.4347	1	28 DAYS	21 DAYS	9849.37	Cytochrome b-c1 complex subunit 8 OS=Rattus norvegicus OX=10116 GN=Uqcrq PE=3 SV=1	2322.57	2584.6	2015.17	2715.34	5218.15	8003.16	2756.46	2325.79	1306.9	1295.74	1090.47	1085.44	1246.45	1803.78	808.5	896.151	2004.02	1898.4	3080.29	3135.03	793.184	1394.16	1295.68	1103.99	1421.44	1376.35	1519.89	1285.59	4939.55	4790.82	3148.52	3091.86	4181.53	4042.76	3985.45	3890.57	666
Q7TSP2;A0A0G2K0M1	7	3	27.2966	0.506895	0.018748	4.28533	0.23061	SHAM	21 DAYS	160681	Kinesin-like protein KIF15 OS=Rattus norvegicus OX=10116 GN=Kif15 PE=2 SV=1	5.30192	8.36385	194.156	179.335	22.2128	18.0582	259.13	287.184	15.9589	3.71269	76.391	133.257	170.721	126.308	181.491	210.388	68.2532	60.3956	96.3156	33.6629	29.474	170.888	58.1132	62.3973	20.4747	12.2252	31.686	30.533	8.16047	2.25644	60.4806	50.4397	46.9942	26.3924	24.6801	174.18	667
Q8CFD0	3	2	14.7236	0.151546	0.00658891	2.61291	0.507011	SHAM	7 DAYS	37475.6	Sideroflexin-5 OS=Rattus norvegicus OX=10116 GN=Sfxn5 PE=2 SV=1	89.1747	97.8892	93.4874	122.371	21.746	5.44766	64.7874	48.1192	29.0555	26.5483	13.9914	8.74779	56.7048	31.2536	40.9848	50.16	28.1012	32.3879	30.5023	31.2754	22.8915	25.8685	60.7142	75.658	34.2589	43.653	37.8908	56.3169	38.0467	28.2862	68.0201	45.4062	21.1104	30.4292	60.7665	76.1655	668
Q8CG45;A0A0A0MXY9;A0A0G2K3V2	10	5	60.2107	0.00134693	0.000114482	3.10216	0.952298	28 DAYS	14 DAYS	41131.5	Aflatoxin B1 aldehyde reductase member 2 OS=Rattus norvegicus OX=10116 GN=Akr7a2 PE=1 SV=2	152.206	280.408	326.449	335.236	1018.22	1194.76	285.128	243.333	317.65	243.184	255.982	251.533	136.517	135.347	79.6756	107.86	300.843	255.372	273.553	215.39	198.639	282.659	115.694	82.0028	344.71	334.959	391.601	414.063	734.623	662.093	291.925	323.64	1046.76	942.859	255.883	512.216	669
Q8K4B7;G3V6F2	26	6	113.085	0.0141204	0.000871917	7.78403	0.853859	SHAM	7 DAYS	64344.2	Dimethylaniline monooxygenase [N-oxide-forming] 4 OS=Rattus norvegicus OX=10116 GN=Fmo4 PE=1 SV=3	515.359	739.499	404.149	545.05	43.6694	35.9154	210.263	28.7878	66.4328	8.08407	8.7177	26.006	88.4509	45.7197	32.4891	176.329	38.4809	41.648	155.274	117.025	144.103	101.63	14.2162	34.5703	219.732	171.681	111.229	210.522	104.289	123.671	205.927	226.221	160.893	161.9	31.5747	30.841	670
Q8K4G9	3	1	13.432	0.43109	0.016306	10.7963	0.268591	SHAM	21 DAYS	42672.1	Podocin OS=Rattus norvegicus OX=10116 GN=Nphs2 PE=1 SV=2	68.8838	64.8401	3.94286	146.204	17.1391	3.15862	5350.62	123.294	506.83	437.341	25.4098	380.331	56.0157	90.856	151.126	42.9792	3.80125	162.697	179.463	72.3009	48.3624	122.948	129.926	31.9699	235.522	134.526	56.1374	13.7636	192.128	127.811	73.1862	100.661	110.187	517.895	299.351	346.686	671
Q8R491	12	2	70.1507	3.40707e-05	5.16392e-06	4.55513	0.999473	7 DAYS	28 DAYS	60848.2	EH domain-containing protein 3 OS=Rattus norvegicus OX=10116 GN=Ehd3 PE=1 SV=2	46.4073	51.6702	8.48977	13.0154	7.11946	46.8679	9.84835	10.4659	158.443	72.2846	92.6134	123.568	74.2251	70.0963	17.6663	19.3675	38.522	18.5088	19.3598	15.6081	29.0354	46.723	33.5951	26.6095	72.5546	16.6225	158.593	77.1438	15.9061	13.3493	66.1943	26.6541	20.4461	20.2525	7.96578	9.9184	672
Q8VHF5	36	8	159.006	1.84998e-05	3.06077e-06	7.03846	0.998428	28 DAYS	SHAM	52209	Citrate synthase_ mitochondrial OS=Rattus norvegicus OX=10116 GN=Cs PE=1 SV=1	130.508	151.902	42.3972	10.2341	1023.53	1283.6	103.512	142.709	855.95	921.385	1487.57	1396.09	1041.38	1019.03	441.8	778.893	564.844	505.142	1707.87	1640.23	1081.66	1245.44	239.347	238.78	1930.32	1979.26	2534.61	2469.28	3444.07	3470.05	1801.5	1925.4	3154.37	2609.19	2779.6	2806.84	673
Q91ZW6;Q91ZW6-2	29	16	154.376	0.00401546	0.000295124	3.08196	0.892686	SHAM	14 DAYS	50137.9	Trimethyllysine dioxygenase_ mitochondrial OS=Rattus norvegicus OX=10116 GN=Tmlhe PE=1 SV=2	1047.75	1081.08	2486.35	2510.54	3540.6	3627.44	1359.06	1193.3	1057.85	1033.15	1209.95	1242.11	630.968	753.233	224.234	144.392	726.948	704.312	1459.89	1356.52	1084.41	1213.18	584.131	529.845	2827.94	2528.77	2186.48	2273.75	1162.79	1081.7	2242.86	2311.65	967.189	837.287	1121.67	1190	674
Q920A6	37	23	173.968	2.74983e-11	3.23832e-11	23.3859	1	14 DAYS	SHAM	51460	Retinoid-inducible serine carboxypeptidase OS=Rattus norvegicus OX=10116 GN=Scpep1 PE=2 SV=1	117.57	97.5847	112.085	117.292	612.662	542.863	725.064	41.6537	3944.45	3580.13	9512.16	9075.05	5659.11	4875.09	6111.57	7185.03	8517.2	8283.04	13005.7	11351.3	6337.35	9956.87	816.238	702.096	3599.01	3702.95	6715.46	6210.02	1063.99	1072.24	539.06	538.581	1400.76	1311.31	583.728	562.729	675
Q920L2	65	26	291.571	0.00104618	9.4478e-05	1.51808	0.968537	28 DAYS	7 DAYS	72641.8	Succinate dehydrogenase [ubiquinone] flavoprotein subunit_ mitochondrial OS=Rattus norvegicus OX=10116 GN=Sdha PE=1 SV=1	15154.3	14610.4	14832.6	13976.8	7488.54	7874.77	11551.2	11771.8	9930.49	9434.7	7407.94	7012.82	13579.5	12174.8	11348.7	11860	12387.5	12040.1	11058.1	10373.8	11658	12567.7	12278	10979.1	11039.7	10361.4	13048.3	13478.5	18679.8	17587.3	16075.2	17226.2	15245.9	14511	10525.5	10656.8	676
Q924S5	38	11	158.417	0.00195591	0.000156716	2.59041	0.933522	28 DAYS	SHAM	106363	Lon protease homolog_ mitochondrial OS=Rattus norvegicus OX=10116 GN=Lonp1 PE=2 SV=1	130.132	144.858	150.142	151.266	1298.84	1291.42	146.977	126.947	591.904	652.717	955.184	921.154	718.345	623.699	414.862	453.849	735.946	854.684	1896.55	1684.71	612.786	1018.64	108.016	99.4515	965.711	975.113	1026.33	991.29	1472.83	1394.55	870.218	905.809	1715.9	1234.5	1116.8	1049.89	677
Q924U5	4	1	15.783	0.00990516	0.00063328	5.82216	0.882403	28 DAYS	21 DAYS	64186.5	Dual specificity testis-specific protein kinase 2 OS=Rattus norvegicus OX=10116 GN=Tesk2 PE=2 SV=1	100.045	134.181	91.0526	77.6283	34.3659	16.3993	0	94.5833	101.978	73.1476	28.625	35.6944	138.308	108.504	203.412	158.249	67.8763	88.7422	30.5528	29.614	77.7427	89.0812	107.343	0	22.2692	14.4791	22.4363	15.1195	245.01	214.414	85.6692	108.857	208.243	223.487	115.104	125.395	678
Q925B3;A0A0G2JYN5;A0A0G2KB64;Q925B3-2	17	2	67.4212	1.28204e-06	3.12208e-07	13.1873	0.999981	28 DAYS	21 DAYS	214207	Transient receptor potential cation channel subfamily M member 7 OS=Rattus norvegicus OX=10116 GN=Trpm7 PE=1 SV=2	38.408	41.5095	369.799	311.218	35.9966	61.1964	326.628	170.484	52.892	120.951	70.8035	54.5192	141.33	96.8956	31.9627	72.8823	244.232	253.339	286.507	299.228	177.737	111.667	33.2915	28.9456	63.5912	53.8022	72.7639	88.7519	773.925	760.409	346.309	389.558	834.324	756.339	586.875	634.481	679
Q925Q9;A0A0H2UHD8;Q925Q9-2;M0RBZ7;Q925Q9-7;Q925Q9-3;Q925Q9-6;Q925Q9-4	10	2	44.4886	0.00661447	0.00045473	9.43534	0.893294	28 DAYS	7 DAYS	78257.1	SH3 domain-containing kinase-binding protein 1 OS=Rattus norvegicus OX=10116 GN=Sh3kbp1 PE=1 SV=2	323.001	553.542	403.697	60.4909	19.8724	250.74	147.856	567.072	48.8268	49.0401	17.7437	51.4399	69.2644	62.0417	83.5552	99.0082	48.599	99.9585	61.786	18.0697	326.068	129.857	110.895	74.3251	158.02	209.835	77.4293	190.923	142.425	36.3684	172.199	468.868	397.356	219.389	942.791	844.143	680
Q99068;D4A1I2	17	7	86.7928	0.0384241	0.00202873	3.43972	0.6632	21 DAYS	14 DAYS	42031.8	Alpha-2-macroglobulin receptor-associated protein OS=Rattus norvegicus OX=10116 GN=Lrpap1 PE=1 SV=2	462.117	382.975	322.762	290.592	456.35	418.555	134.785	90.4591	363.156	172.292	88.7856	104.116	96.3958	89.7118	61.115	64.007	164.663	171.519	135.194	130.827	125.777	134.622	1034.41	884.023	84.5886	77.2174	50.2746	80.5034	127.321	70.6966	125.848	112.949	202.219	74.35	103.674	99.6016	681
Q99MA2	7	5	35.1129	0.0834702	0.00394142	4.50411	0.548781	SHAM	14 DAYS	76593.5	Xaa-Pro aminopeptidase 2 OS=Rattus norvegicus OX=10116 GN=Xpnpep2 PE=1 SV=1	598.611	656.504	589.504	474.808	38.2622	61.6795	473.782	374.197	74.9961	63.8015	377.443	447.341	38.5772	47.4074	85.9898	55.5759	63.6665	60.2075	37.3989	18.2788	145.469	366.604	327.984	264.456	134.238	214.031	68.2429	59.9881	138.436	12.0961	473.207	354.407	95.1051	131.144	220.209	294.623	682
Q99NA5;F1LNF7	36	15	185.669	1.28724e-05	2.20547e-06	3.04223	0.999228	28 DAYS	SHAM	40070	Isocitrate dehydrogenase [NAD] subunit alpha_ mitochondrial OS=Rattus norvegicus OX=10116 GN=Idh3a PE=1 SV=1	1096.43	1087.61	851.721	910.123	2682.01	3073.08	629.841	588.533	3434.77	3765.21	4062.5	3835.94	3702.51	3444.07	2277.39	2342.32	3182.64	3001.88	3887.34	3674.18	2871.72	3262.73	898.921	821.195	4269.07	3930.65	4133.04	3706.22	7255.47	6881.67	3719.41	3604.47	5268.67	4938.79	2465.04	2545.1	683
Q9EPB1	19	12	78.5874	0.00033566	3.74036e-05	3.13597	0.987175	7 DAYS	28 DAYS	55684.7	Dipeptidyl peptidase 2 OS=Rattus norvegicus OX=10116 GN=Dpp7 PE=1 SV=1	1082.76	1234.4	655.641	665.859	3286.66	3439.81	1259.59	780.529	2722.3	2704.91	3701.76	3850.04	2245.53	2082.94	1821.95	2149.96	2609.07	2515.62	4025.5	3793.9	2079.61	3529.85	720.998	379.932	2466.13	2545.17	2710.98	2909.53	1132.65	1079.54	1237.14	1222.11	750.702	774.807	609.391	704.664	684
Q9EQ76;A0A0G2JSI0;M0R553	11	5	43.3846	1.2231e-05	2.11228e-06	14.744	0.999165	SHAM	28 DAYS	60644.8	Dimethylaniline monooxygenase [N-oxide-forming] 3 OS=Rattus norvegicus OX=10116 GN=Fmo3 PE=1 SV=1	153.921	325.565	73.0165	68.3018	7.80104	17.9546	51.3903	39.8131	75.5915	70.8537	8.4706	25.2964	61.9143	53.9164	47.1997	50.9921	36.7024	35.7846	19.7428	14.815	17.5907	9.92373	217.343	17.6228	40.7412	45.0483	29.7626	19.8779	0.617636	0.764215	13.3716	26.2204	7.21238	1.9796	0	1.62542	685
Q9ER34	99	55	378.654	0.000434176	4.62419e-05	1.78462	0.983238	28 DAYS	21 DAYS	86174.9	Aconitate hydratase_ mitochondrial OS=Rattus norvegicus OX=10116 GN=Aco2 PE=1 SV=2	7026.38	7506.34	7812.94	7051.38	11282.3	8943.09	4975.43	4680.94	11259.3	11032.3	8756.13	8823.24	8263.54	7750.95	5814.9	7118.76	8442.97	8167.42	9385.97	8169.51	7699.64	8119.48	2962.16	2821.1	11239.6	11053.3	10896.9	10231.2	17387.8	15874.1	13184.9	12947.9	13876.1	13016.3	7837.97	7523.77	686
Q9ERL1	5	4	28.2387	3.82508e-06	7.85818e-07	23.0482	0.999915	21 DAYS	SHAM	66284.4	Cytochrome b-245 beta chain OS=Rattus norvegicus OX=10116 GN=Cybb PE=1 SV=2	5.81583	24.717	3.53551	0	7.80069	8.56958	5.2642	1.59764	66.9176	117.57	26.7437	24.7387	27.1001	13.2169	46.5232	51.8566	28.4827	26.345	64.0637	32.7739	65.2459	66.0435	546.673	8.9338	181.315	146.632	74.7255	95.2399	14.2972	10.1826	26.9304	25.5814	5.34332	9.52084	3.50014	3.81404	687
Q9JHY2;G3V804	23	4	125.112	0.00110618	9.84603e-05	2.3004	0.958631	28 DAYS	7 DAYS	35718.5	Sideroflexin-3 OS=Rattus norvegicus OX=10116 GN=Sfxn3 PE=2 SV=1	899.313	973.588	484.833	425.097	219.037	314.505	425.666	458.714	638.115	558.843	287.371	267.047	587.138	582.042	724.962	530.431	615.556	593.876	592.938	477.157	432.645	509.968	1318.59	1168.26	525.69	577.785	609.689	579.747	1552.95	1189.34	723.961	664.225	1719.17	1116.99	900.008	894.033	688
Q9JJ19	19	6	108.49	0.000853544	7.95677e-05	9.00986	0.957021	SHAM	14 DAYS	39172.6	Na(+)/H(+) exchange regulatory cofactor NHE-RF1 OS=Rattus norvegicus OX=10116 GN=Slc9a3r1 PE=1 SV=3	1452.53	2172.12	1179.29	751.036	213.214	48.8605	936.865	1190.27	274.271	275.435	120.429	131.145	400.696	328.463	84.9683	103.653	218.6	224.204	141.294	83.1354	51.5092	90.8513	1272.23	725.638	157.747	134.088	70.9785	94.9766	139.262	123.526	57.7491	21.9671	123.16	210.832	114.768	112.615	689
Q9JJH5;Q9JJH5-3;Q9JJH5-4	4	2	17.3609	0.00401691	0.000295124	15.9168	0.915139	14 DAYS	SHAM	64669.6	6-phosphofructo-2-kinase/fructose-2_6-bisphosphatase 2 OS=Rattus norvegicus OX=10116 GN=Pfkfb2 PE=1 SV=1	1399.47	1544.64	0.409932	1.01096	646.309	503.576	905.248	706.886	5760.78	5674.79	10446.9	10574.8	14473.7	13198.7	10874.9	11555.1	12389.8	13180.9	13031.9	12946	13685.6	14478.4	2.02394	0.87703	7975.35	8001.49	7404.89	7316.44	2198.72	2063.59	1366.88	1324.82	4194.46	3695.23	5922.82	5895.32	690
Q9JJI3	16	1	137.11	0.000572172	5.82211e-05	2.88346	0.975594	28 DAYS	7 DAYS	20935.9	Alpha-2u globulin OS=Rattus norvegicus OX=10116 GN=LOC259244 PE=2 SV=1	2104.99	2200.9	2549.8	2329.85	1495.04	1536.58	1606.56	1407.59	1473.34	1463.59	1490.47	1496.62	1580.83	1505.89	1733.14	1759.66	3098.65	2941.32	2891.58	2722.75	677.046	807.676	2153.46	1938.09	1930.02	1975.1	1546.57	1576.49	6840.65	6774.18	1757.56	1939.38	6118.82	5822.33	2843.87	2857.18	691
Q9JJW3	7	3	28.9892	9.36903e-07	2.43188e-07	4.21764	0.999989	28 DAYS	7 DAYS	6464.6	ATP synthase membrane subunit K_ mitochondrial OS=Rattus norvegicus OX=10116 GN=Atp5mk PE=1 SV=1	753.091	682.547	940.412	1041.41	463.483	358.504	721.778	689.664	468.652	325.501	263.265	286.003	514.025	420.564	533.758	618.579	586.643	582.362	644.488	573.101	485.772	516.145	643.106	551.598	353.968	348.24	387.947	378.926	1188.72	1219.01	739.111	739.807	1797.84	1721.8	2164.26	2144.4	692
Q9JKW1	3	1	18.1698	0.000820241	7.69597e-05	2.48526	0.978337	28 DAYS	7 DAYS	20260.1	Mitochondrial import inner membrane translocase subunit Tim22 OS=Rattus norvegicus OX=10116 GN=Timm22 PE=2 SV=2	297.094	324.599	123.217	155.014	480.056	474.379	101.294	56.5214	334.637	78.4443	204.334	50.7328	268.77	145.68	156.037	183.513	132.327	223.244	230.463	219.609	282.955	266.313	274.731	344.179	431.798	520.944	397.704	469.46	554.737	477.622	399.971	371.484	527.414	501.452	456.379	206.32	693
Q9JLJ3;A0A0G2JSI1	26	9	116.569	0.047026	0.00240668	2.29893	0.74224	28 DAYS	21 DAYS	54565.3	4-trimethylaminobutyraldehyde dehydrogenase OS=Rattus norvegicus OX=10116 GN=Aldh9a1 PE=1 SV=1	137.962	174.127	250.471	81.5892	270.298	288.105	201.693	280.72	257.83	203.81	254.879	377.281	33.7168	257.082	156.188	61.6662	222.887	291.808	285.13	205.185	311.671	320.963	48.6598	26.2659	370.361	333.345	26.8421	79.6661	375.04	180.712	248.404	174.256	186.955	142.234	426.91	396.853	694
Q9JLT0;G3V9Y1	55	8	259.065	0.0700811	0.0034272	4.34042	0.582165	14 DAYS	SHAM	229935	Myosin-10 OS=Rattus norvegicus OX=10116 GN=Myh10 PE=1 SV=1	63.9539	104.009	4.75988	6.79099	0.711211	2.88222	2.71397	4.54399	107.301	2.95648	83.1176	8.64587	52.1155	45.6269	60.1234	121.661	9.88592	194.352	34.6763	32.2177	42.3482	286.974	36.6675	130.18	14.4193	31.3631	89.4477	15.3835	18.7127	3.20367	271.919	198.145	3.95695	7.53156	8.98164	5.13976	695
Q9JM53;A0A0G2K7K2	49	20	206.039	0.605199	0.0218433	1.2225	0.188429	SHAM	14 DAYS	67007.8	Apoptosis-inducing factor 1_ mitochondrial OS=Rattus norvegicus OX=10116 GN=Aifm1 PE=1 SV=1	7602.7	7490.68	2991.32	3044.23	4367.89	5252.27	2532.74	5283.43	4556.67	4148.45	3233.92	3405.96	5642.17	4671.95	4410.88	4432.95	4227.12	4138.85	4573.98	4236.18	4243.11	5032.16	3624.32	3181.08	4636.61	4822.22	6423.32	5673.9	4347.64	4217.64	4289.54	4596.78	4681.99	4105.97	4483.69	4305.82	696
Q9QWN8;F1MA36	25	4	106.75	1.23018e-11	1.72017e-11	7.19071	1	7 DAYS	28 DAYS	272319	Spectrin beta chain_ non-erythrocytic 2 OS=Rattus norvegicus OX=10116 GN=Sptbn2 PE=1 SV=2	2179.97	2200.13	1516.79	1448.06	1090.72	1182.97	868.44	853.696	1755.83	1666.11	1331.52	1273.98	2270.28	1890.96	783.284	782.823	1294.53	1188.99	1147.57	909.385	940.138	1039.37	1463.08	1295.32	1610.46	1626.34	2065.78	1815.72	336.698	302.675	490.894	510.331	149.137	133.973	52.9181	40.352	697
Q9QX71	13	7	59.8932	2.22518e-07	6.8897e-08	10.7434	0.999998	14 DAYS	28 DAYS	46029	Napsin OS=Rattus norvegicus OX=10116 GN=Napsa PE=1 SV=1	661.859	708.654	690.376	600.681	518.582	548.78	340.769	294.391	2611.52	2747.83	2115.05	2153.66	6193.49	5626.07	5064.52	5657.79	4961.01	4565.64	2685.52	2570.47	2401.25	2705.75	4066.35	3669.74	367.468	355.376	2196.68	2022.21	782.82	686.722	636.23	616.51	102.237	113.936	37.4147	39.6659	698
Q9R063;A0A0G2JSS8;Q9R063-2	22	9	124.938	0.279058	0.0111059	1.68764	0.331074	28 DAYS	14 DAYS	22520.9	Peroxiredoxin-5_ mitochondrial OS=Rattus norvegicus OX=10116 GN=Prdx5 PE=1 SV=1	710.006	688.692	807.14	715.875	989.122	1337.26	440.778	369.267	773.061	610.257	1307.54	1201.8	460.847	374.225	242.07	197.846	664.038	669.511	1038.95	914.541	836.523	712.824	252.204	306.193	1475.4	1520.4	1266	1252.75	859.273	969.724	1230.44	1147.65	1593.61	1438.06	481.399	401.67	699
Q9R1R4;Q9R1R4-2	5	1	19.9494	5.8338e-05	8.18383e-06	94.2118	0.997303	SHAM	7 DAYS	126907	Tudor domain-containing protein 7 OS=Rattus norvegicus OX=10116 GN=Tdrd7 PE=1 SV=1	5.72678	7.81906	919.094	665.439	542.218	935.138	493.822	284.207	13.3158	0.848906	16.6475	0	0	3.9679	3.52229	4.72268	7.75211	2.22699	10.2528	13.7039	23.7823	29.7138	87.6872	39.5203	8.30491	13.6908	7.71045	16.103	8.98047	3.00063	34.9207	67.3893	16.4137	7.74873	5.33997	0.984801	700
Q9R1Z0;Q9R1Z0-2;A0A0G2JSR0;P18125	32	13	153.022	2.85708e-08	1.1795e-08	2.20607	1	28 DAYS	SHAM	31197.1	Voltage-dependent anion-selective channel protein 3 OS=Rattus norvegicus OX=10116 GN=Vdac3 PE=1 SV=2	4682.71	4709.7	3924.18	3341.19	2232.62	2514.49	2430.07	3066.35	5647.72	5569.46	4484.04	4384.98	5234.95	4517.29	6304.63	6726.97	5884.34	5515.85	6576.81	6152.51	4248.54	6746.6	6550.89	6126.96	5281.77	5335.81	5613.34	5256.92	9660.46	9116.96	7122.15	6698.02	9096.52	8879.85	5847.08	5959.72	701
Q9WU82;A0A0G2JT93	3	2	13.5515	7.43244e-06	1.38274e-06	34.6519	0.999927	28 DAYS	7 DAYS	86082	Catenin beta-1 OS=Rattus norvegicus OX=10116 GN=Ctnnb1 PE=1 SV=1	578.494	582.346	1888.39	432.463	170.631	925.503	249.766	1121.39	27.2254	33.1672	5.21766	19.5336	9.40947	47.9042	22.7304	134.323	100.444	286.117	331.554	216.277	1286.14	291.389	191.319	195.962	181.585	205.443	148.389	101.656	39.4236	49.7404	527	2342.75	661.489	775.728	1045.35	835.351	702
Q9WUS0	35	19	134.974	0.143778	0.00632734	3.24074	0.501795	SHAM	7 DAYS	25317	Adenylate kinase 4_ mitochondrial OS=Rattus norvegicus OX=10116 GN=Ak4 PE=2 SV=1	1193.69	1280.71	629.646	787.36	5384.27	5424.2	657.103	862.625	1280.94	1296.37	373.045	342.997	477.242	465.008	337.327	385.427	1314.17	1262.84	940.585	894.308	980.195	1543.48	79.9551	83.6638	1688.03	1747.15	1245.44	1141.62	1431.74	1352.77	1730.87	1779.52	717.116	680.545	243.116	262.241	703
Q9WVK7	17	7	82.4427	0.172205	0.00733987	1.34094	0.466611	28 DAYS	21 DAYS	34561.9	Hydroxyacyl-coenzyme A dehydrogenase_ mitochondrial OS=Rattus norvegicus OX=10116 GN=Hadh PE=2 SV=1	2955.32	2940.76	2808.57	2939.48	4698.84	4538.65	1097.51	2391.97	2752.61	2755.11	2832.76	2706.28	2245.04	2807.92	1645.22	1912.53	3121.94	2977.38	3857.01	3696.5	2916.88	4169.46	2249.53	1902.13	2221.33	2228.37	4332.35	4275.34	3919.88	4043	3566.66	3267.36	3341.94	3031.28	2967.52	2732.45	704
Q9Z0V6;G3V7I0	28	22	76.0161	0.131079	0.00582168	1.56915	0.508414	28 DAYS	SHAM	28580.6	Thioredoxin-dependent peroxide reductase_ mitochondrial OS=Rattus norvegicus OX=10116 GN=Prdx3 PE=1 SV=2	887.804	929.286	1091.87	1092.72	3932.29	4360.51	711.837	659.191	2159.58	2037.11	3725.42	3774.03	2150.43	1970.1	949.558	1166.43	2058.63	2016.35	3413.74	3370.85	3041.02	3146.88	390.025	317.867	3953.86	4307.15	3262.43	2997.14	3479.96	3262.83	3759.01	3941.62	2233.5	1891.95	2410.14	2424.73	705
Q9Z1E1;Q9Z1E1-2	16	4	72.9334	0.112585	0.00512095	3.81569	0.512024	SHAM	28 DAYS	47784.7	Flotillin-1 OS=Rattus norvegicus OX=10116 GN=Flot1 PE=2 SV=2	16.2504	33.9083	66.6972	81.2999	1275.92	51.1978	40.2418	75.895	150.942	132.933	137.958	124.036	100.095	143.623	185.867	82.8214	218.278	222.826	213.026	160.458	134.381	159.394	237.536	323.984	78.6996	47.9225	62.5847	66.6984	58.123	60.8123	28.9351	41.5512	97.3483	77.5903	59.6268	50.0494	706
Q9Z1P2;Q6T487;Q6GMN8;D3ZCV0	17	1	86.8372	2.88216e-05	4.46195e-06	34.2412	0.997858	28 DAYS	14 DAYS	103531	Alpha-actinin-1 OS=Rattus norvegicus OX=10116 GN=Actn1 PE=1 SV=1	46.7815	50.963	68.7436	47.7441	0	1.52496	98.8527	47.0932	40.0563	20.6733	62.3899	56.2228	18.2159	14.6413	19.8836	20.8838	51.1091	40.7379	25.9358	12.333	6.05595	6.22027	154.803	137.269	23.4608	31.1553	1.16346	2.28142	1526.64	1434.19	724.477	722.479	526.415	493.92	316.227	321.97	707
Q9Z2L0	63	30	207.519	7.02107e-08	2.57771e-08	1.71453	1	28 DAYS	21 DAYS	30869.6	Voltage-dependent anion-selective channel protein 1 OS=Rattus norvegicus OX=10116 GN=Vdac1 PE=1 SV=4	24277.1	25621	26250	24982.3	18118.4	19820.7	22598.7	20150.5	20128.7	21018.2	12812.6	12224.6	22652.6	19437.3	17263.3	20084.2	20465.6	20064.4	18065.5	16792.4	18996	20733.8	17766.6	16981.9	18983.1	19505	19851.9	18785	32834.7	30751.6	31760.6	30564.4	27578	26360.8	23933.2	24648.2	708
P19112;F1LRT1	9	2	45.2412	0.000278665	3.19562e-05	79.8878	0.981367	SHAM	14 DAYS	40065.7	Fructose-1_6-bisphosphatase 1 OS=Rattus norvegicus OX=10116 GN=Fbp1 PE=1 SV=2	272.157	276.669	176.159	218.381	17.4182	13.4015	30.1517	11.3117	63.3836	183.084	0	5.85098	0	3.36847	0.586415	0	0	0	2.77451	8.22513	2.43188	0	0	0	132.218	97.5523	12.0399	24.97	0	0	8.6507	12.6282	0	4.23552	0	0	709
D4A4K4	10	1	29.6265	0.277272	0.0110469	22.6246	0.381413	SHAM	21 DAYS	421362	Vacuolar protein sorting 13 homolog C OS=Rattus norvegicus OX=10116 GN=Vps13c PE=1 SV=2	2.71115	0	0	4.06076	72.5785	11.704	77.4495	61.9736	4.29767	65.665	32.0705	0	35.5508	0	39.4526	0	0	0	4.91846	0	13.994	0	6.18994	0	0	0	4.09238	0	0	32.9055	0	35.9727	0	0	0	29.8134	710
B5DFA0	8	2	31.0503	0.0684285	0.00335164	7.95775	0.617861	21 DAYS	14 DAYS	93174.1	Villin-1 OS=Rattus norvegicus OX=10116 GN=Vil1 PE=1 SV=1	63.575	58.8022	41.763	21.374	0	3.33339	116.638	35.5513	54.1952	22.1476	22.2905	18.618	37.7975	32.4916	8.07318	5.13226	21.3164	13.2014	0	0	0	5.40356	72.6119	53.5535	112.607	87.4639	0	0	64.3357	0	0	4.06277	0	2.39666	19.9931	8.05582	711
D3ZEY0	11	1	37.2464	0.0894904	0.00416373	6.30261	0.55217	28 DAYS	7 DAYS	174645	Coiled-coil domain-containing 141 OS=Rattus norvegicus OX=10116 GN=Ccdc141 PE=1 SV=2	7.33514	6.39381	32.134	33.5074	22.5432	26.1388	103.752	69.0984	6.21606	57.8247	18.2722	37.7385	33.5906	48.1025	0	0	57.2129	23.0679	67.7541	114.381	47.855	24.0589	0	0	225.076	83.3056	45.6788	85.5198	63.3759	93.7778	30.4122	38.8885	284.352	506.022	339.491	217.616	712
Q62868;A0A0G2K5N6;F1LQT3;A0A0G2JVE4;D3ZGY2	27	2	115.316	0.000488088	5.07372e-05	77.814	0.976409	SHAM	7 DAYS	161528	Rho-associated protein kinase 2 OS=Rattus norvegicus OX=10116 GN=Rock2 PE=1 SV=2	232.213	167.477	977.183	997.32	37.3911	45.9164	561.416	579.258	2.14319	6.1777	11.467	7.72728	0	9.8275	33.8749	6.91942	0	0	5.41687	22.6261	2.23779	0	467.894	444.013	6.35052	5.21792	0	0	48.475	24.7485	61.1399	46.1721	140.699	147.049	0	90.3562	713
A0A0G2JWR2;Q9Z0W5	2	1	8.4357	0.249398	0.0100753	10.1643	0.453203	28 DAYS	7 DAYS	50660.2	Protein kinase C and casein kinase substrate in neurons protein 1 OS=Rattus norvegicus OX=10116 GN=Pacsin1 PE=1 SV=1	6.27133	0	1.52179	114.62	0	36.3101	0.272962	8.05807	0.0279363	6.48701	17.1953	0	5.2755	0	0	0	43.6235	85.107	5.3533	7.00201	0	19.4322	23.286	24.3746	41.7674	35.6285	15.028	42.0143	235.302	161.766	23.2591	18.6208	5.3743	0	0	0	714
Q9R283;Q9R283-3;Q5I0J4	4	1	20.177	0.267521	0.0107076	11.1515	0.408537	7 DAYS	SHAM	131722	Short transient receptor potential channel 2 OS=Rattus norvegicus OX=10116 GN=Trpc2 PE=2 SV=2	58.3136	37.0275	64.0501	81.8484	3.30389	7.18055	37.326	136.004	280.714	112.599	1379.23	1440.72	266.969	344.275	81.4534	89.9584	44.9883	8.40587	0	0	664.096	1202.19	5.0777	0	952.661	847.518	1009.18	1014.46	791.592	525.918	461.395	439.316	12.7118	0	0	0	715
P01836;A0A0G2JZW1;A0A0H2UI36;F1LTN6;F1M229;P01835	7	4	18.0948	0.293486	0.0115653	91.7741	0.393244	21 DAYS	28 DAYS	11903.1	Ig kappa chain C region_ A allele OS=Rattus norvegicus OX=10116 PE=1 SV=1	9.48483	6.15511	14.4135	0.368953	2.17405	1.16502	0.0433362	4.39393	1.23413	3.50052	48.0145	45.0318	0.00313379	1.31039	13.3596	48.8674	0	0	1.76351	0.11102	3.32964	0.741864	1231.36	1191.2	2.4889	4.05244	3.58111	0.991501	0	17.3079	0.657827	0.234057	2.24053	1.6207	4.77323	7.75106	716
P52504	9	2	37.4288	0.00134231	0.000114314	198.433	0.942306	28 DAYS	14 DAYS	12953.7	NADH dehydrogenase [ubiquinone] iron-sulfur protein 6_ mitochondrial OS=Rattus norvegicus OX=10116 GN=Ndufs6 PE=3 SV=1	179.145	84.2926	0	26.5505	5.84265	0	0.372469	0	31.9201	26.8963	7.44102	11.1022	5.33345	0	1.95244	2.31231	9.54794	0	0	6.83267	0	0	230.629	192.373	1.65546	0	1.71077	0	1876.73	1688.59	145.338	123.354	148.814	102.086	11.2325	21.6204	717
F1M0U1	9	1	35.999	1.33749e-05	2.28256e-06	50.6343	0.99941	28 DAYS	21 DAYS	117177	Coiled-coil domain-containing 73 OS=Rattus norvegicus OX=10116 GN=Ccdc73 PE=1 SV=3	0	25.4958	13.2418	5.71373	71.5056	15.4123	4.16397	6.58978	0	16.0743	10.6935	3.37604	3.10734	0	0	0	12.6414	0	3.9201	13.3413	0	0	0	0	14.6623	0	0	0	175.665	144.151	31.2741	44.2179	196.997	207.748	2.45358	52.4022	718
F7FHF3	7	1	33.5362	0.0421482	0.00219067	173.615	0.700748	21 DAYS	28 DAYS	62633.7	Serpin family F member 2 OS=Rattus norvegicus OX=10116 GN=Serpinf2 PE=1 SV=1	2252.76	2061.28	32.588	16.9297	20.6945	32.489	12.4011	24.9379	5.76169	0	4.93631	0	12.3076	614.471	4.18962	257.923	0	0	0	0	199.309	0	0	0	2948.25	6019.31	6397.61	182.295	0	0	0	63.4147	12.9558	16.3673	0	9.88937	719
F1LMV6	46	7	201.256	0.0243992	0.00139163	26.6606	0.774169	SHAM	14 DAYS	334788	Desmoplakin OS=Rattus norvegicus OX=10116 GN=Dsp PE=1 SV=1	276.302	304.122	0	1.69865	1477.98	1275.26	5.76206	4.16585	244.043	189.383	164.173	110.592	57.4002	107.635	7.28626	0	0	0	0	0	60.1225	83.232	1.62188	0	579.359	429.616	680.247	723.304	9.57098	0	201.563	132.014	0	18.3853	0	0	720
P04764;M0R5J4	13	2	69.9785	0.517415	0.0190558	41.3481	0.216254	7 DAYS	14 DAYS	47470.1	Alpha-enolase OS=Rattus norvegicus OX=10116 GN=Eno1 PE=1 SV=4	34.3737	55.8255	16.8583	0	8.13432	0	4.16035	0	3.4286	3.62224	407.494	0	7.35702	0	0	9.16619	0	0	0	0	2.4352	1.86597	27.6334	6.75592	0	3.05119	0	21.9577	0	26.3816	4.31064	1.46207	99.2529	207.06	0	0	721
Q7TMA5;F1M6Z1	32	2	139.526	0.00253929	0.000197882	7.86545	0.934286	21 DAYS	14 DAYS	538078	Apolipoprotein B-100 OS=Rattus norvegicus OX=10116 GN=Apob PE=1 SV=1	1525.71	1412.56	153.013	104.635	168.52	317.265	384.437	383.1	820.24	108.68	220.19	195.294	381.988	366.036	116.871	254.137	0	0	0	0	144.09	164.81	993.031	898.451	848.552	894.511	370.556	502.21	0	0	165.72	163.463	901.924	552.558	162.624	8.16973	722
Q64541	25	5	113.299	0.00829987	0.000545946	7021.28	0.877224	SHAM	14 DAYS	115203	Sodium/potassium-transporting ATPase subunit alpha-4 OS=Rattus norvegicus OX=10116 GN=Atp1a4 PE=1 SV=1	1909.56	2120.14	4.79609	10.4683	1.04643	0	0	2.718	30.7776	43.0846	0	2.07189	0	1.27045	0.351364	0	0	0	0	0.0784409	0	0	607.148	706.271	12.8529	5.8141	6.22499	7.54709	0.221931	0.215826	8.6409	13.1441	0	0.431051	0.0636102	6.01915	723
Q6MGB5;A0A0G2K6P1	2	1	9.2857	0.00061398	6.1587e-05	54.0983	0.976927	SHAM	14 DAYS	27018.8	(3R)-3-hydroxyacyl-CoA dehydrogenase OS=Rattus norvegicus OX=10116 GN=Hsd17b8 PE=1 SV=1	1044.66	1012.12	585.989	435.473	189.478	215.375	0	269.689	33.0548	39.6455	0	16.161	57.2996	0	26.0886	8.06073	0	0	0	0	4.59341	26.7519	483.639	436.94	63.6502	75.6041	155.799	136.179	106.842	91.9959	115.47	148.826	77.9656	78.2414	0	34.0059	724
A0A096MJJ4	3	1	13.3124	6.95866e-05	9.51547e-06	Infinity	0.995177	28 DAYS	7 DAYS	103916	Cilia and flagella-associated protein 58-like 1 OS=Rattus norvegicus OX=10116 GN=Cfap58 PE=4 SV=1	0	0.287374	0.259289	0	0	0	0	0	0	0	0	0	0	0	0	0	0	0	0	0	0	0	0	0	0	0	0	0	60.0481	92.1652	0	0	12.4744	9.79622	0	36.0051	#N/A
A0A096MKE9;Q5U2M4	5	2	18.5299	5.56823e-05	7.86218e-06	173.286	0.99576	SHAM	28 DAYS	113671	DNA ligase OS=Rattus norvegicus OX=10116 GN=Lig3 PE=1 SV=1	144.696	5.25696	481.634	172.338	0	0	196.057	102.049	33.0119	25.0245	51.4383	35.8676	27.5947	53.235	104.771	135.566	103.122	145.799	240.452	4.25411	240.676	252.616	19.9149	23.6795	0	16.5222	5.2171	46.8193	5.5087	2.32642	0	0	0	0	0	0	#N/A
A0A096P6L2;A0A0G2JVE9;Q8VIG2	4	1	21.7051	0.00538386	0.000382585	Infinity	0.881922	28 DAYS	7 DAYS	195707	Limkain-b1 OS=Rattus norvegicus OX=10116 GN=LOC103689943 PE=4 SV=1	0	0	0	0	0	0	0.682466	0	0	0	0	0	0	0	0	5.00278	0	0	0	0	0	0	0	0	0	0	0	0	119.422	0	64.1838	0	68.3273	13.0621	0	0	#N/A
A0A0G2JTT2;A0A0G2JUQ5;O55012;O55012-2;Q498N4;Q66SY1;Q66WT9;A0A0G2K0B6;F1LRK0;Q05140;Q05140-2	6	1	31.1613	0.0514712	0.00259738	Infinity	0.645002	SHAM	7 DAYS	71221.2	Phosphatidylinositol binding clathrin assembly protein_ isoform CRA_a OS=Rattus norvegicus OX=10116 GN=Picalm PE=1 SV=1	206.548	0	23.3916	0	0	0	0	442.054	0	0	0	0	0	0	0	0	0	0	0	0	0	0	26.205	12.8011	0	0	0	0	0	0	0	0	0	0	0	0	#N/A
A0A0G2JV69;A0A0G2K5Q3	11	1	41.5812	0.0524547	0.0026378	Infinity	0.690349	7 DAYS	28 DAYS	198531	Mediator complex subunit 12L (Fragment) OS=Rattus norvegicus OX=10116 GN=Med12l PE=3 SV=1	8.17773	169.605	0	0	0	3.86243	0	0	340.605	0	0	0	0	4.98801	0	0	0	0	0	0	0	3.96594	168.713	0	4.05005	15.5006	2.55113	7.50488	0	0	0	0	0	0	0	0	#N/A
A0A0G2JYF0;D4AD03;Q80ZA5;Q80ZA5-10;Q80ZA5-11;Q80ZA5-2;Q80ZA5-3;Q80ZA5-4;Q80ZA5-5;Q80ZA5-8;Q80ZA5-9;F1LUB7;Q6RVG2;Q6RVG2-2;Q6RVG2-3;W0NT44;W0NXI0	3	1	14.101	0.339776	0.0132331	Infinity	0.311768	SHAM	7 DAYS	126908	Anion exchange protein OS=Rattus norvegicus OX=10116 GN=Slc4a10 PE=1 SV=1	836.315	129.817	0	0	0.579382	0	0	0	0	0	0	0	0	0	0	0	0	0	10.8896	0	0	0.578564	20.3299	0	0	0	0	0.330958	0	0	0	0	0.967191	1.57498	0	0	#N/A
A0A0G2JYR1	2	1	7.5989	0.0114255	0.000720909	99.0463	0.809964	14 DAYS	SHAM	94931.2	Exocyst complex component OS=Rattus norvegicus OX=10116 GN=Exoc6b PE=1 SV=1	0	0	3.82819	0	0	0	0	0	7.03185	0	15.3026	0	0	0	21.3817	0	111.192	167.006	53.1729	0	35.9812	64.0686	169.348	0	0	0	12.7345	7.76501	0	10.4745	0	0	0	0	2.45966	11.2297	#N/A
A0A0G2JZ71	3	1	7.9282	2.28422e-05	3.6537e-06	Infinity	0.998583	28 DAYS	7 DAYS	82954.7	Nucleoside-diphosphate kinase OS=Rattus norvegicus OX=10116 GN=Ak7 PE=4 SV=1	0	0	0	0	0	0	6.38953	0	0	0	0	0	0	0	0	0	0	0	0	4.0017	0	0	0	0	0	0	0	0	45.7523	0	0	4.83728	57.0658	30.4037	61.727	84.118	#N/A
A0A0G2K0Q2;F1M8F2;P56536	10	1	40.9873	0.49808	0.0184692	Infinity	0.225576	28 DAYS	SHAM	117728	Kinesin heavy chain isoform 5A OS=Rattus norvegicus OX=10116 GN=Kif5a PE=1 SV=1	0	0	0	0	0	0	0	0	0	0	0	0	0	0	0	0	0	0	0	0	0	0	0	0	0	0	0	0	1745.67	0	0	0	0	0	0	0	#N/A
A0A0G2K1X3;D3ZYV1	9	1	37.5905	0.000522109	5.37196e-05	Infinity	0.977262	28 DAYS	SHAM	120351	WD repeat domain 60 OS=Rattus norvegicus OX=10116 GN=Wdr60 PE=1 SV=1	0	0	0	0	0	0	0	0	0	0	0	0	0	0	0	0	19.8362	7.44858	3.30145	11.3113	0	0	0	0	0	0	0	0	1.06844	12.2291	0	0	249.625	185.716	9.60675	713.602	#N/A
A0A0G2K2N1;A0A0G2K5E3;P0C279	4	1	13.9947	8.97225e-07	2.34292e-07	Infinity	0.999973	28 DAYS	SHAM	53760.8	Cytoplasmic polyadenylation element-binding protein 1 OS=Rattus norvegicus OX=10116 GN=Cpeb1 PE=3 SV=1	0	0	0	0	0	0	0	0	0	0	0	0	0	0	0	0	0	8.54847	10.9834	0	0	0	0	0	0	0	0	0	543.814	680.528	0	0	580.107	458.728	396.556	439.781	#N/A
A0A0G2K2W6;D3ZKH4	3	1	9.8137	0.000206575	2.43992e-05	Infinity	0.987238	14 DAYS	SHAM	330066	ASH1-like histone lysine methyltransferase OS=Rattus norvegicus OX=10116 GN=Ash1l PE=4 SV=1	0	0	0	0	0	0	0	0	3.74737	0	2.69579	0	0	0	0	0	33.3545	6.69336	55.1642	21.54	46.2019	55.0307	0	0	85.9025	13.0502	0.388732	7.19766	0	0	0	0	0	0	0	0	#N/A
A0A0G2K3A7;F1M885	3	1	11.815	0.140107	0.00617834	Infinity	0.567002	21 DAYS	7 DAYS	243240	Myosin VIIb OS=Rattus norvegicus OX=10116 GN=Myo7b PE=1 SV=1	56.4358	0	0	0	0	0	0	0	0	0	0	0	0	0	0	1.60439	0	0	0	0	0	0	34.8218	2781.67	0	0	0	0	0	0	0	0	0	0	0	0	#N/A
A0A0G2K612;D3ZCF5	2	1	9.4987	0.0012192	0.000106766	60.168	0.946188	14 DAYS	28 DAYS	84201.1	E3 ubiquitin-protein ligase OS=Rattus norvegicus OX=10116 GN=Smurf1 PE=4 SV=1	15.4027	0	24.9964	25.9235	0	0	31.4638	16.6051	0	0	3.49392	0	32.1106	40.6105	14.5583	14.0074	49.865	12.8033	18.3272	18.3742	17.5665	28.7578	0	0	2.69897	7.57974	16.4456	4.55018	0	0	2.94067	0	0	0	0	0	#N/A
A0A0G2K6J8	2	1	8.0798	0.00442129	0.000322646	139.651	0.89274	SHAM	28 DAYS	46059.7	Uncharacterized protein OS=Rattus norvegicus OX=10116 PE=3 SV=1	130.979	182.046	152.456	116.78	0	0	20.769	48.2044	0	0	0	0	0	6.91153	0	17.8221	0	3.21108	0	0	0	0	272.323	176.868	0	0	0	0	0	0	0	0	0	0	0	3.40796	#N/A
A0A0G2K7S2	6	1	26.091	0.000772404	7.2945e-05	Infinity	0.971824	7 DAYS	28 DAYS	100103	Integrator complex subunit 6 OS=Rattus norvegicus OX=10116 GN=Ints6 PE=1 SV=1	0	0	0	0	0	19.9324	0	0	9.16018	0	654.578	476.41	0	338.828	464.855	0	11.9488	9.14493	144.165	100.967	104.678	6.422	75.8491	0	0	2.60684	7.36893	0	0	0	0	0	0	0	0	0	#N/A
A0A0G2K8S6;G3V743;O88941	5	3	24.7456	0.0205451	0.00119541	Infinity	0.819502	21 DAYS	SHAM	92133.9	Glucosidase 1 OS=Rattus norvegicus OX=10116 GN=LOC103692171 PE=1 SV=1	0	0	0	0	0	0	0	0	59.4336	17.5953	3.07281	3.19418	4.26176	8.72772	1.69161	6.38676	0	5.52245	0	0	0	0	310.839	156.413	0	0	0	0	0	0	0	0	0	0	18.7115	3.35425	#N/A
A0A0G2K9U7	3	1	12.2098	0.0350582	0.00187847	Infinity	0.79225	21 DAYS	SHAM	78109.7	Mastermind-like transcriptional coactivator 2 OS=Rattus norvegicus OX=10116 GN=Maml2 PE=3 SV=1	0	0	0	0	0	0	0	0	0	0	0	0	0	0	0	0	0	0	0	0	0	0	0	0	738.151	678.191	0	0	0	0	3.07016	0	0	0	0	0	#N/A
A0A0G2KA25;Q4KLL4	3	1	15.3151	0.0334821	0.00180968	Infinity	0.797899	21 DAYS	7 DAYS	75584.8	Transmembrane 9 superfamily member OS=Rattus norvegicus OX=10116 GN=Tm9sf4 PE=1 SV=1	0	2.70703	0	0	0	0	0	0	0	0	0	0	0	0	0	0	0	0	0	0	0	0	589.571	519.94	0	0	0	0	0	0	0	0	0	0	0	0	#N/A
A0A0G2KAT7;D3ZF41	6	1	25.7716	0.433119	0.0163453	Infinity	0.263443	SHAM	7 DAYS	118451	Zinc finger homeobox 2 OS=Rattus norvegicus OX=10116 GN=Zfhx2 PE=4 SV=1	0	8.87391	0	0	0	0	0	569.627	0	0	0	0	0	0	0	0	0	0	0	0	0	0	0	0	0	0	0	0	213.137	0	0	0	0	0	0	0	#N/A
A0A0G2QC04	4	1	19.1676	0.000384011	4.19134e-05	Infinity	0.988689	7 DAYS	SHAM	70788.9	Plastin 1 OS=Rattus norvegicus OX=10116 GN=Pls1 PE=1 SV=1	0	0	0	0	0	0	0	0	0	8.60549	54.6346	18.3582	78.9797	358.185	118.958	91.7376	32.4828	11.1725	0	0	0	0	0	0	13.2091	8.76456	6.74326	13.6591	0	0	0	0	0	0	0	0	#N/A
A0A0H2UHB3;P48284	2	1	11.8574	0.385845	0.0147882	Infinity	0.342034	21 DAYS	7 DAYS	35921.8	Carbonic anhydrase OS=Rattus norvegicus OX=10116 GN=Ca4 PE=1 SV=1	21.3696	46.072	0	0	0	0	0	0	0	0	0	0	0	0	0	52.3718	0	0	0	0	0	0	151.633	130.046	0	0	0	0	0	0	0	0	0	0	0.265968	4.77872	#N/A
A0A0H2UHI6	2	1	7.515	0.299708	0.0117998	Infinity	0.332096	SHAM	21 DAYS	34175.5	Ankyrin repeat domain-containing protein 54 OS=Rattus norvegicus OX=10116 GN=Ankrd54 PE=4 SV=1	0	0	0	0	1242.55	1982.59	0	0	0	0	0	0	45.9341	0	7.13434	4.59491	0	0	0	0	0	0	0	0	0	0	0	0	0	0	0	0	0	0	0	0	#N/A
A0A140UHX6	23	1	84.473	0.00016128	1.98642e-05	Infinity	0.989504	SHAM	28 DAYS	268938	Spectrin beta chain OS=Rattus norvegicus OX=10116 GN=Sptb PE=1 SV=1	0	0	13.8716	41.408	1723.36	2243.99	585.009	38.5497	0	9.8714	98.3971	44.7652	4.80255	0	0	1.66583	0	0	0	0	0	0	0	0	0	0	4.70868	7.37805	0	0	0	0	0	0	0	0	#N/A
A0JN30	2	1	11.9288	0.0245219	0.0013968	129.152	0.802585	7 DAYS	SHAM	21051.5	Canopy 2 homolog (Zebrafish) OS=Rattus norvegicus OX=10116 GN=Cnpy2 PE=1 SV=1	0	0	5.06009	20.1448	0	0	1.31989	0	132.979	40.4046	1147.2	1143.79	51.7438	3.48846	185.323	234.282	59.707	3.11438	0	4.44191	2.47861	2.35438	1114.62	912.747	0	0	0	0	3.41891	0	0	7.76672	0	0	15.2289	41.9633	#N/A
B0BN89	2	1	7.9604	0.406194	0.0154859	8.2521	0.297279	14 DAYS	SHAM	56323.3	Dihydrouridine synthase 2 OS=Rattus norvegicus OX=10116 GN=Dus2 PE=1 SV=1	0	0	0	0	0	0	0	14.2911	4.26773	0	12.6501	0	30.522	8.5303	28.0518	108.918	0	0.919267	0	0	0	0	25.0539	44.3173	0	0	31.3241	0	0	0	0	7.07745	8.24619	0	0	5.68266	#N/A
B0BNC9;A0A096MJR4	3	2	18.7926	0.000170289	2.07932e-05	4382.47	0.995355	7 DAYS	SHAM	38118.8	Quinone oxidoreductase-like protein 2 OS=Rattus norvegicus OX=10116 PE=2 SV=1	0	3.47162	0	0	0	0	0	0	2052.51	1759.09	1205.91	1241.78	1655.92	1526.85	0	0	0	0	1124.39	1304.41	752.305	723.668	89.7276	98.0238	1361.28	1288.22	0	1.85558	0	0	307.682	318.348	63.4468	61.7296	4.58888	7.47606	#N/A
B2GUV5	4	2	21.7384	0.0120431	0.000756566	225.815	0.827006	21 DAYS	7 DAYS	13824.4	V-type proton ATPase subunit G OS=Rattus norvegicus OX=10116 GN=Atp6v1g1 PE=1 SV=1	314.836	371.574	257.138	252.725	0	0	135.251	73.9269	1.81666	3.12682	0	0	0	0	0	0.930238	29.5107	37.1603	8.68889	5.97024	0	0	443.661	527.661	0	0	0	1.17179	3.21807	3.4022	2.86595	1.02722	1.08619	0	0	0.557361	#N/A
B2RYC9	5	1	23.2529	0.62211	0.0223978	Infinity	0.197093	14 DAYS	7 DAYS	57891.1	Glucosylceramidase OS=Rattus norvegicus OX=10116 GN=Gba PE=1 SV=1	0	0	0	0	0	5.92206	0	0	0	0	0	0	0	0	0	0	0	0	0	100.068	51.848	0	0	0	0	0	13.6305	4.51506	0	0	0	72.7622	0	0	0	0	#N/A
B2RYJ1	11	1	46.0625	0.49808	0.0184692	Infinity	0.225576	28 DAYS	SHAM	96228.6	Anaphase-promoting complex subunit 2 OS=Rattus norvegicus OX=10116 GN=Anapc2 PE=1 SV=1	0	0	0	0	0	0	0	0	0	0	0	0	0	0	0	0	0	0	0	0	0	0	0	0	0	0	0	0	0	0	0	0	0	406.582	0	0	#N/A
B2RYW3	4	1	23.5477	0.00350807	0.000263546	41.8833	0.944924	21 DAYS	14 DAYS	22177.2	Complex I-B22 OS=Rattus norvegicus OX=10116 GN=Ndufb9 PE=1 SV=1	1716.64	1306.92	0	0	0	0	0	0	898.415	445.603	16.8748	22.8725	32.8667	231.13	0	0	0	0	0	0	81.1449	67.2595	616.553	0	1033.84	803.558	1321.08	1169.97	0	0	168.22	119.996	0	0	0	0	#N/A
B5DF02	4	1	15.0873	7.3026e-05	9.92318e-06	Infinity	0.998313	7 DAYS	28 DAYS	50939.1	Embryonic ectoderm development OS=Rattus norvegicus OX=10116 GN=Eed PE=1 SV=1	0	0	0	0	0	2.4782	0	0	470.287	982.906	533.515	430.924	0	73.8662	157.627	0	10.4515	0	0	0	10.964	89.1841	13.7586	33.0091	0	0	491.457	172.496	0	0	0	0	0	0	0	0	#N/A
C0HJX2;A0A0G2K607;A0A0G2KBC9;C0HJX3;D3ZVL0	3	1	12.0579	4.31187e-06	8.69343e-07	3194.5	0.999955	7 DAYS	28 DAYS	83503	Leukocyte immunoglobulin-like receptor subfamily B member 3A OS=Rattus norvegicus OX=10116 GN=Lilrb3a PE=3 SV=1	0	0	7.81818	8.86346	0	0	23.249	75.688	251.755	541.147	3517	3090.4	952.911	1809.58	833.631	729.046	0	0	0	0	20.0887	166.394	9.47174	8.57425	246.965	336.849	966.554	1327.98	0	0	0	0	0	0	0	3.32416	#N/A
D3Z9D2	7	2	26.4454	0.0459657	0.00236078	Infinity	0.69737	28 DAYS	7 DAYS	165378	FYVE and coiled-coil domain autophagy adaptor 1 OS=Rattus norvegicus OX=10116 GN=Fyco1 PE=1 SV=1	39.556	29.446	0	0.475023	0	0	2.2589	0	0	0	0	0	0	0	0	2.90152	0	0	0	0	332.322	400.017	0	0	18.3934	14.5614	3.60553	10.605	87.2296	72.703	401.65	416.879	10.0867	2.69264	0	1.21314	#N/A
D3ZA25	3	1	13.0018	0.000747738	7.1551e-05	4579.02	0.964173	SHAM	14 DAYS	58638.8	Ankyrin repeat domain 42 OS=Rattus norvegicus OX=10116 GN=Ankrd42 PE=4 SV=1	0	8.97455	34.7711	121.023	2233.77	2747.99	4.72556	46.829	0	0	1.7537	0	12.4622	0	0	0	0	0	1.63892	0	0	0	184.108	193.213	0	0	2.33276	0	0	0	0	8.05021	0	0	6.38281	0	#N/A
D3ZAN3	5	1	22.6363	0.499132	0.0184856	Infinity	0.258474	21 DAYS	7 DAYS	90914.9	Alpha glucosidase 2 alpha neutral subunit (Predicted) OS=Rattus norvegicus OX=10116 GN=Ganab PE=1 SV=1	73.086	0	0	0	0	0	0	0	0	0	0	0	0	0	0	0	0	0	0	0	0	0	164.934	0	0	0	0	0	0	0	0	0	0	0	0	0	#N/A
D3ZBT9;F1MAH5	13	1	60.3448	0.05491	0.00274145	Infinity	0.683103	21 DAYS	14 DAYS	98426.4	Protein phosphatase 6_ regulatory subunit 3 OS=Rattus norvegicus OX=10116 GN=Ppp6r3 PE=1 SV=2	55.4545	0.666435	1.6167	0	1.41211	0	0	0.629733	0	0	0	0	2.0146	1.25648	0	0	0	0	0	0	0	0	3.29151	88.0193	0	1.53033	0.625872	1.11058	0	0.0342961	0.712579	1.40486	0	0	0	0	#N/A
D3ZBV9	9	1	36.9232	0.0281753	0.00157185	83.5475	0.789054	21 DAYS	28 DAYS	149560	Similar to YEATS domain containing 2 (Predicted) OS=Rattus norvegicus OX=10116 GN=Yeats2 PE=1 SV=1	4.57056	4.51215	0	0	0	5.37958	0	0	98.1144	18.7476	130.875	0	10.7497	26.8467	37.3038	19.5039	0	0	0	0	0	0	519.323	251.094	0	6.6964	0	0	0	0	0	14.4855	0	0	0	0	#N/A
D3ZC11	2	1	14.2576	0.00211157	0.00016764	Infinity	0.937179	SHAM	7 DAYS	83908.6	G2/M-phase-specific E3 ubiquitin protein ligase OS=Rattus norvegicus OX=10116 GN=G2e3 PE=4 SV=1	0	0	23.8123	43.9075	1071.98	784.842	0	52.3207	0	0	0	0	0	0	0	0	0	0	13.0294	13.0089	0	0	0	0	0	0	0	0	0	0	0	0	0	0	0	10.568	#N/A
D3ZCF8;D3ZXD2	6	4	30.7273	0.129193	0.00574377	248.274	0.523113	21 DAYS	SHAM	186606	ATP-binding cassette_ subfamily A (ABC1)_ member 8a OS=Rattus norvegicus OX=10116 GN=Abca8a PE=1 SV=3	0	0	0	0	0	3.69787	0	0	1.32259	1.57859	12.0017	0	0	4.00014	3.49493	0	1.1848	2.18688	1.03887	6.38057	0	15.8476	251.796	445.792	0	0	11.8481	0	17.484	2.47845	7.06789	2.08782	26.3425	5.52382	0	0	#N/A
D3ZFK5	2	1	12.3177	0.112317	0.00511416	Infinity	0.538557	21 DAYS	28 DAYS	18327.9	Microsomal signal peptidase 12 kDa subunit OS=Rattus norvegicus OX=10116 GN=Spcs1 PE=1 SV=3	7.37265	4.0918	0	0	0	0	0	0	15.944	0	4.87612	2.31482	0	56.6444	44.2697	3.09098	3.1586	0	0	0	5.14404	6.01212	39.1882	365.747	0	0	0	0	0	0	0	0	0	0	0	0	#N/A
D3ZFZ1	3	1	11.1792	0.0270316	0.00151781	Infinity	0.722591	SHAM	28 DAYS	68356.4	Zinc finger protein 157 OS=Rattus norvegicus OX=10116 GN=Zfp157 PE=4 SV=1	13.1162	50.8855	0	0	2041.14	2452.52	0	0	6.61962	0	0	0	0	0	3.26218	0	1.72775	0	0	0	0	0	18.3151	9.75732	2.49316	2.80724	0	0	0	0	0	0	0	0	0	0	#N/A
D3ZI35	14	2	52.0073	0.42854	0.0162379	3365.55	0.261165	SHAM	7 DAYS	133958	Centrosomal protein 135 OS=Rattus norvegicus OX=10116 GN=Cep135 PE=1 SV=1	124.137	0	0	0	5.73771	0	0	0	0	0	0	0.0236185	0	0	0	0	0.0552939	0.0337273	0	0	0	0	5.23471	0	0	0	0	0	0	0	0	0	0	0	5.28499	0	#N/A
D3ZII5	3	1	9.1398	0.29264	0.0115635	6914.68	0.359109	SHAM	7 DAYS	146168	Collagen type XX alpha 1 chain OS=Rattus norvegicus OX=10116 GN=Col20a1 PE=4 SV=2	0.00258125	1.19877	0	0	2.22523	0	190.767	0	0	0	0	0	0.0299001	0	0	0	0	0	5.84036	0	0	0	0	0.114632	0	0	0	0	0	0	0.0102568	0.335554	4.15976	2.60507	0.421262	2.3944	#N/A
D3ZIL6	3	1	16.4542	2.80123e-06	6.15715e-07	207.66	0.999889	7 DAYS	28 DAYS	32064.2	Enoyl CoA hydratase domain-containing 2 OS=Rattus norvegicus OX=10116 GN=Echdc2 PE=1 SV=1	129.083	0	108.477	147.524	168.678	180.746	178.602	119.049	79.7542	250.488	648.836	561.726	510.444	527.45	65.9505	19.1679	152.597	96.9251	464.611	387.255	774.302	908.295	7.56839	0	167.358	451.23	552.725	629.612	0	0	7.44159	11.4929	0	0	0	0	#N/A
D3ZKY0	3	1	12.3093	0.0441897	0.00228309	Infinity	0.673254	SHAM	7 DAYS	40139.8	Amyloid beta (A4) protein-binding_ family A_ member 1 binding protein (Predicted)_ isoform CRA_b OS=Rattus norvegicus OX=10116 GN=Necab3 PE=4 SV=2	6.23212	0	18.2469	365.255	0	0	0	322.177	0	0	0	0	0	0	0	0	198.65	0	46.1187	0	0	0	0	0	0	0	0	0	0	0	0	0	0	0	0	0	#N/A
D3ZL30	2	1	8.1997	0.210286	0.00873121	22.7033	0.447078	SHAM	7 DAYS	143290	Non-specific serine/threonine protein kinase OS=Rattus norvegicus OX=10116 GN=Mast3 PE=1 SV=1	11.0154	11.4081	0	0	543.164	16.8212	0	0	0	0	6.91618	12.9119	0	0	0	0	15.4006	35.2796	112.398	70.694	16.1671	0.678776	0	0	59.0243	117.134	65.5331	98.0764	0	0	20.7575	18.3677	0	0	0	0	#N/A
D3ZL85	4	1	20.5454	0.00254158	0.000197882	Infinity	0.933032	14 DAYS	SHAM	31471.9	Holocytochrome c-type synthase OS=Rattus norvegicus OX=10116 GN=Hccs PE=1 SV=1	0	0	0	0	0	0	0	0	0	0	0	0	8.79085	0	9.21569	3.53384	0	40.6666	0	4.5882	26.2114	20.3354	21.6342	23.8753	6.51597	4.23619	0	0	0	0	0	15.9374	0	0	0	0	#N/A
D3ZM82	3	1	13.5923	0.11857	0.00534275	23.1543	0.574987	SHAM	14 DAYS	53558.8	Pleckstrin homology domain-containing S1 OS=Rattus norvegicus OX=10116 GN=Plekhs1 PE=1 SV=1	900.024	1475.54	0	0	0	0	0	0	304.952	204.489	19.8061	22.2034	257.984	286.896	14.3623	17.6716	17.2354	9.46496	0	0	0	30.608	0	0	35.3179	102.68	494.614	568.87	0	0	51.7705	32.493	157.526	149.57	0	0	#N/A
D3ZMQ9	4	1	12.865	0.0710435	0.00344855	56.0704	0.659228	7 DAYS	28 DAYS	111125	Helicase-like transcription factor OS=Rattus norvegicus OX=10116 GN=Hltf PE=1 SV=1	0	5.43906	0	0	0	0	0	0	4.2248	142.319	35.5705	0	0	0	0	0	0	0	0	0	0	11.5939	12.6504	21.6508	0	0	0	32.6149	0	0	0	4.71958	0	0	0	0	#N/A
D3ZN05;A0A1B0GWV1	23	1	92.7247	8.11198e-05	1.09203e-05	147.403	0.995285	28 DAYS	14 DAYS	192417	Laminin subunit alpha 3 OS=Rattus norvegicus OX=10116 GN=Lama3 PE=4 SV=3	26.9659	15.4597	6.51532	0	0	15.9732	68.8314	91.6735	0	0	11.9315	12.3573	0	0	12.787	0	0	1.88651	0	0	0	4.91467	13.139	0	22.1498	24.0831	56.5798	34.1387	822.71	695.033	1.94397	28.4051	290.171	93.1581	343.001	655.619	#N/A
D3ZN46	2	1	15.2148	0.0729872	0.00353498	Infinity	0.578842	28 DAYS	7 DAYS	34959.5	DnaJ heat shock protein family (Hsp40) member B7 OS=Rattus norvegicus OX=10116 GN=Dnajb7 PE=4 SV=1	0	0	2.16471	0	0	0	0	0	0	0	0	0	0	0	0	0	0	0	0	0	0	0	0	0	0	0	3.32123	0	312.523	282.169	0	0	4.61444	0	0	0	#N/A
D3ZNW6	6	1	17.9931	0.119031	0.00535237	Infinity	0.585103	21 DAYS	7 DAYS	102439	Zinc finger_ SWIM domain containing 4 (Predicted) OS=Rattus norvegicus OX=10116 GN=Zswim4 PE=4 SV=2	0	5.4809	14.5849	19.8635	0	0	0	0	0	0	0	0	0	0	0	0	21.6713	20.5048	7.14661	19.6366	0	13.3867	0	22.6599	9.02771	15.0513	0	12.0527	0	0	20.5595	32.981	0	0	0	0	#N/A
D3ZQ24	2	1	9.0797	0.219035	0.00905111	Infinity	0.384516	14 DAYS	SHAM	27554.8	RNA-binding motif protein 11 OS=Rattus norvegicus OX=10116 GN=Rbm11 PE=4 SV=3	0	0	0	0	0	0	0	0	0	0	0	0	0	0	0	0	0	0	159.838	4.14865	0	0	0	0.330495	0	0	0	0	0	0	0	0	0	0	0	0	#N/A
D3ZQC6	4	1	14.4236	0.000160095	1.98278e-05	2389	0.98874	SHAM	28 DAYS	153237	E3 ubiquitin-protein ligase OS=Rattus norvegicus OX=10116 GN=Ubr1 PE=1 SV=3	3.47009	0	3868.2	3131.58	322.205	1083.86	2213.3	1682.86	0	30.3209	33.3624	17.2271	28.3983	1.21759	95.4531	352.083	36.2571	14.3583	14.74	5.43741	0	10.5059	0	0	6.07211	2.42355	74.9664	13.2656	0	0	0	0	0	0	0	4.41464	#N/A
D3ZS67	4	1	16.0066	1.03294e-06	2.64943e-07	Infinity	0.999998	7 DAYS	SHAM	139981	Photoreceptor cilium actin regulator OS=Rattus norvegicus OX=10116 GN=Pcare PE=4 SV=3	0	0	0	0	0	0	0	0	151.13	3.70013	82.0021	81.8791	48.5123	76.2063	0	0	0	0	0	0	0	49.6921	0	0	0	6.23038	0	63.9345	0	0	5.08273	0	0	0	0	0	#N/A
D3ZTG3	3	1	17.4364	0.0619366	0.00304399	Infinity	0.641284	28 DAYS	7 DAYS	85106.8	Family with sequence similarity 171_ member B OS=Rattus norvegicus OX=10116 GN=Fam171b PE=1 SV=2	7.29984	0	0	0	153.479	132.031	0	0	0	0	0	0	0	0	0	0	0	2.89819	0	22.1052	0.820192	0	0	0	2.79867	0	3.67833	5.41663	2.78906	1.47151	1.82314	0	4.73019	16.769	266.405	284.557	#N/A
D3ZTN0	9	1	29.7777	0.0098411	0.000630114	Infinity	0.841747	SHAM	7 DAYS	477036	DNA-dependent protein kinase catalytic subunit OS=Rattus norvegicus OX=10116 GN=Prkdc PE=1 SV=3	0	0	0	0	2422.74	1827.57	14.5041	25.0035	0	0	0	0	0	0	0	0	0	0	0	0	0	0	0	0	0	0	0	0	3.15104	4.83188	0	0	13.2766	0.53097	0	3.95814	#N/A
D3ZV29	6	1	32.263	0.0222675	0.00128699	50.4277	0.740545	28 DAYS	SHAM	15215.5	Complex I-B15 OS=Rattus norvegicus OX=10116 PE=3 SV=2	0	0	0	0	3.8721	0	0	0	7.44201	0	0.784403	0	24.0005	3.30358	15.6098	26.5316	0	0	0	0	0	0	48.8527	0	0	0	0	0	35.2899	28.6903	17.786	13.4873	0	86.7445	35.8252	0	#N/A
D3ZVD3	5	1	22.1112	0.0755365	0.0036268	Infinity	0.590875	28 DAYS	SHAM	40702.1	5'-nucleotidase_ cytosolic IA OS=Rattus norvegicus OX=10116 GN=Nt5c1a PE=1 SV=1	0	0	0	0	0	0	0	0	0	0	0	0	0	0	0	0	0	0	0	0	0	0	0	0	17.3087	0	28.4104	0	0	0	305.604	265.393	0	0	2.85284	0	#N/A
D3ZVI7;D3ZVS7	2	1	9.471	0.868419	0.030309	257.03	0.105369	14 DAYS	SHAM	65462.4	Spindle assembly abnormal protein 6 homolog OS=Rattus norvegicus OX=10116 GN=Sass6 PE=4 SV=2	0	0	0	0	0	1.28362	0	0	0	0	0	21.2912	0	0	0	316.81	0	0	0	0	0	0	0	5.31276	0	0	0	0	0	0	0	0	0	2.63472	0	0	#N/A
D3ZVN7	8	2	47.5644	0.0703494	0.0034272	Infinity	0.655333	21 DAYS	14 DAYS	51183.6	Protoporphyrinogen oxidase OS=Rattus norvegicus OX=10116 GN=Ppox PE=1 SV=1	248.182	289.384	0	0	0	0	2.16994	1.48047	277.466	0	0	0	0	0	0	0	0	0	0	0	0	0	0	0	229.66	255.624	1401.27	2.21349	6.41035	4.85637	0	0	6.02143	1.41461	0	0	#N/A
D3ZXL5	4	1	17.8425	0.000363339	4.00759e-05	18.7394	0.983306	7 DAYS	SHAM	70257.4	Nuclear cap-binding protein subunit 3 OS=Rattus norvegicus OX=10116 GN=Ncbp3 PE=1 SV=1	50.6357	0	0	0	0	0	0	0	202.918	14.3623	4.15939	49.536	198.965	174.162	206.467	115.252	33.897	70.6516	93.1485	85.3868	5.30808	5.42819	74.6747	0	4.21917	7.56793	265.711	80.1992	16.0003	8.19693	0	0	6.16232	29.123	59.806	2.91376	#N/A
D3ZZP8;A0A0G2K652	5	1	17.525	0.49808	0.0184692	Infinity	0.225576	14 DAYS	SHAM	284972	Cullin 9 OS=Rattus norvegicus OX=10116 GN=Cul9 PE=1 SV=2	0	0	0	0	0	0	0	0	0	0	0	0	0	0	0	925.572	0	0	0	0	0	0	0	0	0	0	0	0	0	0	0	0	0	0	0	0	#N/A
D4A015	5	1	29.9517	0.0543386	0.00271991	Infinity	0.63518	21 DAYS	SHAM	68992.6	EPS8-like 3 OS=Rattus norvegicus OX=10116 GN=Eps8l3 PE=1 SV=1	0	0	0	0	0	0	0	0	21.1295	0	0	0	0	10.3545	195.277	0	16.8987	0	0	0	288.679	192.829	432.999	625.9	0	0	0	0	0	0	0	0	0	0	0	0	#N/A
D4A1H0;A0A0G2JW72	5	2	19.9769	0.00256225	0.000199045	Infinity	0.921622	SHAM	14 DAYS	92832.8	V-type proton ATPase subunit a OS=Rattus norvegicus OX=10116 GN=Atp6v0a4 PE=3 SV=1	81.1351	89.724	96.8068	92.3151	0	0	86.057	69.6462	2.93661	0	0	0	1.46771	0	0	0	0	0	0	0	0	0	145.2	121.464	0	0	0	0	0	0	0.552314	0	12.1212	24.6323	0	5.24214	#N/A
D4A3A1	13	1	56.4855	0.00206419	0.000164481	Infinity	0.935615	7 DAYS	14 DAYS	254886	Lipoxygenase homology PLAT domains 1 OS=Rattus norvegicus OX=10116 GN=Loxhd1 PE=4 SV=3	0.635756	3.35131	0.52498	5.66059	0	0	2.89632	0	0	0	0	0	85.4471	0	0	0	0	0	0	0	0	0	0	0	0	0	0	0	29.052	13.0444	14.7764	9.86367	11.6685	17.1608	0	0	#N/A
D4A3J9	4	1	13.4695	0.0611362	0.00301148	391.233	0.634429	28 DAYS	SHAM	112156	Centriolar coiled-coil protein 110 OS=Rattus norvegicus OX=10116 GN=Ccp110 PE=1 SV=3	0	0	0	0	0	0	0	6.52692	10.4036	0	109.81	14.9075	879.609	825.962	1093.95	1328.52	118.906	6.28555	18.3719	7.96985	0	0	0	0	40.8328	60.7133	0	8.37781	0	0	0	0	1226.02	570.011	1194.42	147.993	#N/A
D4A3V5	8	3	40.9211	0.000865139	8.01317e-05	3015.83	0.977243	28 DAYS	7 DAYS	148681	Cingulin-like 1 OS=Rattus norvegicus OX=10116 GN=Cgnl1 PE=1 SV=1	0	0	8.82194	0.394792	666.212	383.689	9.33511	0.634598	0	0	0.613139	0	0	0	0	0	10.7854	9.73994	109.086	170.406	133.281	3.37182	0	0	13.9523	3.20963	0	22.7735	1256.31	1311.01	81.2422	109.505	37.0169	34.3845	18.0957	23.0688	#N/A
D4A414	3	2	10.7542	0.585341	0.0211795	4.45383	0.22224	28 DAYS	14 DAYS	46199.3	COX15 homolog_ cytochrome c oxidase assembly protein (Yeast)_ isoform CRA_a OS=Rattus norvegicus OX=10116 GN=Cox15 PE=1 SV=1	5.34323	9.71951	0	4.12574	0	0	0	32.7017	0	0	0	0	0	72.5937	0	26.6569	0	2.71692	4.74773	4.50121	0	2.84366	60.9918	12.8628	0	17.1684	0	4.12808	0	19.2166	67.1529	109.915	14.194	0	1.33595	0	#N/A
D4A454	2	1	8.7876	7.72934e-10	5.87803e-10	Infinity	1	SHAM	7 DAYS	110600	Mitogen-activated protein kinase kinase kinase OS=Rattus norvegicus OX=10116 GN=Map3k21 PE=1 SV=3	620.081	233.676	350.477	502.811	291.742	245.22	308.197	239.319	0	0	0	0	0	0	0	0	0	0	0	23.0936	265.778	78.0941	174.962	75.4775	32.7882	30.4883	151.932	275.233	0	0	0	0	0	24.4829	0	0	#N/A
D4A4J0	4	1	13.3482	0.000976128	8.88922e-05	143.141	0.980088	21 DAYS	28 DAYS	120436	FACT complex subunit OS=Rattus norvegicus OX=10116 GN=Supt16h PE=1 SV=1	2.70428	18.2601	0	0	0	0	0	0	14.4223	11.9503	52.6773	31.2365	0	0	11.2944	0	0	0	0	0	4.36495	7.87324	53.0319	20.7054	100.992	0	72.2406	11.4378	0	0	0	0	0	0	1.55753	0	#N/A
D4A4Z9	5	1	21.7551	7.79449e-05	1.05256e-05	Infinity	0.999042	21 DAYS	SHAM	152309	Kinectin 1 OS=Rattus norvegicus OX=10116 GN=Ktn1 PE=1 SV=2	0	0	0	0	0	0	0	0	0	0	0	0	3.43268	0	0	0	0	0	0	0	15.4566	0	344.459	142.619	115.228	0	82.6875	0	0	0	0	0	0	0	0	0	#N/A
D4A599	9	1	35.1136	0.652405	0.023372	282.277	0.174955	28 DAYS	14 DAYS	512708	Dynein_ axonemal_ heavy chain 17 OS=Rattus norvegicus OX=10116 GN=Dnah17 PE=3 SV=3	13.5656	0	0	0	0	0	0	0	0	17.9177	0	0	5.76144	0	0	0	0	0	0	0	3.88632	0	0	0	0	4.46982	0	0	1204.04	0	10.6492	0	0	0	0	0	#N/A
D4A5F1	2	2	8.9471	0.226961	0.00930763	74.0544	0.395819	21 DAYS	14 DAYS	109778	Polycystin 2_ transient receptor potential cation channel OS=Rattus norvegicus OX=10116 GN=Pkd2 PE=1 SV=1	147.064	33.1224	38.1472	13.5703	0	0	0.894477	0	103.991	96.1054	0	0	0	0	0	0	2.91774	0	1.77391	0	0	0	160.342	0	52.7983	1.77452	6.96579	2.99581	5.21203	0	0	1.98863	6.74392	8.99417	0	18.8355	#N/A
D4A604	3	1	10.9063	0.175842	0.00747286	30.1966	0.464967	14 DAYS	SHAM	68187	Phosphatidylinositol glycan anchor biosynthesis_ class T OS=Rattus norvegicus OX=10116 GN=Pigt PE=1 SV=2	0	0	0	0	0	0	0	5.25181	55.0627	31.9982	0	0	14.3508	14.5963	107.003	27.9462	58.1816	0	0	0	5.30552	0	0	0	0	0	5.66251	59.6048	10.4342	14.2872	0	0	5.18134	0	0	0	#N/A
D4A628	9	1	40.7467	0.16278	0.00700703	Infinity	0.458911	SHAM	7 DAYS	284789	DNA-directed DNA polymerase OS=Rattus norvegicus OX=10116 GN=Polq PE=3 SV=1	131.701	246.546	0	0	0	0	0	0	0	0	0	0	0	0	0	0	0	0	0	0	0	0	12.5781	6.17261	0	0	0	0	0	0	0	0	0	0	0	0	#N/A
D4A753	3	1	11.5887	0.0337403	0.00182136	Infinity	0.74618	28 DAYS	7 DAYS	67906.8	Elongation factor for RNA polymerase II OS=Rattus norvegicus OX=10116 GN=Ell PE=1 SV=3	0	8.86859	0	10.4407	0	0	0	19.9993	0	0	0	0	0	0	0	0	4.70459	0	12.6686	33.9488	0	2.92181	0	0	0	0	0	0	0	0	2.96666	0	86.256	6.86389	105.196	61.8351	#N/A
D4A8D5;A0A0G2JXT8	8	1	28.494	0.156384	0.00675184	Infinity	0.48325	21 DAYS	14 DAYS	277711	Filamin B OS=Rattus norvegicus OX=10116 GN=Flnb PE=1 SV=1	32.3587	10.6262	0	0	0	0	32.2474	0	14.0483	0	0	0	0	0	0	0	0	0	0	0	0	0	12.9012	684.611	0	0	0	0	0	0	0	0	0	0	0	0	#N/A
D4A985	7	1	29.6585	0.000615196	6.1587e-05	93.4835	0.971444	SHAM	14 DAYS	135418	PR/SET domain 11 OS=Rattus norvegicus OX=10116 GN=Prdm11 PE=4 SV=2	102.096	133.913	175.626	189.997	0	153.507	110.062	35.3061	0	4.11682	0	9.46838	0	3.33416	4.16125	4.39694	0	0	0	0	0	0	28.4806	85.875	0	0	0	3.2742	0	69.0557	16.6374	68.2367	50.3744	72.9884	0	86.779	#N/A
D4A9B0	4	1	15.8188	1.46607e-05	2.47278e-06	253.16	0.999378	7 DAYS	28 DAYS	111771	S1 RNA-binding domain 1 OS=Rattus norvegicus OX=10116 GN=Srbd1 PE=1 SV=3	193.572	213.082	248.771	239.252	0	0	142.121	248.377	701.521	530.738	836.681	863.725	248.489	387.974	377.207	565.245	349.831	206.467	191.01	52.7541	94.8537	301.368	0	0	263.787	224.962	235.631	149.21	0	0	15.064	6.16858	0	0	0	0	#N/A
D4AA77	4	1	19.0849	0.341861	0.0132904	Infinity	0.375767	21 DAYS	7 DAYS	193215	Plexin D1 OS=Rattus norvegicus OX=10116 GN=Plxnd1 PE=3 SV=2	178.18	0	0	0	0	0	0	0	0	0	0	0	0	0	0	0	0	0	0	0	140.634	16.2007	0	0	88.7469	81.732	0	46.343	124.451	0	7.48966	10.7109	0	0	0	0	#N/A
D4AAU7	4	1	19.1667	2.70453e-06	6.01203e-07	Infinity	0.999945	28 DAYS	7 DAYS	160518	Leucine-rich repeat-containing 9 OS=Rattus norvegicus OX=10116 GN=Lrrc9 PE=4 SV=3	0	0	10.9587	2.46008	59.4446	286.274	80.2107	249.995	0	0	0	0	0	0	0	2.75946	3.91275	8.83338	0	3.84703	0	0	1.22018	0	0	0	0	0	17.8119	10.8442	18.1447	15.6234	645.878	546.763	979.719	1203.51	#N/A
D4ABD3	5	1	21.1551	0.00074637	7.1551e-05	250.785	0.980629	SHAM	28 DAYS	82707.5	ArfGAP with coiled-coil_ ankyrin repeat and PH domains 1 OS=Rattus norvegicus OX=10116 GN=Acap1 PE=1 SV=1	518.554	1292.23	17.4019	154.107	0	0	25.9933	20.6655	20.2651	12.5725	0	0	0	4.8739	5.50293	0	0	0	0	0	79.8825	757.777	34.9531	45.6055	284.7	49.9129	323.267	321.015	0	0	7.79938	0	0	0	0	0	#N/A
D4ACI9	2	1	8.1051	0.149959	0.006533	Infinity	0.500349	SHAM	7 DAYS	92683.8	Intraflagellar transport 88 OS=Rattus norvegicus OX=10116 GN=Ift88 PE=4 SV=1	101.046	2515.32	0	0	0	0	0	0	0	0	0	0	0	0	0	0	0	0	0	0	0	0	0	723.695	3.87732	3.09131	0	0	0	0	0	0	0	0	0	0	#N/A
D4AE56	11	2	56.7934	2.94209e-14	1.27532e-13	Infinity	1	SHAM	28 DAYS	43737.2	Microsomal prostaglandin E synthase 2 OS=Rattus norvegicus OX=10116 GN=Ptges2 PE=1 SV=1	249.94	191.731	55.6154	44.409	854.864	317.959	172.597	179.527	45.3852	30.5751	0	0	1.89415	0	0	0	0	0	0	1.30135	0	0	80.6604	54.0041	91.2486	72.7717	104.627	136.078	0	0	0	0	0	0	0	0	#N/A
E9PT83	11	1	34.0786	7.57795e-06	1.39303e-06	Infinity	0.999932	21 DAYS	28 DAYS	344652	Centromere protein F OS=Rattus norvegicus OX=10116 GN=Cenpf PE=1 SV=2	0	0	2.64405	0.667765	0	0	0	0	90.909	5.01676	5.96408	14.7435	0	0	8.32053	0	0	0	0	0	0	0	9.17925	0	178.411	156.493	250.047	364.854	0	0	0	0	0	0	0	0	#N/A
E9PTG8;H9KVF6	2	1	8.2875	0.00722742	0.000488752	36.7572	0.86796	14 DAYS	21 DAYS	112447	Serine/threonine-protein kinase 10 OS=Rattus norvegicus OX=10116 GN=Stk10 PE=1 SV=1	0	0	100.671	237.54	0.785849	35.9303	201.498	202.954	0	0	0	0	211.198	15.0557	151.133	429.097	156.773	100.995	24.1897	82.485	10.4647	34.4959	0	0	13.5331	7.92892	4.09131	0	43.6908	0	0	0	0	0	96.7956	0	#N/A
E9PTX3	5	1	19.755	0.659159	0.0235361	1865.28	0.175532	SHAM	28 DAYS	84203.4	Hook microtubule-tethering protein 2 OS=Rattus norvegicus OX=10116 GN=Hook2 PE=1 SV=2	126.414	0	0	0	0	0	0	0	5.80499	2.69668	0	0	0	0	0.831598	0	4.18786	7.57034	0	0	0	0	8.51062	0	14.8486	0	0	0	0	0.0619891	0	0	0	0	0	0	#N/A
E9PTY0	6	1	34.791	4.85521e-05	7.03884e-06	1226.23	0.996106	14 DAYS	28 DAYS	120442	Leucine-rich repeat and coiled-coil centrosomal protein 1 OS=Rattus norvegicus OX=10116 GN=Lrrcc1 PE=1 SV=2	196.401	232.285	684.966	287.761	0	0	585.689	481.37	38.0434	21.6423	0	0	27.7816	42.1346	70.3557	169.186	1331.48	1135	356.559	393.652	12.8931	48.3822	33.1976	26.403	35.2856	2.84491	0	0	0	0	0	0	2.80673	0	0	0	#N/A
F1LN63	4	1	16.3004	0.206304	0.00859054	Infinity	0.450255	21 DAYS	SHAM	103871	Toll-like receptor 3 OS=Rattus norvegicus OX=10116 GN=Tlr3 PE=1 SV=1	0	0	0	0	0	0	0	0	0	0	0	0	0	0	0	0	162.791	0	0	0	7.66202	0	172.67	346.038	0	0	0	0	0	60.6132	0	0	20.5802	84.7211	0	0	#N/A
F1LNJ2;M3ZCQ2	10	1	47.2225	0.00611267	0.000424629	Infinity	0.916618	21 DAYS	14 DAYS	246529	U5 small nuclear ribonucleoprotein 200 kDa helicase OS=Rattus norvegicus OX=10116 GN=Snrnp200 PE=1 SV=1	29.9677	2.38919	0	0	0	0	0	0	0	3.22459	92.8605	43.9056	0	165.509	0	0	0	0	0	0	0	0	0	0	100.709	0	9.70339	304.143	0	0	0	0	0	0	0	0	#N/A
F1LPI1	5	1	23.5619	5.20382e-06	1.02533e-06	465.68	0.999764	28 DAYS	21 DAYS	138485	Centrosome and spindle pole-associated protein 1 OS=Rattus norvegicus OX=10116 GN=Cspp1 PE=1 SV=2	5.23334	0	0	0	0	0	0	0	5.19104	0	0	0	0	0	0	0	0	22.6104	0	0	461.346	259.92	0	0	0	0	0	4.06096	95.634	17.3941	769.515	987.251	213.952	181.105	11.101	17.7555	#N/A
F1LPK7;Q63598	3	1	13.4999	0.499376	0.0184856	Infinity	0.224963	SHAM	7 DAYS	71262.4	Plastin 3 (T-isoform)_ isoform CRA_a OS=Rattus norvegicus OX=10116 GN=Pls3 PE=1 SV=2	131.377	0	0	0	0	0	0	0	0	0	0	0	0	0	0	0	0	0	0	0	0	0	0.0136544	0.00634323	0	0	0	0	0	0	0	0	0	0	0	0	#N/A
F1LQ62;P36860	2	1	12.665	0.00923086	0.000597216	Infinity	0.902255	21 DAYS	14 DAYS	23374.4	Small monomeric GTPase OS=Rattus norvegicus OX=10116 GN=Ralb PE=1 SV=3	0	0	5.19028	0	0	0	0	0	7.35281	0	2.88758	0	0	0	0	0	0	0	0	0	0	0	710.98	807.644	4.52063	22.7914	0	0	0	1.27624	0	0	28.8095	20.2623	0	0	#N/A
F1LR02	2	1	8.9851	0.891323	0.0310317	75.2224	0.0974296	SHAM	28 DAYS	134988	Collagen type XVIII alpha 1 chain OS=Rattus norvegicus OX=10116 GN=Col18a1 PE=1 SV=2	0	0	0.471846	10.2193	0	0	1363.45	4.25241	0	0	12.4502	6.5286	0.54638	0	0	0	7.4227	0	17.1188	6.71664	0	0	16.202	36.0527	0	0	0	0	9.4983	0	0	0	18.1066	0	0	0	#N/A
F1LRV4;O88600	3	1	12.6723	0.0028873	0.00021996	Infinity	0.95736	21 DAYS	28 DAYS	94825	Heat shock 70 kDa protein 4 OS=Rattus norvegicus OX=10116 GN=Hspa4 PE=1 SV=1	117.505	116.881	0	0	3.93707	0	0	0	0	0	8.367	14.7858	0	0	0	0	0	0	0	0	172.551	0	100.742	56.8911	275.313	159.36	0	33.2228	0	0	0	0	0	0	0	0	#N/A
F1LUU6	3	1	11.8024	3.39273e-12	6.39419e-12	2211.85	1	28 DAYS	21 DAYS	81493.2	Rho guanine nucleotide exchange factor 38 OS=Rattus norvegicus OX=10116 GN=Arhgef38 PE=4 SV=3	0	13.7783	5.6283	8.06091	0	4.83081	34.9105	6.5061	0	0	0	0	0	5.15628	0	33.9504	29.144	15.6712	4.50378	6.67517	3.03503	0	2.96619	0	0	0	0	0	2315.2	2065.81	847.302	870.384	965.819	871.248	625.415	611.603	#N/A
F1M768	2	1	9.1262	1.0775e-05	1.9064e-06	Infinity	0.999464	SHAM	7 DAYS	50120.9	F-box and leucine-rich repeat protein 2 OS=Rattus norvegicus OX=10116 GN=Fbxl2 PE=4 SV=2	3.21289	5.85654	60.7184	28.9034	311.56	216.688	33.1521	2.86032	0	0	0	0	0	0	0	0	0	0	0	3.21387	0	0	0	2.60338	0	0	0	0	66.8203	0	9.72278	0	0	0	0	30.0304	#N/A
F1M8S4	6	1	23.0599	0.0765473	0.00366179	Infinity	0.610445	SHAM	7 DAYS	113672	Ubiquitin-specific peptidase 35 OS=Rattus norvegicus OX=10116 GN=Usp35 PE=1 SV=2	0	0	1.12224	0	2041.33	1954.7	0	0	0	0	0	0	0	0	0	0	0	0	0	9.14505	3.56326	0	0	0	6.23901	11.8502	51.1879	36.5804	0	0	0	10.1917	306.485	177.407	507.615	452.248	#N/A
F1M8V2	6	1	22.1149	0.0755523	0.0036268	71.6194	0.630021	21 DAYS	SHAM	134612	Ubiquitination factor E4B OS=Rattus norvegicus OX=10116 GN=Ube4b PE=1 SV=3	146.18	0	0	0	0	0	0	0	6.92187	0	146.381	3759.2	1314.08	262.862	585.28	0	0	0	0	0	1270.19	931.526	0	0	2166.42	2375.39	1566.82	2231.7	26.9352	34.5537	1125.66	640.929	0	0	0	0	#N/A
F1MA98	9	1	38.8492	0.024631	0.00140117	Infinity	0.824246	21 DAYS	7 DAYS	267648	Nucleoprotein TPR OS=Rattus norvegicus OX=10116 GN=Tpr PE=1 SV=1	0	0	2.25238	0	0	0	0	0	0	0	0	0	0	0	0	0	0	0	0	0	0	0	0	0	316.453	299.194	0	13.1324	0	0	23.2272	0	0	0	0	28.3564	#N/A
F1MAN8	5	1	14.4034	0.813756	0.0285853	694.196	0.13456	7 DAYS	SHAM	416211	Laminin subunit alpha 5 OS=Rattus norvegicus OX=10116 GN=Lama5 PE=1 SV=2	1.22787	0	0	0	0	0	0	0	0	0	0	0	594.164	0	0	284.634	0	0	0	0	0	0	0.881958	0	0	0	0	0	0	0	0	0	0	0	72.6305	0	#N/A
F1MAS4	6	1	21.7083	0.466579	0.0174504	Infinity	0.248147	14 DAYS	7 DAYS	305435	Cadherin_ EGF LAG seven-pass G-type receptor 1 OS=Rattus norvegicus OX=10116 GN=Celsr1 PE=3 SV=3	0	0	0	0.51178	0	0	0	0	0	0	0	0	0	0	2.11816	669.484	0	0	0	0	0	0	0	0	0	0	0	0	0	28.1631	0	0	0	0	0	0	#N/A
F7EQ81;Q32KJ5	11	3	60.7593	2.97555e-10	2.43363e-10	Infinity	1	7 DAYS	SHAM	56098.5	N-acetylglucosamine-6-sulfatase OS=Rattus norvegicus OX=10116 GN=Gns PE=1 SV=1	0	0	0	0	0	0	0	0	124.451	6.47744	95.4966	97.9185	64.5496	80.9444	5.71431	12.2774	14.3971	5.28749	49.89	23.1175	18.9939	23.8919	0	0	30.4641	36.8101	6.63459	111.988	0	0	0	0	0	0	0	0	#N/A
F7ESZ5	2	1	8.8488	0.108553	0.00496361	508.751	0.532768	28 DAYS	SHAM	111947	Uncharacterized protein OS=Rattus norvegicus OX=10116 GN=LOC317588 PE=4 SV=1	0	0	4.05386	4.91019	0	0	0	0	0	0	9.95065	1.32844	0	0	0	0	108.002	61.7994	133.427	368.473	30.1943	0	0	0	0	0	0	19.3263	2329.99	2750.39	0	0	0	0	46.3297	0	#N/A
G3V633;P53767	4	1	22.862	0.000469427	4.93896e-05	Infinity	0.991204	21 DAYS	SHAM	152272	Receptor protein-tyrosine kinase OS=Rattus norvegicus OX=10116 GN=Flt1 PE=3 SV=1	0	0	0	0	0	0	0	0	0	0	47.7021	138.254	0	0	0	0	0	0	0	0	0	0	53.1599	30.6856	2895.93	2839.83	0	4.05768	13.5603	15.8058	0	0	0	0	0	0	#N/A
G3V667	3	1	14.0705	0.0826055	0.00391338	84.2214	0.602757	21 DAYS	28 DAYS	120619	Integrin subunit alpha 6 OS=Rattus norvegicus OX=10116 GN=Itga6 PE=1 SV=1	0	49.0898	67.9178	0	4.26803	0	5.56314	10.2144	55.5948	0	30.9635	24.2057	27.7686	42.9079	23.7743	4.84381	29.1215	9.63132	5.48615	0	14.258	0	497.153	473.908	44.072	0	6.0927	0	0	0	11.0347	8.04495	0	0	0	0	#N/A
G3V6G4	2	1	10.1172	0.0202732	0.00118117	Infinity	0.754173	SHAM	7 DAYS	23450.5	Recoverin OS=Rattus norvegicus OX=10116 GN=Rcvrn PE=3 SV=1	0	0	2.26252	0	70.5321	606.147	0	8.76632	0	0	0	0	0	0	0	0	0	0	0	0	0	0	0	2.75995	0	0.993239	0	0	0	0	0	0	2.01038	0	0	0	#N/A
G3V7B6;P0C089	2	1	10.2677	0.00050752	5.25053e-05	166.095	0.982519	28 DAYS	7 DAYS	27700.6	Phosphatidylglycerophosphatase and protein-tyrosine phosphatase 1 OS=Rattus norvegicus OX=10116 GN=Ptpmt1 PE=1 SV=1	108.708	98.2529	9.63567	20.2195	0	2.43988	0	0	2.51767	0	0	0	0	0	0	0	0	0	0	11.6624	0	4.07664	2.71399	30.6872	0	57.8482	15.8271	25.1865	15.2167	147.241	37.1245	82.3171	157.957	43.0013	0	40.2945	#N/A
G3V7L4	8	6	45.2913	0.000155529	1.93174e-05	Infinity	0.990726	SHAM	7 DAYS	90547.8	Cadherin 16 OS=Rattus norvegicus OX=10116 GN=Cdh16 PE=1 SV=1	964.147	1509.45	572.728	416.506	0	0	242.745	221.259	0	0	0	0	0	0	0	0	0	0.00538488	0	0	0	0	597.758	102.228	0	0	0	0	0	1.73606	0	0	25.7227	0	0.666055	1.64987	#N/A
G3V852	9	4	30.0041	0.288259	0.0114321	20.8515	0.35325	21 DAYS	28 DAYS	271840	RCG55135_ isoform CRA_b OS=Rattus norvegicus OX=10116 GN=Tln1 PE=1 SV=1	18.0179	32.546	0	1.51591	8.28496	11.6214	0	3.39596	2.17266	1.18891	13.7877	4.14042	4.16494	13.7304	4.3538	63.5817	0	0	0	0	0	0	121.964	79.0548	1.72732	0	2.62135	0	4.3581	3.58548	2.9589	0	4.20513	0.215762	0	0	#N/A
G3V8C3;P31000	6	2	29.9013	0.0125068	0.000781179	Infinity	0.853592	21 DAYS	28 DAYS	53757.8	Vimentin OS=Rattus norvegicus OX=10116 GN=Vim PE=1 SV=1	66.8683	132.492	0	22.2141	0	0	0	0	51.5936	23.7222	0	7.90994	7.99769	17.3959	3.79477	16.2369	0	3.59019	0	7.00302	0	0	384.777	291.222	15.8652	24.8657	0	0.92128	0	0	0	0	0	0	0	0	#N/A
G3V8G2	4	1	19.6315	6.00986e-05	8.34975e-06	194.517	0.998793	21 DAYS	14 DAYS	56309.2	26S proteasome non-ATPase regulatory subunit 5 OS=Rattus norvegicus OX=10116 GN=Psmd5 PE=1 SV=1	3380.4	3304.02	0	0	0	0	0	0	881.437	980.417	116.078	110.15	279.245	183.345	3.99615	0	0	0	0	0	8.89087	27.5385	1099.13	1142.82	285.09	132.856	1777.93	1269.1	0	5.46725	163.606	97.647	0	0	0	0	#N/A
G3V9I0;Q811A3;A0A0G2JVA4;D3ZQR7;Q811A3-2	3	1	13.3233	9.48258e-10	6.73846e-10	Infinity	1	7 DAYS	SHAM	85225.9	Procollagen-lysine 5-dioxygenase OS=Rattus norvegicus OX=10116 GN=Plod2 PE=4 SV=1	0	0	0	0	0	0	0	0	115.809	139.354	198.063	214.609	477.88	59.9302	145.661	527.699	357.93	187.453	14.7707	5.26184	9.39987	18.5556	103.25	19.0914	0	0	0	0	1.93973	0	0	0	0	0	0	0	#N/A
G3V9S9	8	1	35.3837	2.33059e-08	9.87781e-09	Infinity	1	28 DAYS	7 DAYS	114346	SEC24 homolog D_ COPII coat complex component OS=Rattus norvegicus OX=10116 GN=Sec24d PE=1 SV=3	0	0	0	0	6.92694	39.0516	2.56995	0	0	0	0	0	0	0	0	85.0816	0	63.1905	3.5137	0	0	0	0	0	0	0	0	0	915.846	938.168	18.152	56.991	530.267	562.216	128.301	162.031	#N/A
M0R3X5	5	1	23.0566	0.00101781	9.21072e-05	Infinity	0.96374	14 DAYS	21 DAYS	91212.1	LINE-1 type transposase domain-containing 1 OS=Rattus norvegicus OX=10116 GN=L1td1 PE=1 SV=2	0	0	0	0	0	0	0	4.99026	0	0	0	2.82211	10.7766	11.438	4.73787	800.595	6.17621	0	2380.25	1905.03	18.6639	7.3753	0	0	0	0	0	0	0	4.46702	0	0	23.6177	17.0042	49.2543	58.4524	#N/A
M0R5V4	2	1	8.7947	0.0319023	0.00173729	Infinity	0.727245	SHAM	28 DAYS	56153.5	Rho GTPase-activating protein 19 OS=Rattus norvegicus OX=10116 GN=Arhgap19 PE=4 SV=2	1320.98	1880.19	0	0	0	0	29.7315	31.9729	129.699	0	11.0529	3.95819	143.213	42.8981	12.058	0	5.66623	0	20.9911	35.0435	0.419249	0	0	0	148.026	35.8258	125.815	431.462	0	0	0	0	0	0	0	0	#N/A
M0R6Q0	4	1	17.3663	0.0437304	0.00226206	Infinity	0.764949	21 DAYS	7 DAYS	92067.2	CAS1 domain-containing 1 OS=Rattus norvegicus OX=10116 GN=Casd1 PE=3 SV=2	0	0.703949	0	1.96237	0	0	0	0	0	0	0	0	0	0	0	0	0	0	0	0	0	0	304.936	220.919	0	0	0	0	0	0	0	0	1.23376	0	0	0	#N/A
M0R7I5	4	1	20.3872	0.0370617	0.0019712	Infinity	0.707834	14 DAYS	7 DAYS	35440.9	Uncharacterized protein OS=Rattus norvegicus OX=10116 PE=1 SV=2	0	0	17.4686	5.17136	0	0	0	0	0	0	0	0	0	0	0	0	6.25189	0	25.8093	185.299	27.7817	1.98218	0	0	0	0	0	0	0	0	0	0	0	26.509	0	0	#N/A
M0RA19;M0RBA8	2	1	10.0506	0.231423	0.00945974	Infinity	0.419562	21 DAYS	28 DAYS	70677.6	Endoglin OS=Rattus norvegicus OX=10116 GN=Eng PE=1 SV=2	0	8.19914	0	0	0	0	15.5001	0	5.29596	13.5736	0	0	3.04605	0	21.2224	0	0	6.38464	0	7.54559	0	4.44763	916.963	826.392	0	0	0	0	0	0	0	0	0	0	0	0	#N/A
M0RAP6	5	1	18.8065	0.289166	0.0114576	Infinity	0.363655	SHAM	7 DAYS	171340	Transcription activation suppressor OS=Rattus norvegicus OX=10116 GN=Tasor PE=1 SV=2	0	0	0	0	0	0	284.545	738.849	0	0	0	0	0	0	0	0	0	0	0	37.2996	0	0	0	0	0	0	0	0	0	0	0	0	109.519	170.026	0	8.04581	#N/A
M0RDZ6	2	1	7.3762	0.131301	0.00582555	Infinity	0.505474	14 DAYS	SHAM	180093	Leucine-rich repeats and IQ motif-containing 1 OS=Rattus norvegicus OX=10116 GN=Lrriq1 PE=4 SV=2	0	0	0	0	0	0	0	0	0	51.6994	48.1012	0	183.095	0	399.397	281.806	0	7.2131	9.88657	0	0	0	0	3.71344	0	0	35.5947	0	43.149	6.21118	0	0	0	0	0	0	#N/A
O09178	2	1	9.2618	0.330106	0.0129145	Infinity	0.353186	21 DAYS	7 DAYS	88996.5	AMP deaminase 3 OS=Rattus norvegicus OX=10116 GN=Ampd3 PE=1 SV=2	7.8952	10.7509	0	3.09772	5.63379	3.3973	0	0	0	0	0	0	0	0	0	0	0	0	0	0	56.1979	0	0	0	97.9257	6.56975	0	1.48629	0	0	43.8687	10.6668	71.1207	0	0	0	#N/A
O35142;A0A0G2K0P9	7	1	25.2437	6.70958e-06	1.27563e-06	Infinity	0.99964	SHAM	7 DAYS	103407	Coatomer subunit beta' OS=Rattus norvegicus OX=10116 GN=Copb2 PE=1 SV=3	0	0	815.239	129.131	60.0416	108.815	710.488	777.193	0	0	0	0	0	0	0	0	10.9823	32.4836	0	0	0	0	0	0	0	0	0	0	0	0	0	0	0	0	0	0	#N/A
O55007;A0A140TAA3;A0A0A0MY46;O55007-1;O55007-3	5	1	24.618	0.000282827	3.23478e-05	26.4391	0.986476	SHAM	28 DAYS	231329	Ral GTPase-activating protein subunit alpha-1 OS=Rattus norvegicus OX=10116 GN=Ralgapa1 PE=1 SV=2	7363.44	6795.8	2755.19	3209.14	0	3092.2	4910.28	3932.14	3136.68	3268.7	1985.53	1483.96	2653.01	2964.01	2920.66	0	3271.96	3743.21	2065.44	2927.13	0	3231.35	5809.15	6242.61	2258.66	985.352	3429.02	2704.98	0	0	1071.2	346.904	0	0	0	0	#N/A
O55096	5	1	20.2791	0.0947727	0.00438437	27.62	0.601603	21 DAYS	SHAM	83438	Dipeptidyl peptidase 3 OS=Rattus norvegicus OX=10116 GN=Dpp3 PE=1 SV=2	26.9156	45.4138	0	0	0	0	0	0	26.3298	6.21982	34.3799	121.525	0	0	0	0	0	1.94555	29.1977	22.0673	125.054	63.4733	0	0	548.222	424.414	309.438	244.888	0	0	31.432	47.2466	0	0	0	0	#N/A
O88778;A0A0G2K1X6;G3V984	8	1	29.2862	0.0772713	0.00368484	Infinity	0.614081	28 DAYS	14 DAYS	420534	Protein bassoon OS=Rattus norvegicus OX=10116 GN=Bsn PE=1 SV=3	34.2344	29.1525	0	0	56.2191	0	0	0	15.925	0	0	0	0	0	0	0	0	0	0	0	0	0	11.7358	7.69742	0	0	99.9693	56.7941	146.456	144.169	0	0	51.0509	0	0	3.25885	#N/A
P06399;Q7TQ70;P06399-2	10	3	49.5491	1.21115e-05	2.10002e-06	107.015	0.999726	7 DAYS	28 DAYS	87427.4	Fibrinogen alpha chain OS=Rattus norvegicus OX=10116 GN=Fga PE=1 SV=3	0	0	3.06628	9.46225	2.71557	1.64925	17.7466	0	56.0031	58.5135	126.576	95.2416	10.7519	15.5441	4.89743	0	5.03999	47.1303	115.534	234.22	47.7505	44.075	3.66872	1.39192	20.7019	0	0	0	0	0	0	0	0	0	0	3.46276	#N/A
P07150	13	7	58.8161	6.82898e-07	1.87354e-07	326.345	0.999984	21 DAYS	SHAM	39171.7	Annexin A1 OS=Rattus norvegicus OX=10116 GN=Anxa1 PE=1 SV=2	8.01145	2.60728	0	0	0	0	0	0	36.375	32.5655	1.52559	5.6241	39.0897	13.2764	161.597	50.7465	64.8574	55.9128	37.5578	43.741	41.8659	86.9448	945.457	1108.43	8.71829	16.1202	4.60054	3.77372	0	0	0.0272727	0	1.92754	1.44154	2.0547	4.05291	#N/A
P08753	6	1	40.3561	0.0549604	0.00274145	Infinity	0.689814	SHAM	7 DAYS	41092.5	Guanine nucleotide-binding protein G(i) subunit alpha-3 OS=Rattus norvegicus OX=10116 GN=Gnai3 PE=1 SV=3	76.5355	263.706	0	0	2.55384	0	0	0	0	0	0	0	0	0	0	0	0	4.57504	0	0	0	0	101.766	46.2789	7.04384	0	0	0	0	0	0	0	0	0	0	0	#N/A
P10247;P10247-2	3	1	16.07	0.0765065	0.00366179	79.2748	0.559403	21 DAYS	SHAM	32041.7	H-2 class II histocompatibility antigen gamma chain OS=Rattus norvegicus OX=10116 GN=Cd74 PE=1 SV=2	0	0	0	15.0722	0	0	0	0	0	0	42.2502	39.7873	15.3056	0	32.8874	0	56.0551	56.705	36.1553	35.4086	25.2969	19.9197	471.131	387.387	0	0	0	0	0	0	0	0	62.4123	23.3448	10.5633	0	#N/A
P11442;F1M779	28	3	110.294	1.08712e-06	2.77199e-07	Infinity	0.999993	21 DAYS	28 DAYS	193310	Clathrin heavy chain 1 OS=Rattus norvegicus OX=10116 GN=Cltc PE=1 SV=3	5.13356	13.7493	0	0	0	0	0	0	86.89	44.809	66.5978	27.8939	30.7542	7.25184	30.4621	14.3967	0	4.54178	3.72159	3.27149	2.05245	1.49168	142.711	291.451	5.01156	19.8323	10.5506	0.980204	0	0	0	0	0	0	0	0	#N/A
P11505;P11505-1;P11505-4;P11505-6;P11505-2;P11505-5	10	2	52.5521	0.0149079	0.000915328	Infinity	0.859745	21 DAYS	14 DAYS	135663	Plasma membrane calcium-transporting ATPase 1 OS=Rattus norvegicus OX=10116 GN=Atp2b1 PE=1 SV=3	124.652	188.135	0	0	0	0	0	0	0	0	27.3961	0	0	0	0	0	0	0	0	0	0	0	672.286	531.891	14.0354	0	0	11.1472	0	0	0	0	0	0	0	0	#N/A
P12839;G3V7S2	3	1	13.9863	9.04484e-05	1.19534e-05	Infinity	0.996593	28 DAYS	7 DAYS	95905.3	Neurofilament medium polypeptide OS=Rattus norvegicus OX=10116 GN=Nefm PE=1 SV=4	115.034	87.2074	16.8717	10.7471	0	0	7.37494	11.3246	0	0	0	0	0	0	0	0	224.82	157.452	28.8631	11.4077	0	0	0	0	0	0	0	0	0	8439.55	7671.04	8919.27	4525.65	5858.26	0	873.619	#N/A
P13601;A0A0H2UHP1;D3ZCV5;P51647	3	1	14.2512	0	0	Infinity	1	7 DAYS	SHAM	55073	Aldehyde dehydrogenase_ cytosolic 1 OS=Rattus norvegicus OX=10116 GN=Aldh1a7 PE=1 SV=2	0	0	0	0	0	0	0	0	274.518	303.017	81.0669	92.1591	11.7266	64.9718	0	0	0	0	0	0	0	0	2.63367	0	0	0	0	0	0	0	0	0	0	0	0	0	#N/A
P13832;A0A0G2JSW0;P18666;B0BMS8;Q64122	16	12	87.2231	0.000471652	4.95035e-05	6626.01	0.974584	21 DAYS	28 DAYS	19952.4	Myosin regulatory light chain RLC-A OS=Rattus norvegicus OX=10116 GN=Rlc-a PE=2 SV=2	221.369	180.795	123.214	231.651	0	2.94189	50.4228	66.0375	81.1326	76.6523	22.5493	20.4604	39.5776	46.434	46.7922	52.3666	240.723	190.147	39.1837	52.6046	9.57725	4.00413	2525.17	2466.13	13.1091	5.23107	0	0.0029044	0	0	1.20709	0	0	0	0	0	#N/A
P14668;Q66HH8	6	3	32.3916	3.21645e-09	1.81925e-09	1141.03	1	7 DAYS	SHAM	35801.6	Annexin A5 OS=Rattus norvegicus OX=10116 GN=Anxa5 PE=1 SV=3	0.674324	0	0	0	0	0	0	0	80.7026	35.1421	158.512	107.124	67.1408	47.5948	44.8378	49.4572	112.895	99.5272	91.2856	111.479	34.8487	34.3768	129.595	120.795	6.40325	13.7923	6.1069	0.00632534	8.0105	13.2126	1.22477	0	17.6186	9.56141	13.7132	6.44686	#N/A
P15178	7	2	30.9149	0.00892156	0.000578068	Infinity	0.876071	21 DAYS	28 DAYS	57582.5	Aspartate--tRNA ligase_ cytoplasmic OS=Rattus norvegicus OX=10116 GN=Dars1 PE=1 SV=1	78.3386	39.1603	2.84749	10.8406	0	0	13.3123	0	41.009	9.10673	1.34241	53.5694	2.75274	6.02655	101.504	13.0701	0	0	0	0	0	8.48886	539.462	1067.88	0	7.84091	25.718	3.83664	0	0	0	0	0	0	0	0	#N/A
P20909;P20909-2;P20909-3;P20909-4;P20909-5;P20909-6	3	1	11.2146	0.00737484	0.000497053	8.46658	0.891276	7 DAYS	28 DAYS	181655	Collagen alpha-1(XI) chain OS=Rattus norvegicus OX=10116 GN=Col11a1 PE=1 SV=2	1585.75	1962.75	0	0	0	0	0	0	2680.7	2451.54	2700.3	3031.37	3346.46	2950.32	1924.2	0	1405.45	1220.33	20.6718	32.9112	2538.43	3189.26	0	0	3992.45	3353.08	3567.84	2744.55	0	386.238	1439.63	1163.38	0	0	0	0	#N/A
P23562;F8WFT7;P23562-2;Q5U329	10	1	46.8276	0.00112194	9.94396e-05	Infinity	0.976763	21 DAYS	14 DAYS	103458	Band 3 anion transport protein OS=Rattus norvegicus OX=10116 GN=Slc4a1 PE=1 SV=3	5.89133	15.0808	0	0	0	0	66.405	4.51111	0	0	0	2.43747	0	0	0	0	0	0	0	0	0	0	47.7074	58.2802	29.6453	21.2648	0	0	0	0	0	0	0	0	0	0	#N/A
P24464	18	2	77.6611	0.000584005	5.9132e-05	Infinity	0.98135	21 DAYS	28 DAYS	58844	Cytochrome P450 4A12 OS=Rattus norvegicus OX=10116 GN=Cyp4a12 PE=1 SV=2	30.9083	88.3309	43.8406	50.4771	0.566546	0	111.864	143.144	129.371	0	18.1328	10.4675	0	2.0111	0	0	0	0	0	0	5.77755	17.5397	0	0.0773377	1112.9	1017.59	1600.81	1440.76	0	0	0	0	0	0	0	0	#N/A
P24473	8	1	37.5912	0.0550823	0.00274145	14.4951	0.706409	SHAM	14 DAYS	25607.1	Glutathione S-transferase kappa 1 OS=Rattus norvegicus OX=10116 GN=Gstk1 PE=1 SV=3	473.634	571.668	0	0	10.8939	4.20648	0	0	130.374	122.935	0	0	12.7137	0	4.01544	47.5651	0	0	0	0	0	2.39506	110.921	30.5143	69.5401	90.4517	208.548	27.392	0	0	325.956	84.4775	0	0	0	0	#N/A
P25030	2	1	8.6558	0.166551	0.00712691	Infinity	0.442522	SHAM	7 DAYS	49444.7	Keratin_ type I cytoskeletal 20 OS=Rattus norvegicus OX=10116 GN=Krt20 PE=1 SV=2	0	0	0	0	1477.31	2069.84	0	0	0	0	0	0	0	0	0	0	0	0	0	9.97315	0	0	0	0	0	0	0	0	0	0	0	0	0	0	0	0	#N/A
P28494;Q7TP82	2	1	11.1246	0.124544	0.0055599	Infinity	0.526804	21 DAYS	14 DAYS	131869	Alpha-mannosidase 2 OS=Rattus norvegicus OX=10116 GN=Man2a1 PE=1 SV=2	19.3428	42.2516	18.3241	0	0	0	0	0	0	0	0	0	3.73959	0	0	0	0	0	0	0	0	0	597.101	8.07462	0	0	0	0	0	0	0	0	0	0	0	0	#N/A
P41350;P41350-2;Q2IBC6;P51638	3	1	22.4629	0.0418034	0.00217536	299.307	0.766531	21 DAYS	7 DAYS	20723.7	Caveolin-1 OS=Rattus norvegicus OX=10116 GN=Cav1 PE=1 SV=3	49.8426	2.266	0	0	0	0.717031	12.5683	6.70762	3.39969	0	0	0	0	0	3.63049	0	13.5199	16.7834	16.3684	11.4121	1.87529	4.22692	480.457	367.582	1.54568	4.77691	0.715709	3.114	49.1255	16.1132	1.68368	12.516	10.8257	13.3066	0	11.3452	#N/A
P41565;Q5XIJ3	3	2	12.4126	0.000366608	4.03339e-05	79.3853	0.982228	21 DAYS	28 DAYS	43250.7	Isocitrate dehydrogenase [NAD] subunit gamma 1_ mitochondrial OS=Rattus norvegicus OX=10116 GN=Idh3g PE=1 SV=2	17.1836	3.37073	121.373	55.7912	9.53998	6.57881	28.8067	43.2179	13.8302	0	1.5806	0	0	0	0	0	1.44374	4.93698	0	2.07686	3.28101	0	195.773	185.329	0	3.54452	0	3.7355	0	0	0	0	3.16383	4.2074	0	0	#N/A
P49134;A0A0G2JSK5	5	2	26.9172	7.7964e-06	1.41998e-06	13.5305	0.999432	14 DAYS	SHAM	91745.3	Integrin beta-1 OS=Rattus norvegicus OX=10116 GN=Itgb1 PE=2 SV=1	431.862	252.71	0	0	0	0	0	0	150.946	89.1702	653.308	620.128	519.485	358.373	153.003	203.706	1366.39	1157.54	939.189	861.962	1895.06	2455.62	31.0565	26.612	307.15	326.771	363.215	286.917	1318.98	1189.35	1065.58	1056.84	324.738	299.155	4.84346	6.74086	#N/A
P52555	2	1	11.6767	0.0396243	0.00208196	48.8394	0.677404	21 DAYS	28 DAYS	28631.9	Endoplasmic reticulum resident protein 29 OS=Rattus norvegicus OX=10116 GN=Erp29 PE=1 SV=2	66.4829	60.4215	22.4154	37.6362	0	0	16.6027	7.82272	14.4675	19.0822	0	0	0	0	33.9613	0	90.2184	125.482	11.3091	24.8631	11.3355	3.15152	177.388	169.878	0	0	4.55161	0	0	0	6.76175	0	4.67413	0	0	0	#N/A
P55016;A0A0G2K4K4;G3V6U1;Q5PQV1	5	2	25.8863	0.00140285	0.000118538	Infinity	0.954215	SHAM	7 DAYS	121794	Solute carrier family 12 member 1 OS=Rattus norvegicus OX=10116 GN=Slc12a1 PE=1 SV=1	510.021	450.748	201.431	235.747	0	0	2.99966	166.306	0	0	0	0	0	0	0	0	0	0.874349	1.13691	0	0	0	75.2343	37.8031	0	0	0	0	74.9598	127.296	1.74304	5.69734	40.3341	2.42848	0.302273	0	#N/A
P61023	6	2	29.0397	0.0308665	0.00169437	Infinity	0.749191	21 DAYS	7 DAYS	22432.2	Calcineurin B homologous protein 1 OS=Rattus norvegicus OX=10116 GN=Chp1 PE=1 SV=2	69.0076	48.6405	2.3093	38.4942	0	0	0.388754	7.16237	0	0	0	0	0	0	0	0	1.75081	0	0	0	1.28702	0	105.737	300.34	0	0	0	0	9.77801	21.3352	5.00273	3.46966	2.4851	0.0187737	1.68889	3.28198	#N/A
P62074	3	1	18.5797	0.00782416	0.00052098	6841.91	0.851877	28 DAYS	21 DAYS	10561.1	Mitochondrial import inner membrane translocase subunit Tim10 OS=Rattus norvegicus OX=10116 GN=Timm10 PE=3 SV=1	0	0	0	2.41227	0	0	0	0	2.13073	0	0.0264938	10.0174	1.62444	2.89154	7.99602	0	0	0	0	0	0	0	0	0	0	0	0.288515	0	691.454	472.156	0	0	513.267	617.792	0	0	#N/A
P62243;D3ZIE1;Q6TXJ0	2	2	9.7489	0.200038	0.00836984	1034.92	0.465549	21 DAYS	SHAM	24490.3	40S ribosomal protein S8 OS=Rattus norvegicus OX=10116 GN=Rps8 PE=1 SV=2	0	0	3.71161	0	0	0	0	0	25.6612	14.8279	5.20155	0	0	0	0	0	6.12048	11.9561	3.5815	0	0	0	1329.4	1487.77	0	0	0	0	0	0	0	0	10.1923	0	0	0	#N/A
P70583;D4A6V3	2	1	9.5662	0.491293	0.0183273	191.925	0.223985	28 DAYS	SHAM	22288.2	Deoxyuridine 5'-triphosphate nucleotidohydrolase OS=Rattus norvegicus OX=10116 GN=Dut PE=2 SV=3	0	0	0	0	0	0	0	1.25557	0	2.42504e-05	33.9433	5.68588	0	0	0	0	0	0	32.9016	20.5459	0	0	86.0938	0	0	0	0	0	75.0389	60.1811	0	0	0	0	0	154.023	#N/A
P70627;G3V7S0	5	3	24.2115	0.0313367	0.00171511	Infinity	0.720216	28 DAYS	7 DAYS	84768	Glutamate carboxypeptidase 2 OS=Rattus norvegicus OX=10116 GN=Folh1 PE=1 SV=1	24.9581	107.153	64.9546	18.2641	0	0	14.3653	8.48104	0	0	0	0	0	0	0	0	0	0	0	2.01261	0	0	4.51875	8.69999	0	0	0	0	0	0	1158.59	1023.84	0	0	0.000775622	0	#N/A
P82450;A0A0A0MY22	6	1	26.1176	5.92939e-06	1.13727e-06	27.9267	0.999701	7 DAYS	SHAM	61378.9	Sialate O-acetylesterase OS=Rattus norvegicus OX=10116 GN=Siae PE=1 SV=2	0	0	0	0	6.7325	31.8983	0	0	12.0261	28.8478	376.18	326.522	107.36	5.87137	56.204	15.6526	229.389	175.643	164.141	150.925	74.1321	100.6	2.5559	7.88118	44.3254	34.0715	147.476	88.3541	4.68719	7.51793	0	4.88702	1.76944	46.4641	13.7428	0	#N/A
P97524;D3ZSL9;D3ZUP3	12	2	62.8449	0.6497	0.0232961	Infinity	0.177451	28 DAYS	7 DAYS	71492.3	Very long-chain acyl-CoA synthetase OS=Rattus norvegicus OX=10116 GN=Slc27a2 PE=1 SV=1	38.5729	0	0	0	0	0	0	0	0	0	0	0	0	0	0	0	0	0	0	0	0	0	0	0	0	0	0	0	0	0	0	0	0	0	88.8034	0	#N/A
Q01177;Q7TP84	11	5	55.435	4.37605e-10	3.51279e-10	68.3926	1	SHAM	28 DAYS	93273.1	Plasminogen OS=Rattus norvegicus OX=10116 GN=Plg PE=2 SV=2	660.495	745.076	622.176	473.43	871.712	1139.73	666.338	449.217	639.278	697.568	489.405	498.664	20.5359	32.1827	195.948	110.361	313.331	264.299	28.2751	43.2476	104.487	100.067	418.776	608.326	571.993	349.685	744.878	703.149	0	0	56.3111	42.866	0	0	0	0	#N/A
Q04679;Q04679-2	7	2	41.514	0.0261865	0.0014761	564.28	0.712673	SHAM	28 DAYS	7314.31	Sodium/potassium-transporting ATPase subunit gamma OS=Rattus norvegicus OX=10116 GN=Fxyd2 PE=2 SV=2	816.496	576.95	0	0	0.631063	1.03801	169.762	9.22788	2.91573	0	0	0.941858	5.51294	3.3119	3.22495	1.20939	0.840179	1.50852	0	0	0	1.27882	10.1959	8.38525	0	0	0.0893017	0	0	0	0	0	0.92868	1.73721	0	0	#N/A
Q05096;Q05096-2;Q05096-3	3	1	13.5954	8.70643e-06	1.57909e-06	Infinity	0.999758	7 DAYS	SHAM	132944	Unconventional myosin-Ib OS=Rattus norvegicus OX=10116 GN=Myo1b PE=1 SV=1	0	0	0	0	0	0	0	0	20.032	38.0679	204.351	136.349	7.31067	37.8074	3.29681	0	44.3462	27.8288	0	133.515	187.065	90.1024	0	0	15.7738	0	28.6342	221.23	0	0	0	0	0	0	0	0	#N/A
Q05704	3	1	11.503	0.000431098	4.61408e-05	Infinity	0.993823	21 DAYS	7 DAYS	65864.9	BPI fold-containing family B member 4 OS=Rattus norvegicus OX=10116 GN=Bpifb4 PE=2 SV=2	0	0	0	0	0	0	0	42.0849	0	0	0	0	0	0	0	0	0	0	0	0	0	0	58.3207	0	0	19.6206	267.797	56.0092	0	0	0	0	0	0	0	0	#N/A
Q06496	2	1	11.562	0.0212776	0.00123472	Infinity	0.827395	21 DAYS	7 DAYS	69391.4	Sodium-dependent phosphate transport protein 2A OS=Rattus norvegicus OX=10116 GN=Slc34a1 PE=1 SV=1	175.681	161.934	0	9.44427	0	0	0	0	0	0	0	0	0	0	0	0	0	0	0	0	0	0	74.9517	108.523	0	0	22.4593	24.4353	0	0	0	0	14.5015	5.83899	0	16.0427	#N/A
Q08851;Q08851-2	2	1	9.9939	0.0817153	0.00387544	Infinity	0.578744	SHAM	28 DAYS	39921.7	Syntaxin-5 OS=Rattus norvegicus OX=10116 GN=Stx5 PE=1 SV=2	1957.4	0	0	0	5.84686	29.6461	0	152.428	0	0	0	0	37.6558	10.0709	0	83.1448	0	0	0	0	0	0	0	0	43.0986	50.7951	11.9252	17.8776	0	0	0	0	0	0	0	0	#N/A
Q09426	3	1	11.077	0.00321989	0.000243161	Infinity	0.90645	SHAM	14 DAYS	61411.2	2-hydroxyacylsphingosine 1-beta-galactosyltransferase OS=Rattus norvegicus OX=10116 GN=Ugt8 PE=1 SV=1	0	0	0	0	450.802	263.578	30.5369	36.3883	0	0	0	0	5.68402	0	0	0	0	0	0	0	0	0	0	0	0	0	0	0	0	0	0	0	0	0	0	0	#N/A
Q0VGK3	6	1	26.7118	0.205042	0.00854619	Infinity	0.410069	SHAM	7 DAYS	55529.7	Glycerate kinase OS=Rattus norvegicus OX=10116 GN=Glyctk PE=1 SV=1	0	0	0	0	78.5946	46.4292	0	0	0	0	0	0	0	0	0	0	0	0	0	0	0	0	0	0	0	0	0	0	0	1.57669	0	0	0	6.28442	0	0	#N/A
Q32KJ6;A0A0G2K4H6	11	2	53.1326	8.45901e-12	1.30956e-11	1644.75	1	7 DAYS	SHAM	58815.8	N-acetylgalactosamine-6-sulfatase OS=Rattus norvegicus OX=10116 GN=Galns PE=1 SV=1	0	1.33922	0	0	0	0	0	0	111.357	146.928	293.109	329.955	222.887	217.14	213.669	175.924	115.361	97.1763	175.018	162.102	178.52	159.673	2.90889	0	34.1786	61.6497	101.41	81.1383	1.83698	8.14159	1.63818	0	7.1683	4.66516	11.1689	13.2724	#N/A
Q3KR94;Q7TQ11	4	1	23.4832	0.00444467	0.000323771	Infinity	0.945321	7 DAYS	SHAM	55523.3	Vitronectin OS=Rattus norvegicus OX=10116 GN=Vtn PE=1 SV=1	0	0	0	0	0	0	0	0	110.64	0	36.0639	0	2.45915	3.00853	0	0	0	0	0	0	0	0	0	0	0	0	0	0	9.54368	0	0	0	0	15.0699	0	0	#N/A
Q4FZU2	11	1	58.7431	9.15631e-06	1.65376e-06	Infinity	0.999891	21 DAYS	28 DAYS	59591.3	Keratin_ type II cytoskeletal 6A OS=Rattus norvegicus OX=10116 GN=Krt6a PE=1 SV=1	0	0	0	0	0	0	0	13.9967	115.431	106.281	46.2125	58.5346	12.9706	0	2.63059	0	0	0	0	0	0	0	728.799	8.48657	13.0017	39.9568	0	6.61697	0	0	0	0	0	0	0	0	#N/A
Q4V7D2	6	2	28.0202	6.31811e-11	6.36917e-11	1239.29	1	28 DAYS	14 DAYS	32433.3	Protein rogdi homolog OS=Rattus norvegicus OX=10116 GN=Rogdi PE=1 SV=1	136.384	81.627	0.145788	1.95697	0	5.40376	1.40282	0.723502	113.376	3.26617	0	0	0	0	0	0	0.552866	5.19777	1.66063	6.05852	5.7859	0	42.5535	29.4023	17.5164	10.3422	14.6002	16.0633	1967.22	2134.17	1948.44	2199.72	3644.61	3682.64	2485.01	2502.65	#N/A
Q4V8H8	7	2	26.0897	0.00982576	0.000630062	252.142	0.836755	SHAM	7 DAYS	61408.7	EH domain-containing protein 2 OS=Rattus norvegicus OX=10116 GN=Ehd2 PE=1 SV=1	1444.49	1278.63	0.188634	35.4482	7.26831	9.65043	47.6407	2.7796	3.57732	4.18988	0	0	0	0	0	0.0809685	0	0.445878	0.479629	0.386233	14.0909	20.9161	69.4351	83.1426	5.63717	0.106558	0	0.149177	0.092026	0.557497	11.0694	11.7438	3.83424	0.557216	0	0	#N/A
Q52KK3	4	1	20.1099	0.0740377	0.0035799	Infinity	0.589949	28 DAYS	21 DAYS	34059.6	Mitochondrial nicotinamide adenine dinucleotide transporter SLC25A51 OS=Rattus norvegicus OX=10116 GN=Slc25a51 PE=2 SV=1	0	0	0	0	0	40.2145	0	0	0	0	0	0	19.298	0	0	25.1469	0	0	0	0	0	0	0	0	0	0	0	0	382.33	288.261	0	8.77855	1.58534	15.6885	0	0	#N/A
Q58FK9;F1M572	3	1	13.5195	0.010865	0.000688555	186.534	0.86715	7 DAYS	SHAM	51614.5	Kynurenine--oxoglutarate transaminase 3 OS=Rattus norvegicus OX=10116 GN=Kyat3 PE=2 SV=1	5.08859	5.52975	0	0	0	0	0	0	23.097	116.363	380.889	652.514	0	5.70227	6.52271	5.15527	12.0111	0	2.38718	0	111.373	52.4578	0.107836	0	410.817	243.962	23.8457	38.748	11.3504	0	10.8056	12.234	0	0	0	0	#N/A
Q5I0K3;Q5I0K3-2	6	1	34.2374	0.000811673	7.6321e-05	Infinity	0.983752	21 DAYS	14 DAYS	37663.5	Citramalyl-CoA lyase_ mitochondrial OS=Rattus norvegicus OX=10116 GN=Clybl PE=2 SV=2	7.14258	10.3839	0	0	0	0	0	0	31.1054	23.6807	0	12.2019	0	0	0	0	0	0	0	0	0	0	0	0	120.109	93.4652	54.2108	104.65	0	0	0	0	0	0	0	0	#N/A
Q5PPI9	4	1	18.0599	0.00187622	0.000151451	18.7242	0.961504	SHAM	7 DAYS	49539.4	Polyglutamylase complex subunit TTLL1 OS=Rattus norvegicus OX=10116 GN=Ttll1 PE=2 SV=1	44.0159	121.393	1090.21	1282.42	859.5	1041.91	112.235	103.653	0	0	0	0	153.771	53.7363	25.8401	0	358.934	306.526	198.072	166.254	94.5211	171.807	0	0	142.52	99.6625	36.5366	0	0	32.9006	94.7311	123.681	102.977	177.073	69.428	42.9522	#N/A
Q5PQJ9	10	1	37.8816	0.167677	0.0071613	Infinity	0.449514	28 DAYS	SHAM	97347.5	Coiled-coil domain-containing protein 175 OS=Rattus norvegicus OX=10116 GN=Ccdc175 PE=1 SV=2	0	0	0	0	0	0	0	0	0	0	3.65396	14.387	0	0	0	0	0	0	0	0	0	0	0	0	0	0	0	0	0	0	0	0	237.962	157.276	0	0	#N/A
Q5PQQ1	3	1	12.6824	1.10933e-05	1.94683e-06	Infinity	0.999299	SHAM	7 DAYS	52701.8	tRNA modification GTPase GTPBP3_ mitochondrial OS=Rattus norvegicus OX=10116 GN=Gtpbp3 PE=2 SV=1	0	0	65.9399	59.9418	71.5114	58.7676	331.623	165.547	0	0	0	0	0	0	0	0	0	0	0	0	3.50316	0	0	0.672155	0	0	3.9736	0	0	0.202681	0	0	0	11.137	0	0	#N/A
Q5RKJ9	6	1	32.5601	0.00574028	0.000404597	101.248	0.893468	21 DAYS	28 DAYS	22769.1	RAB10_ member RAS oncogene family OS=Rattus norvegicus OX=10116 GN=Rab10 PE=1 SV=1	47.9317	40.287	14.6527	2.0582	0.901224	0	17.6212	23.0943	0	0	2.10701	0	0	0	0	0	18.8983	26.1866	16.5625	36.5684	1.02628	0	49.9532	59.7586	0	0	5.42693	1.9439	0	0	0	0	0	1.67442	0	0	#N/A
Q5U2U7	2	1	9.4028	2.03085e-05	3.32198e-06	Infinity	0.998839	SHAM	7 DAYS	53387	mRNA cap guanine-N7 methyltransferase OS=Rattus norvegicus OX=10116 GN=Rnmt PE=1 SV=1	0	0	252.517	232.369	25.1464	168.669	633.151	568.357	0	0	0	0	0	0	0	0	26.0795	0	53.6075	12.1127	0	0	0	0	0	0	0	0	0	0	0	0	0	0	0	0	#N/A
Q5U2X7	5	1	18.8429	5.29066e-05	7.61916e-06	Infinity	0.997013	28 DAYS	7 DAYS	28047.1	Mitochondrial import inner membrane translocase subunit Tim21 OS=Rattus norvegicus OX=10116 GN=Timm21 PE=2 SV=1	100.389	48.9274	4.07322	0	0	0	0	0	0	0	0	0	0	0	0	0	0	0	0	0	0	0	5.10019	0	30.5695	30.5913	10.9857	0	213.535	107.631	2.84552	0	213.005	119.625	206.656	48.1491	#N/A
Q5U316	4	1	24.6538	0.115792	0.00525581	Infinity	0.497847	SHAM	14 DAYS	23310.4	Ras-related protein Rab-35 OS=Rattus norvegicus OX=10116 GN=Rab35 PE=1 SV=1	476.374	0	0	0	83.8421	0	17.9667	0	0	0	49.2299	0	16.1369	9.31626	0	0	0	0	0	0	0	0	9.38235	29.9986	40.31	8.79962	0	0	119.212	71.8241	0	0	66.2161	52.4364	5.04265	0	#N/A
Q5XFX6	2	1	7.8522	0.00575723	0.000405132	117.753	0.894284	28 DAYS	7 DAYS	54102.7	Tubby-like protein OS=Rattus norvegicus OX=10116 GN=Tulp2 PE=1 SV=1	0	0	0	0	30.2045	43.7668	0	7.62827	0	0	0	0	20.3265	3.3212	163.571	87.4253	66.737	127.7	570.839	440.441	0	22.8298	0	0	39.1498	14.3788	0	0	4.05922	21.4574	0	0	739.9	701.506	876.176	733.295	#N/A
Q5XIC0	16	1	84.2298	0.0702296	0.0034272	Infinity	0.684096	21 DAYS	7 DAYS	43363.6	Enoyl-CoA delta isomerase 2 OS=Rattus norvegicus OX=10116 GN=Eci2 PE=1 SV=1	0	82.3377	0	0	0	0	0	0	0	0	0	0	0	0	0	0	0	0	0	0	0	0	51.2811	57.1543	0	0	1.47469	0	0	0	0	0	0	0	0	0	#N/A
Q62638;G3V8G5	9	2	42.0604	0.0252979	0.00143347	Infinity	0.829117	21 DAYS	SHAM	137435	Golgi apparatus protein 1 OS=Rattus norvegicus OX=10116 GN=Glg1 PE=1 SV=1	0	0	0	0	0	0	0	0	0	0	0	0	0	0	0	0	0	0	0	0	0	0	129.165	172.961	0	0	0	0	0	0	0	0	0	0	0	0	#N/A
Q62930	3	1	10.2807	0.00125243	0.000109015	Infinity	0.957307	28 DAYS	7 DAYS	63535.4	Complement component C9 OS=Rattus norvegicus OX=10116 GN=C9 PE=1 SV=1	105.132	226.837	0	5.47534	30.9087	60.0776	8.49869	0	0	0	0	0	0	0	0	0	0	0	0	0	0	0	0	0	0	0	30.8073	11.7671	0	0	36.896	57.6112	244.824	0	145.176	204.074	#N/A
Q62968;Q62968-2	5	1	17.2098	0.362808	0.0140293	101.209	0.321103	14 DAYS	21 DAYS	221957	Sodium channel protein type 10 subunit alpha OS=Rattus norvegicus OX=10116 GN=Scn10a PE=1 SV=1	0	0	8.43223	100.625	0	0	5.82865	0	0	0	43.6793	21.7744	0	0	0	0	0	7.12121	243.398	124.588	16.7236	50.6056	2.58833	0	0	0	0	0	0	0	183.422	122.963	0	0	0	5.63379	#N/A
Q63083	6	1	28.7027	0.000417522	4.50212e-05	Infinity	0.979191	SHAM	7 DAYS	53506.9	Nucleobindin-1 OS=Rattus norvegicus OX=10116 GN=Nucb1 PE=1 SV=1	157.409	241.187	16.6138	22.6759	0	0	8.57256	61.1803	0	0	0	0	0	0	0	0	0	0	0	0	0	0	77.2207	45.5491	0	0	0	0	0	0	0	0	5.92862	0	0	0	#N/A
Q63089;Q63089-2	5	1	24.7273	0.00254271	0.000197882	Infinity	0.953471	7 DAYS	14 DAYS	62453.7	Solute carrier family 22 member 1 OS=Rattus norvegicus OX=10116 GN=Slc22a1 PE=1 SV=1	29.2615	28.0037	0	0	0	0	0	0	54.647	70.1989	12.2795	5.16394	0	0	0	0	0	0	0	0	0	0	6.56757	34.2639	0	0	51.4744	51.8269	0	0	0	0	0	0	0	0	#N/A
Q63210	4	1	19.2857	0.00043346	4.62419e-05	Infinity	0.97386	14 DAYS	SHAM	44236.2	Guanine nucleotide-binding protein subunit alpha-12 OS=Rattus norvegicus OX=10116 GN=Gna12 PE=1 SV=3	0	0	0	0	0	0	0	0	0	0	8.02774	13.1452	0	0	6.29672	0	5.43588	56.2849	371.958	248.049	22.7781	21.6152	0	43.8669	0	0	11.8728	3.50058	8.56885	0	0	0	4.61133	0	0	0	#N/A
Q63355	6	2	36.333	0.0672138	0.00329587	377.625	0.636618	21 DAYS	7 DAYS	120610	Unconventional myosin-Ic OS=Rattus norvegicus OX=10116 GN=Myo1c PE=1 SV=2	35.6176	37.0196	24.7235	4.55283	0	0	3.61701	6.26881	0	0	0	0	1.67196	0	0	1.6924	0	0	2.20444	7.86286	0	0	362.155	200.382	0	0	0	0	4.15699	2.25905	0	0	0	2.2783	0	0	#N/A
Q63716;A0A0G2K3Z9;Q9Z0V5	7	2	36.0789	4.20561e-09	2.27878e-09	124.087	1	21 DAYS	28 DAYS	22337.5	Peroxiredoxin-1 OS=Rattus norvegicus OX=10116 GN=Prdx1 PE=1 SV=1	195.153	157.108	108.478	114.725	2.54179	6.00751	157.003	239.116	199.517	118.25	239.958	228.718	16.6813	14.9488	79.0947	32.4223	134.282	118.248	148.264	183.569	90.8322	54.1336	473.334	351.658	56.1645	55.9688	61.8294	51.9133	0	0	12.4694	0.312971	0	0	0	0	#N/A
Q64230	4	1	18.075	0.0240391	0.00137835	Infinity	0.72538	SHAM	28 DAYS	86263.9	Meprin A subunit alpha OS=Rattus norvegicus OX=10116 GN=Mep1a PE=1 SV=2	106.069	91.2664	279.085	0	0	0	0	196.145	10.9725	0	13.3628	0	0	1.87813	0	0	0	3.37512	0	0	0	0	12.9453	20.598	0	5.33788	0	0	0	0	0	0	0	0	0	0	#N/A
Q64240	5	1	28.7017	0.000450042	4.7581e-05	26.6295	0.973315	14 DAYS	SHAM	39763.5	Protein AMBP OS=Rattus norvegicus OX=10116 GN=Ambp PE=1 SV=1	0	0	0	0	0	6.3847	0	0	14.1201	18.2442	1.19532	4.15115	0	7.3057	14.3496	61.0063	24.8778	18.23	20.83	30.2247	15.4679	9.16075	78.175	38.8827	4.65356	0	0	0	0	14.547	0	0	4.64844	3.51223	0	0	#N/A
Q66HD3	5	1	21.7417	0.00180448	0.00014612	260.669	0.966156	21 DAYS	14 DAYS	84485.2	Nuclear autoantigenic sperm protein OS=Rattus norvegicus OX=10116 GN=Nasp PE=1 SV=1	9.46158	11.9755	0	0	3.74109	10.0773	0	0	72.0879	0	4.00848	296.574	278.695	204.514	0	0	0	0	0	0	2.57248	14.9425	0	0	1260.84	1976.97	76.8206	143.362	0	0	33.3372	0	0	0	0	0	#N/A
Q66HF9	4	1	17.5105	0.00791338	0.000525224	74.8797	0.880586	7 DAYS	SHAM	80532.3	Leucine-rich repeat flightless-interacting protein 1 OS=Rattus norvegicus OX=10116 GN=Lrrfip1 PE=1 SV=1	120.63	119.298	0	0	0	0	0	0	1977.02	727.11	3236.42	3532.9	4.83899	1558.02	899.499	0	0	86.7104	6.91257	343.133	715.814	368.934	0	0	815.152	855.721	1086.87	768.41	417.758	294.832	6.81757	7.20288	356.481	316.191	19.7906	21.4689	#N/A
Q68FU4	3	1	15.9089	0.00217251	0.000171848	Infinity	0.962981	21 DAYS	14 DAYS	48005.2	Succinate--hydroxymethylglutarate CoA-transferase OS=Rattus norvegicus OX=10116 GN=Sugct PE=2 SV=1	89.6376	109.899	0	0	0	0	0	0	7.34921	54.781	0	14.1461	0	0	0	0	0	0	0	0	0	0	0	0	693.386	177.665	276.449	437.409	0	0	0	0	0	0	0	0	#N/A
Q6AXS4	2	1	9.1797	0.0345219	0.00185432	164.059	0.702713	21 DAYS	28 DAYS	39081.8	Renin receptor OS=Rattus norvegicus OX=10116 GN=Atp6ap2 PE=1 SV=1	479.375	420.177	11.5237	13.2292	52.6395	0	3.13315	0	11.1728	0	0	0	0	5.94757	0	0	22.2366	6.38693	0	0	0	1.52249	362.878	348.645	0	0	0	7.11404	0	0	0	6.92905	0	0	0	0	#N/A
Q6AXV2	3	1	12.4438	0.676519	0.0240569	5.16104	0.160185	14 DAYS	7 DAYS	52775.2	Tektin-4 OS=Rattus norvegicus OX=10116 GN=Tekt4 PE=2 SV=1	0	0	0	0	53.7724	23.4406	0	0	0	0	8.2677	3.80145	2.61019	5.44693	0	0	2.2185	3.54423	43.3948	79.3215	34.2984	9.17146	0	0	0	54.2232	9.60282	18.4089	10.3993	0	51.4002	19.7451	2.63421	0	0	13.3427	#N/A
Q6AY04	2	1	8.1539	0.309104	0.0121477	35.9185	0.395156	28 DAYS	21 DAYS	33432.4	m-AAA protease-interacting protein 1_ mitochondrial OS=Rattus norvegicus OX=10116 GN=Maip1 PE=2 SV=1	10.782	2.73653	46.9246	29.5153	2.50153	1.2816	0	0	9.78553	15.5095	0	4.82597	0	26.0288	10.4694	5.07643	0	4.90697	7.11543	0	1.45318	2.46723	0	3.0393	0	0	0	0	0	0	0	3.91584	53.8339	67.4606	0	34.2334	#N/A
Q6AY30	5	2	25.8895	0.00370804	0.00027476	136.896	0.937754	SHAM	14 DAYS	47544.5	Saccharopine dehydrogenase-like oxidoreductase OS=Rattus norvegicus OX=10116 GN=Sccpdh PE=1 SV=1	276.596	373.947	0	0	5.37911	0	0	0	13.9201	19.2554	11.3168	1.1666	10.244	0	0	0	0	0	0	0	4.19953	0	3.84839	129.507	26.9991	26.9701	12.6646	45.3299	0	0	9.91605	2.36493	0	0	0.867428	0	#N/A
Q6AYC2	3	1	13.3514	1.16854e-08	5.69137e-09	Infinity	1	14 DAYS	SHAM	46965.2	Immunity-related GTPase family M protein OS=Rattus norvegicus OX=10116 GN=Irgm PE=2 SV=1	0	0	0	0	0	0	0	0	0	25.2119	29.7524	0	83.414	59.1929	240.41	385.783	171.543	167.282	130.854	128.781	34.4035	118.591	315.789	0	14.9071	0	16.3532	19.5865	0	0	0	0	0	0	0	0	#N/A
Q6AYD9	3	2	14.6439	2.83025e-06	6.16503e-07	827.537	0.999843	28 DAYS	14 DAYS	40452	Acyl-coenzyme A diphosphatase NUDT19 OS=Rattus norvegicus OX=10116 GN=Nudt19 PE=2 SV=1	0	19.6851	0	0	0	0	0	0	0	0	1.63475	0	13.869	0	1.77545	0	0	0	0	0	0	0	0	0	60.7638	49.4845	1.19321	50.6284	1081.72	364.152	2.23329	10.83	204.747	161.803	54.0146	36.7295	#N/A
Q6AYS7	2	1	7.4924	0.446218	0.0167903	266.666	0.272419	21 DAYS	14 DAYS	46089.3	Aminoacylase-1A OS=Rattus norvegicus OX=10116 GN=Acy1a PE=1 SV=1	145.163	178.76	0	0	0	0	0	0	44.9482	0	0	0	91.7918	0	0	0	0	0	0.307012	0.905311	1.28634	0	21.0187	374.397	0	0	0	4.87814	40.9644	0	0	0	0	0	0	0	#N/A
Q6AYT9;Q7TMB6	4	1	15.0441	3.74863e-05	5.64215e-06	Infinity	0.998212	21 DAYS	28 DAYS	65421.4	Acyl-coenzyme A synthetase ACSM5_ mitochondrial OS=Rattus norvegicus OX=10116 GN=Acsm5 PE=2 SV=1	101.464	199.279	0	0	0	0	0	0	209.808	123.933	111.691	143.483	8.30173	103.182	216.257	174.763	4.7718	42.2478	15.3527	9.73674	181.62	275.435	3491.18	0	58.4788	52.1035	3.01229	7.67396	0	0	0	0	0	0	0	0	#N/A
Q6IE52;M0R5V7	6	1	23.4489	0	0	478.88	1	7 DAYS	28 DAYS	162958	Murinoglobulin-2 OS=Rattus norvegicus OX=10116 GN=Mug2 PE=1 SV=1	358.252	337.569	242.59	262.274	903.102	877.827	277.767	260.144	768.754	821.665	664.564	829.54	476.729	411.417	254.537	280.751	708.212	659.334	1044.8	707.509	575.206	708.445	439.627	393.692	493.299	455.288	296.058	241.947	0	0	5.74078	6.57388	0	0	0	0	#N/A
Q6IMY1	4	1	17.8849	2.67258e-09	1.54466e-09	Infinity	1	28 DAYS	7 DAYS	51086.9	Microtubule-associated tumor suppressor 1 homolog OS=Rattus norvegicus OX=10116 GN=Mtus1 PE=1 SV=1	0	0	0	0	0	0	0	12.3641	0	0	0	0	0	0	0	0	0	0	0	0	0	0	0	0	0	0	0	0	193.703	197.426	51.2104	52.9503	68.149	46.6775	201.255	0	#N/A
Q6PCU2;G3V7L8	3	1	21.646	0.0497714	0.00252631	Infinity	0.64473	21 DAYS	28 DAYS	26185.5	V-type proton ATPase subunit E 1 OS=Rattus norvegicus OX=10116 GN=Atp6v1e1 PE=1 SV=1	336.349	190.419	277.527	0	0	0	145.224	0	16.2084	12.3508	0	6.15503	0	3.55933	0	0	0	9.48499	0	5.49182	0	0	281.197	389.783	8.69816	0	0	0	0	0	0	0	0	0	0	0	#N/A
Q6Q7Y5	5	1	20.1137	0.118864	0.0053504	Infinity	0.524045	21 DAYS	7 DAYS	44353.8	Guanine nucleotide-binding protein subunit alpha-13 OS=Rattus norvegicus OX=10116 GN=Gna13 PE=1 SV=1	29.4221	231.013	0	0	0	0	5.41266	16.9199	0	0	0	0	0	0	0	0	0	0	16.8204	0	0	4.04852	0	846.45	2.09326	0	0	0	0	0	0	0	0	0	0	0	#N/A
Q6RJR6;A0A0H2UHX1;Q6RJR6-2	3	1	13.7114	0.164774	0.00707182	Infinity	0.436589	SHAM	14 DAYS	102087	Reticulon-3 OS=Rattus norvegicus OX=10116 GN=Rtn3 PE=1 SV=1	90.1034	80.9745	0	0	0	0	0	0	0	0	0	0	3.17583	0	0	0	0	0	0	0	0	0	0	0	0	0	0	0	0	0	0	0	0	0	0	0	#N/A
Q6T5E8;Q64633	7	1	37.1725	0.0129041	0.000802523	Infinity	0.815247	21 DAYS	28 DAYS	60198.8	UDP-glucuronosyltransferase OS=Rattus norvegicus OX=10116 GN=Ugt1a7c PE=1 SV=1	0	0	21.9474	8.00824	0	0	0	10.379	33.6844	82.362	4.28952	11.2722	3.87634	4.40242	62.614	156.778	43.6868	31.499	0	5.39642	0	57.09	363.815	211.461	0	0	0	0	0	0	0	0	0	0	0	0	#N/A
Q78E60;Q78E60-2	2	1	6.9865	0.09111	0.00422847	1503.17	0.623582	21 DAYS	7 DAYS	78585.9	Aryl hydrocarbon receptor nuclear translocator 2 OS=Rattus norvegicus OX=10116 GN=Arnt2 PE=2 SV=1	0	0	0	1.76718	0	0	1.70011	0.0592179	0	0	0	0.0908793	0	0	3.91674	2.54707	0	0	0	4.08666	5.01153	0	82.1963	57.4121	0	0	0	0	0	0	0	0	0.471598	0	0	0	#N/A
Q7TP48;A0A0G2K6G2;Q7TP48-2;D3ZGQ3	18	3	93.6697	0.00502912	0.000359785	24.7359	0.895256	21 DAYS	7 DAYS	42233.6	Adipocyte plasma membrane-associated protein OS=Rattus norvegicus OX=10116 GN=Apmap PE=2 SV=2	21.3976	13.0061	33.1611	25.1228	6.76242	10.7987	23.8785	26.5205	0	0	2.78974	3.45779	0	0	0	88.5513	6.17237	13.9962	4.28712	7.27579	0	0	40.7753	108.524	3.93185	0	0	0	0	0	0.956258	1.84392	1.20199	0	3.30335	3.70208	#N/A
Q7TP54;D3ZSU6	8	1	39.9855	0.0125954	0.000785581	Infinity	0.826186	SHAM	7 DAYS	146078	Rho family-interacting cell polarization regulator 2 OS=Rattus norvegicus OX=10116 GN=Ripor2 PE=1 SV=1	0	0	5.9289	0	518.899	600.625	0	9.27426	0	0	0	0	0	0	0	0	0	0	0	0	0	0	0	0	0	0	0	0	0	0	0	0	176.739	191.397	166.583	192.094	#N/A
Q7TPJ0;A0A0G2JX79;A0A0G2JXS8;A0A0G2K075;Q4V7D1	3	2	13.87	0.0917017	0.00425138	454.462	0.592773	21 DAYS	28 DAYS	35800.3	Translocon-associated protein subunit alpha OS=Rattus norvegicus OX=10116 GN=Ssr1 PE=1 SV=1	11.6028	10.7638	0	0	1.37127	0.0484808	0	0	15.5738	10.2281	0	9.71585	19.2116	3.97984	0	25.1781	1.1242	0	11.3064	4.35723	3.93275	0.491679	355.941	384.176	0	0	1.09671	0	0	0	2.61151	0	0	0	0	0	#N/A
Q8CGZ2;A0A1B0GWR5	4	1	17.4201	0.49808	0.0184692	Infinity	0.225576	SHAM	7 DAYS	71534.1	Afadin- and alpha-actinin-binding protein OS=Rattus norvegicus OX=10116 GN=Ssx2ip PE=1 SV=1	214.317	0	0	0	0	0	0	0	0	0	0	0	0	0	0	0	0	0	0	0	0	0	0	0	0	0	0	0	0	0	0	0	0	0	0	0	#N/A
Q8R3Z7	5	1	30.2334	0.162066	0.00698324	Infinity	0.526263	21 DAYS	7 DAYS	61695.8	EH-domain-containing 4 OS=Rattus norvegicus OX=10116 GN=Ehd4 PE=1 SV=1	0	4.50897	0	0	0	0	0	0	0	0	0	0	0	0	19.7805	0	11.7373	2.4277	0	0	0	0	143.209	137.582	0	0	0	0	4.04285	0	0	0	0	0	0	0	#N/A
Q8R4I6	5	1	19.7206	0.0432599	0.00224039	Infinity	0.715575	28 DAYS	7 DAYS	103640	Actinin alpha 3 OS=Rattus norvegicus OX=10116 GN=Actn3 PE=1 SV=1	0	0	20.0156	4.0481	0	0	189.187	149.978	0	0	0	0	0	0	0	0	12.4127	12.1843	27.6965	25.6782	0	0	0	0	0	0	0	0	0	0	0	0	289.463	322.116	1377.57	1299.36	#N/A
Q8VHQ7;G3V6G6	3	1	15.4073	0.166546	0.00712691	Infinity	0.443525	SHAM	28 DAYS	76584.9	Synaptotagmin-like protein 4 OS=Rattus norvegicus OX=10116 GN=Sytl4 PE=1 SV=1	0	77.6101	51.8797	0	0	0	2.56497	46.4267	13.4718	13.945	0	0	0	9.74742	0	14.2845	17.6471	0	0	0	0	0	0	28.325	0	0	0	0	0	0	0	0	0	0	0	0	#N/A
Q8VID1	2	1	9.491	0.0254934	0.00144266	Infinity	0.74155	SHAM	7 DAYS	30050	Dehydrogenase/reductase SDR family member 4 OS=Rattus norvegicus OX=10116 GN=Dhrs4 PE=2 SV=2	166.435	116.907	0	0	0	0	25.0957	9.1815	0	0	0	0	0	0	0	0	0	0	0	0	0	0	0	0	0	5.37234	0	0	0	11.2367	0	0	15.9303	15.5766	0	0	#N/A
Q91Z79;F1LSE6	6	3	28.948	0.013973	0.000864045	1394.11	0.860575	SHAM	7 DAYS	134000	Liprin-alpha-3 OS=Rattus norvegicus OX=10116 GN=Ppfia3 PE=1 SV=2	1136.92	1099.28	66.8255	20.9366	0	0	28.8861	13.8464	0	1.14259	0	0	0	0	0	389.602	5.87776	1.48792	52.1839	150.303	3.89884	6.68247	825.971	87.5065	58.8369	3.23389	0	8.74487	5.70613	0	0.975586	0	3.07595	22.5662	2.36087	1.74115	#N/A
Q9ES21	5	1	24.7775	0.850573	0.0297821	22.1609	0.117263	21 DAYS	28 DAYS	67552.3	Phosphatidylinositol-3-phosphatase SAC1 OS=Rattus norvegicus OX=10116 GN=Sacm1l PE=1 SV=1	0	0	0	0	7.28	4.78169	9.45963	0	15.6387	23.4041	0	3.01285	0	0	5.40677	22.366	0	0	0	3.48187	0	0	149.217	0	0	0	0	5.547	0	0	3.70597	6.79393	0	0	0	0	#N/A
Q9ESG3	2	1	13.13	0.000323562	3.61484e-05	1489.77	0.983047	SHAM	28 DAYS	25336.3	Collectrin OS=Rattus norvegicus OX=10116 GN=Cltrn PE=1 SV=2	186.822	17.8763	608.994	8.96291	0	0	7.6256	288.681	0	0	1.48228	0	0	0	0	0	0	0	0	0	2.75724	0	0	0	57.0582	50.1074	1.05421	4.68551	0	0	0	0.917925	0	0	0	0	#N/A
Q9JHZ4;Q9JHZ4-2	11	2	42.2578	0.865921	0.0302462	3.62991	0.113196	28 DAYS	7 DAYS	96359.2	GRIP1-associated protein 1 OS=Rattus norvegicus OX=10116 GN=Gripap1 PE=1 SV=1	0	0	11.2801	4.13678	0	161.576	3.56209	6.52121	0	0	55.327	44.4043	0	0	3.05141	0	0	0	40.1607	32.3915	12.1835	123.971	0	0	0	0	80.145	61.0005	123.475	147.849	147.285	155.097	0	0	0	0	#N/A
Q9JI66;A0A0H2UHB7;Q9JI66-2;Q9JI66-3	6	3	27.4362	0.0010543	9.48154e-05	395.944	0.955911	SHAM	14 DAYS	122256	Electrogenic sodium bicarbonate cotransporter 1 OS=Rattus norvegicus OX=10116 GN=Slc4a4 PE=1 SV=1	853.333	835	430.947	407.75	0.961045	0	212.801	186.061	9.17871	3.76701	0	0	0	0	0	0	5.34627	1.98569	0	0	0	0.959688	153.039	272.81	0	0	0	0.548974	1.50756	0	0	0	6.73024	6.06052	8.14504	9.82397	#N/A
[truncated: 8 more rows]
[truncated: 1 more columns]

## Sheet: Table S2
Table S2. Mitochondrial proteins identified during a time course of 7, 14 and 21 days after UUO in a rat model.
[truncated: 310 more rows]

## Sheet: Table S3
Table S3. Explained variance of PCA.
Variance explained by each of the principal components in the abundance data of obstructed kidney mitochondrial proteins.
[truncated: 12 more rows]

## Sheet: Table S4
Table S4. Mitochondrial proteins for heat map
[truncated: 245 more rows]

## Sheet: Table S5
Table S5. Overrepresentation of biological processes with mitochondrial proteins of each of the four profiles.
[truncated: 21 more rows]
